# Supplementary material for: A model for learning based on the joint estimation of stochasticity and volatility
Source: Nat Commun. 2021 Nov 15;12:6587. doi: 10.1038/s41467-021-26731-9 (PMC8592992; doi:10.1038/s41467-021-26731-9)
Supplement: Supplementary file 4 — Source Data [file 41467_2021_26731_MOESM4_ESM.xlsx]

## Sheet: Fog 1de
Fig 1d, e
			Variance (Fig 1d)				Autocorrelation (Fig 1e)
			True stochasticity: small	True stochasticity: small	True stochasticity: large	True stochasticity: large	True stochasticity: small	True stochasticity: small	True stochasticity: large	True stochasticity: large
			True volatility: small	True volatility: large	True volatility: small	True volatility: large	True volatility: small	True volatility: large	True volatility: small	True volatility: large
		Mean	3.926	6.69	4.198	6.845	0.875	0.932	0.751	0.877
		SEM negligible (SEM/mean < 0.01)
		Data-points
			2.364	5.489	4.84	5.893	0.813	0.928	0.866	0.885
			3.489	4.5	5.472	6.094	0.884	0.902	0.902	0.91
			7.989	7.246	7.38	4.777	0.967	0.967	0.929	0.82
			2.532	6.33	2.565	8.147	0.765	0.942	0.55	0.949
			2.819	3.747	6.213	3.854	0.812	0.876	0.926	0.747
			2.864	5.295	2.55	8.291	0.836	0.932	0.537	0.941
			2.412	5.622	2.872	6.368	0.781	0.934	0.523	0.893
			4.577	5.938	3.002	7.547	0.943	0.926	0.665	0.917
			3.607	6.328	3.251	9.455	0.905	0.933	0.709	0.948
			5.847	6.095	8.643	5.2	0.935	0.948	0.945	0.842
			2.226	5.897	3.896	6.088	0.751	0.935	0.818	0.879
			5.507	3.778	2.696	6.579	0.943	0.888	0.526	0.906
			5.455	5.971	3.278	4.274	0.944	0.938	0.682	0.796
			4.121	6.362	6.985	4.273	0.919	0.948	0.945	0.758
			6.904	9.239	6.657	4.531	0.954	0.967	0.901	0.797
			4.954	9.162	4.002	10.768	0.946	0.964	0.81	0.946
			3.509	7.15	5.016	4.868	0.885	0.956	0.84	0.851
			2.556	8.253	3.956	8.036	0.812	0.964	0.806	0.934
			5.664	5.911	6.798	5.356	0.961	0.93	0.905	0.863
			3.985	5.801	4.379	11.3	0.919	0.95	0.798	0.94
			2.865	3.301	5.563	5.407	0.841	0.858	0.9	0.879
			5.151	3.962	5.892	11.991	0.943	0.887	0.885	0.972
			3.908	3.493	5.288	7.368	0.909	0.833	0.864	0.908
			3.576	5.961	5.778	5.251	0.892	0.943	0.898	0.856
			2.256	5.043	4.326	4.139	0.744	0.93	0.815	0.732
			4.003	9.188	2.436	9.031	0.898	0.961	0.506	0.944
			4.619	6.276	2.873	3.711	0.94	0.946	0.56	0.742
			2.568	4.806	9.951	6.072	0.811	0.921	0.964	0.876
			1.84	6.514	5.454	8.325	0.561	0.949	0.875	0.946
			4.143	6.456	3.392	3.363	0.921	0.95	0.646	0.653
			4.18	7.95	3.38	5.571	0.918	0.969	0.743	0.887
			3.212	6.203	3.807	9.674	0.862	0.951	0.786	0.956
			3.558	11.048	2.525	8.521	0.904	0.978	0.505	0.945
			3.793	3.385	3.521	5.969	0.898	0.795	0.7	0.865
			3.829	7.063	5.506	5.945	0.918	0.951	0.889	0.87
			3.456	7.089	3.248	5.313	0.871	0.962	0.68	0.862
			2.605	14.447	2.779	8.68	0.836	0.983	0.549	0.952
			5.433	5.626	2.334	5.107	0.941	0.936	0.45	0.825
			3.393	14.724	4.348	5.6	0.883	0.986	0.842	0.869
			4.271	10.085	2.791	6.22	0.923	0.977	0.496	0.881
			2.746	5.882	4.191	3.691	0.83	0.923	0.808	0.771
			6.145	3.984	2.567	9.893	0.955	0.853	0.452	0.956
			2.548	4.46	3.622	4.297	0.801	0.89	0.732	0.809
			2.483	5.954	3.705	5.137	0.827	0.942	0.781	0.868
			6.477	12.079	5.433	3.725	0.965	0.978	0.89	0.66
			2.986	8.01	4.908	5.873	0.841	0.959	0.856	0.901
			3.311	6.932	3.009	5.659	0.882	0.946	0.585	0.865
			3.032	8.949	3.271	8.411	0.836	0.975	0.702	0.938
			2.812	3.993	5.3	11.481	0.83	0.881	0.878	0.963
			5.252	4.108	8.357	3.296	0.956	0.887	0.946	0.609
			3.719	10.036	7.581	6.55	0.888	0.979	0.937	0.893
			2.263	4.488	3.031	7.014	0.732	0.886	0.62	0.901
			2.402	5.124	6.282	6.566	0.733	0.931	0.92	0.901
			3.042	4.67	6.194	5.977	0.828	0.916	0.895	0.905
			5.222	7.256	3.788	8.614	0.939	0.958	0.725	0.939
			4.004	8.505	2.947	7.231	0.933	0.965	0.567	0.907
			2.017	4.139	6.163	6.119	0.682	0.891	0.925	0.879
			4.697	4.69	2.83	6.246	0.923	0.92	0.585	0.887
			4.241	3.992	5.059	7.158	0.921	0.884	0.869	0.931
			3.331	7.804	2.493	5.816	0.881	0.944	0.461	0.884
			3.213	5.128	3.21	4.757	0.894	0.939	0.697	0.82
			3.719	6.055	4.073	12.553	0.903	0.953	0.782	0.97
			2.519	7.523	3.566	9.178	0.808	0.96	0.667	0.941
			1.825	10.544	5.132	10.838	0.654	0.98	0.842	0.946
			3.405	2.822	2.745	9.87	0.886	0.795	0.598	0.958
			4.651	3.169	4.518	4.524	0.927	0.821	0.854	0.83
			5.017	12.179	5.202	5.867	0.94	0.983	0.882	0.87
			3.156	6.798	7.479	4.032	0.852	0.964	0.929	0.805
			2.179	9.267	2.604	7.639	0.657	0.961	0.417	0.934
			4.379	3.761	5.405	3.643	0.942	0.875	0.884	0.673
			7.299	5.187	3.296	6.498	0.962	0.929	0.655	0.877
			2.607	6.319	3.113	11.442	0.817	0.952	0.668	0.964
			3.294	4.448	2.533	5.991	0.867	0.885	0.386	0.882
			5.788	5.453	8.208	3.896	0.954	0.91	0.922	0.688
			4.163	6.731	2.761	7.854	0.909	0.957	0.625	0.938
			4.063	10.148	2.327	10.357	0.912	0.969	0.39	0.96
			5.232	6.13	4.079	4.791	0.949	0.942	0.812	0.837
			3.729	6	3.106	9.352	0.902	0.937	0.698	0.95
			3.809	5.908	4.275	8.746	0.902	0.945	0.813	0.94
			6.969	4.559	7.567	8.109	0.962	0.902	0.937	0.928
			4.695	7.307	3.061	7.057	0.928	0.96	0.652	0.922
			4.619	7.621	6.534	4.802	0.936	0.963	0.916	0.837
			2.508	11.02	9.77	8.427	0.812	0.971	0.961	0.931
			3.774	6.215	5.952	16.499	0.907	0.94	0.886	0.977
			3.275	6.895	2.515	4.34	0.849	0.952	0.572	0.798
			4.319	4.445	4.213	3.723	0.927	0.914	0.823	0.712
			3.743	6.963	3.094	7.819	0.911	0.962	0.571	0.938
			3.071	8.493	6.526	3.738	0.862	0.974	0.907	0.744
			3.608	4.993	4.73	11.751	0.884	0.924	0.859	0.955
			6.255	7.011	5.863	7.947	0.963	0.962	0.908	0.936
			5.263	3.416	6.069	8.889	0.937	0.849	0.899	0.946
			6.935	5.071	4.964	8.02	0.966	0.92	0.855	0.924
			2.638	7.91	3.426	7.337	0.827	0.965	0.661	0.899
			2.69	6.179	3.213	5.059	0.821	0.931	0.623	0.87
			2.995	6.725	2.791	8.175	0.854	0.954	0.64	0.934
			3.779	9.824	4.07	7.398	0.901	0.977	0.798	0.925
			5.454	6.16	4.256	12.35	0.948	0.946	0.801	0.963
			3.084	2.752	5.574	7.29	0.86	0.769	0.864	0.922
			2.96	6.647	5.662	4.042	0.828	0.938	0.884	0.755
			2.096	6.629	2.529	9.012	0.759	0.965	0.45	0.95
			5.964	7.467	4.6	11.634	0.949	0.96	0.804	0.966
			3.629	4.487	4.406	5.41	0.898	0.918	0.838	0.851
			3.443	4.526	6.107	3.947	0.895	0.919	0.864	0.739
			3.612	5.737	3.327	5.46	0.909	0.947	0.661	0.874
			2.668	10.319	6.238	7.142	0.826	0.972	0.9	0.922
			3.173	6.43	4.951	7.196	0.862	0.96	0.879	0.911
			2.609	10.476	3.017	6.857	0.829	0.973	0.598	0.909
			2.136	5.54	5.356	6.741	0.703	0.935	0.865	0.905
			2.477	5.28	4.299	8.671	0.769	0.929	0.799	0.946
			3.267	5.088	4.558	7.592	0.88	0.91	0.833	0.931
			6.337	14.929	5.562	8.483	0.97	0.979	0.881	0.933
			4.327	7.713	4.908	4.176	0.929	0.972	0.87	0.837
			4.383	4.827	3.251	4.997	0.928	0.907	0.654	0.823
			3.051	4.801	2.991	6.013	0.861	0.908	0.563	0.887
			5.051	10.506	3.455	5.214	0.93	0.971	0.671	0.866
			5.061	3.872	4.854	15.385	0.94	0.881	0.88	0.969
			3.04	6.596	3.37	9.862	0.831	0.944	0.665	0.946
			10.849	6.775	2.618	7.174	0.984	0.958	0.507	0.92
			3.045	4.789	3.07	6.275	0.851	0.922	0.659	0.893
			4.715	7.889	2.685	6.049	0.939	0.963	0.464	0.876
			3.006	9.552	3.379	4.609	0.826	0.978	0.712	0.833
			5.59	7.276	2.651	5.24	0.951	0.966	0.501	0.845
			3.126	7.269	4.785	6.614	0.832	0.964	0.861	0.917
			2.841	7.36	2.941	6.672	0.832	0.968	0.609	0.907
			3.611	6.304	3.336	4.612	0.901	0.956	0.787	0.849
			1.837	5.975	4.621	5.23	0.684	0.955	0.81	0.835
			2.263	6.206	3.396	5.569	0.757	0.949	0.658	0.864
			3.282	4.725	4.544	4.329	0.866	0.918	0.81	0.804
			3.436	5.508	7.09	7.53	0.873	0.94	0.933	0.924
			3.246	5.748	3.886	4.052	0.874	0.929	0.765	0.771
			4.315	3.742	4.943	6.097	0.924	0.874	0.869	0.894
			2.155	5.88	3.261	5.812	0.699	0.936	0.738	0.881
			4.218	8.721	5.529	3.561	0.903	0.971	0.894	0.725
			3.82	4.708	3.731	10.138	0.902	0.92	0.768	0.942
			5.327	7.132	2.945	8.105	0.951	0.951	0.622	0.925
			4.348	7.989	2.778	6.382	0.925	0.966	0.566	0.905
			6.972	4.668	3.084	2.918	0.967	0.913	0.713	0.56
			5.058	6.216	4.719	4.069	0.948	0.937	0.878	0.752
			4.443	6.704	5.388	7.862	0.939	0.955	0.881	0.925
			3.215	4.095	3.407	6.524	0.859	0.882	0.754	0.882
			2.85	7.609	3.807	8.22	0.823	0.952	0.733	0.928
			4.323	5.028	4.279	4.619	0.908	0.922	0.802	0.774
			5.568	4.368	3.811	6.098	0.951	0.925	0.758	0.892
			4.535	4.263	5.539	6.559	0.922	0.909	0.877	0.914
			1.969	4.202	2.759	5.598	0.687	0.886	0.602	0.892
			2.144	4.282	4.201	6.036	0.772	0.9	0.823	0.89
			5.914	5.521	4.203	4.328	0.945	0.933	0.803	0.81
			5.125	13.608	4.895	3.97	0.939	0.983	0.842	0.802
			2.734	5.88	4.823	10.552	0.818	0.946	0.863	0.945
			4.994	8.386	2.593	6.265	0.942	0.967	0.489	0.891
			6.207	8.306	4.927	5.488	0.952	0.968	0.882	0.862
			4.701	6.987	4.998	8.772	0.934	0.952	0.852	0.935
			3.9	3.155	4.376	6.478	0.91	0.826	0.796	0.916
			4.61	5.423	2.897	4.156	0.918	0.944	0.554	0.793
			3.064	5.937	4.653	7.514	0.849	0.943	0.825	0.917
			4.586	7.488	2.433	10.825	0.941	0.968	0.433	0.956
			1.904	7.946	2.72	3.735	0.674	0.961	0.443	0.678
			4.725	3.202	5.086	5.477	0.928	0.807	0.841	0.89
			2.704	10.45	3.677	4.113	0.811	0.966	0.733	0.769
			3.899	3.442	2.904	3.397	0.909	0.85	0.593	0.641
			3.474	3.081	4.707	7.253	0.885	0.809	0.859	0.932
			2.733	10.659	4.299	8.531	0.823	0.982	0.822	0.949
			4.624	4.122	3.726	11.412	0.932	0.898	0.68	0.957
			2.64	4.608	3.213	7.555	0.782	0.923	0.67	0.941
			2.882	5.426	3.589	4.913	0.785	0.938	0.7	0.837
			2.946	8.043	9.242	5.901	0.853	0.948	0.946	0.896
			2.741	4.469	4.474	10.088	0.843	0.919	0.785	0.95
			3.521	4.504	3.329	9.097	0.893	0.918	0.683	0.943
			2.065	6.237	2.755	3.829	0.69	0.948	0.57	0.716
			7.327	11.112	4.529	4.467	0.963	0.982	0.828	0.779
			3.315	4.215	2.803	5.002	0.892	0.906	0.616	0.825
			3.828	3.961	3.093	5.002	0.898	0.884	0.608	0.833
			3.581	7.894	3.651	16.105	0.888	0.962	0.773	0.983
			2.147	8.528	2.486	7.32	0.745	0.966	0.473	0.938
			4.067	8.164	3.968	8.469	0.89	0.97	0.803	0.938
			2.907	4.474	3.108	6.296	0.831	0.905	0.721	0.903
			3.682	8.104	3.975	6.259	0.916	0.968	0.754	0.906
			2.076	5.133	3.251	5.268	0.649	0.928	0.685	0.857
			3.353	6.681	6.755	4.397	0.889	0.958	0.935	0.797
			4.428	7.774	5.507	4.78	0.923	0.96	0.894	0.815
			3.443	4.491	3.36	4.362	0.901	0.892	0.659	0.799
			2.193	6.594	6.26	8.854	0.75	0.949	0.897	0.932
			5.263	5.561	3.043	5.171	0.94	0.929	0.668	0.872
			6.078	3.407	3.375	4.259	0.952	0.845	0.687	0.778
			2.367	5.941	4.211	5.907	0.765	0.94	0.832	0.892
			4.024	3.821	2.973	4.237	0.907	0.865	0.639	0.817
			6.713	6.36	3.394	4.532	0.96	0.962	0.64	0.766
			3.055	5.435	3.238	4.977	0.876	0.916	0.686	0.834
			2.984	3.458	5.24	9.307	0.877	0.845	0.895	0.955
			2.392	6.031	4.246	5.004	0.791	0.925	0.8	0.824
			2.57	4.037	5.182	8.759	0.776	0.882	0.883	0.947
			5.419	7.08	3.45	6.256	0.95	0.95	0.754	0.888
			3.385	5.38	4.08	5.244	0.913	0.937	0.753	0.868
			3.51	9.459	6.157	8.148	0.9	0.98	0.91	0.931
			2.749	3.691	5.684	7.495	0.82	0.87	0.874	0.925
			3.448	5.244	3.794	5.051	0.881	0.906	0.723	0.876
			5.263	4.091	5.001	3.606	0.936	0.901	0.87	0.709
			3.788	6.786	5.648	9.969	0.905	0.957	0.867	0.954
			2.782	6.932	6.339	12.574	0.802	0.942	0.914	0.969
			5.091	11.293	2.845	9.197	0.936	0.975	0.604	0.948
			6.239	9.093	2.9	8.011	0.958	0.969	0.583	0.933
			4.183	4.794	3.387	12.125	0.917	0.901	0.736	0.959
			4.493	3.958	3.631	5.243	0.925	0.887	0.788	0.835
			7.141	4.199	4.775	5.766	0.971	0.896	0.834	0.872
			1.958	6.614	3.342	11.379	0.773	0.956	0.767	0.971
			1.699	6.416	7.835	3.565	0.467	0.954	0.931	0.662
			2.617	5.624	8.675	8.741	0.786	0.941	0.947	0.93
			5.066	8.112	3.866	3.714	0.944	0.969	0.772	0.68
			2.087	9.535	3.379	5.781	0.697	0.969	0.69	0.886
			2.331	6.686	5.494	7.194	0.75	0.967	0.901	0.888
			4.366	4.215	3.506	3.291	0.936	0.873	0.767	0.638
			2.856	4.828	4.779	4.62	0.824	0.922	0.85	0.794
			2.594	8.103	4.341	5.108	0.819	0.964	0.804	0.843
			3.191	5.15	3.797	6.728	0.876	0.908	0.729	0.909
			2.431	9.373	7.983	11.012	0.805	0.963	0.942	0.967
			3.039	7.678	5.766	12.037	0.843	0.965	0.888	0.958
			3.503	3.871	5.842	4.965	0.885	0.892	0.919	0.848
			5.1	6.509	4.567	8.01	0.955	0.951	0.834	0.927
			8.242	8.593	4.222	5.114	0.965	0.97	0.802	0.841
			3.013	5.307	4.071	5.082	0.879	0.94	0.763	0.862
			5.386	6.7	3.861	7.563	0.945	0.959	0.776	0.927
			3.654	8.369	2.435	4.909	0.885	0.967	0.376	0.821
			4.821	5.854	3.279	3.72	0.944	0.934	0.677	0.756
			2.609	6.553	5.156	7.174	0.841	0.953	0.867	0.912
			2.761	7.298	4.395	4.885	0.83	0.963	0.826	0.832
			4.21	2.144	5.607	4.501	0.926	0.666	0.897	0.778
			2.428	3.788	3.7	6.237	0.809	0.859	0.768	0.924
			3.206	10.416	2.724	5.834	0.904	0.975	0.538	0.881
			3.546	5.349	7.177	3.16	0.895	0.932	0.914	0.647
			4.34	5.771	3.778	4.444	0.918	0.946	0.764	0.798
			2.494	6.43	3.989	7.235	0.815	0.938	0.806	0.916
			2.399	6.343	4.601	3.961	0.766	0.943	0.848	0.789
			5.516	4.562	2.501	7.146	0.955	0.907	0.477	0.915
			3.714	8.239	4.91	5.459	0.914	0.974	0.847	0.872
			3.12	3.976	3.271	3.766	0.861	0.851	0.675	0.699
			6.409	5.672	3.757	6.912	0.968	0.942	0.745	0.917
			7.471	6.883	4.812	6.553	0.959	0.931	0.879	0.891
			2.811	16.083	3.55	10.533	0.836	0.977	0.729	0.953
			2.091	7.733	2.775	6.754	0.729	0.955	0.47	0.923
			7.322	5.008	4.376	4.081	0.964	0.89	0.812	0.796
			2.239	5.302	7.721	8.215	0.807	0.92	0.922	0.937
			4.44	3.414	3.53	5.316	0.929	0.823	0.769	0.846
			3.736	21.908	2.597	7.615	0.917	0.987	0.437	0.918
			4.129	4.45	2.906	6.983	0.894	0.916	0.607	0.924
			3.864	5.354	3.986	5.519	0.911	0.932	0.802	0.89
			3.078	5.069	3.076	7.86	0.831	0.927	0.612	0.923
			3.179	4.746	3.103	4.374	0.875	0.909	0.726	0.786
			4.657	5.212	3.194	4.884	0.95	0.924	0.737	0.834
			4.234	5.393	3.678	4.997	0.911	0.915	0.753	0.832
			5.007	20.436	5.363	12.055	0.929	0.987	0.885	0.961
			4.366	4.213	4.657	3.783	0.927	0.895	0.836	0.719
			4.441	4.116	4.26	5.658	0.92	0.892	0.833	0.872
			8.346	3.058	4.419	4.368	0.977	0.818	0.863	0.796
			2.611	7.848	4.257	8.598	0.77	0.968	0.778	0.95
			4.504	7.824	3.936	5.983	0.946	0.957	0.812	0.896
			3.196	4.941	2.219	7.255	0.874	0.922	0.384	0.92
			4.333	6.306	2.327	7.058	0.901	0.939	0.409	0.912
			3.138	7.966	6.099	11.6	0.859	0.944	0.886	0.966
			5.202	6.151	6.279	6.585	0.932	0.94	0.914	0.902
			5.394	5.009	2.978	4.204	0.955	0.934	0.629	0.747
			4.348	5.628	2.876	4.931	0.926	0.937	0.589	0.855
			1.866	7.041	4.563	4.756	0.584	0.952	0.816	0.845
			6.791	7.012	2.902	4.104	0.97	0.956	0.603	0.836
			4.925	4.912	3.56	5.331	0.943	0.913	0.711	0.886
			3.414	5.226	2.494	8.838	0.877	0.936	0.551	0.946
			3.608	4.637	3.361	5.716	0.891	0.903	0.756	0.879
			3.512	4.632	4.136	4.329	0.891	0.905	0.788	0.785
			4.995	7.605	2.7	3.925	0.933	0.953	0.642	0.778
			3.915	4.9	4.697	10.727	0.907	0.902	0.852	0.962
			2.576	6.466	2.863	7.015	0.812	0.948	0.652	0.91
			3.562	7.466	3.248	4.917	0.889	0.96	0.684	0.787
			2.417	13.885	4.696	10.318	0.765	0.981	0.829	0.941
			4.282	5.616	4.913	8.378	0.928	0.947	0.858	0.948
			3.196	5.922	4.491	6.34	0.86	0.943	0.846	0.908
			3.048	6.478	5.512	6.882	0.844	0.954	0.882	0.932
			3.786	5.991	4.52	5.069	0.89	0.948	0.803	0.862
			2.861	5.966	3.679	8.834	0.859	0.931	0.743	0.936
			3.95	4.328	5.281	3.311	0.925	0.899	0.865	0.611
			6.551	11.769	7.506	5.947	0.962	0.982	0.935	0.876
			4.183	5.781	3.676	6.146	0.919	0.936	0.695	0.905
			2.843	5.236	3.293	5.034	0.809	0.908	0.662	0.803
			2.16	5.292	3.91	5.649	0.695	0.925	0.794	0.87
			4.197	9.886	3.377	3.534	0.921	0.975	0.647	0.595
			2.634	4.078	10.134	10.337	0.823	0.886	0.961	0.954
			3.114	4.775	3.504	4.524	0.811	0.916	0.748	0.81
			3.828	3.592	3.434	6.273	0.911	0.854	0.695	0.887
			4.337	5.105	2.774	7.48	0.914	0.921	0.632	0.903
			4.059	5.26	2.974	4.855	0.913	0.929	0.686	0.857
			1.812	3	3.866	4.202	0.602	0.813	0.788	0.811
			5.581	4.711	2.088	10.4	0.951	0.936	0.274	0.956
			1.954	7.907	3.726	6.464	0.63	0.969	0.765	0.881
			2.017	6.308	3.206	4.618	0.731	0.938	0.725	0.787
			3.963	8.965	3.565	6.5	0.931	0.973	0.8	0.893
			2.303	7.011	3.54	9.003	0.753	0.963	0.741	0.943
			3.752	7.446	2.77	6.089	0.921	0.956	0.624	0.868
			4.352	4.089	4.054	3.65	0.944	0.889	0.807	0.743
			3.676	3.936	3.592	5.364	0.879	0.883	0.701	0.884
			3.714	5.291	7.495	5.927	0.889	0.921	0.934	0.891
			8.022	10.229	7.454	5.719	0.974	0.973	0.924	0.877
			3.475	13.541	6.975	10.816	0.907	0.981	0.923	0.958
			3.028	5.887	4.356	5.585	0.872	0.927	0.82	0.868
			4.488	12.257	3.479	4.006	0.918	0.986	0.744	0.74
			2.003	3.873	6.8	4.206	0.709	0.875	0.9	0.798
			2.485	5.136	3.012	6.356	0.747	0.94	0.625	0.898
			2.919	5.908	9.014	6.111	0.857	0.936	0.952	0.897
			3.232	6.485	5.306	7.828	0.87	0.937	0.868	0.938
			3.767	5.749	5.414	5.804	0.895	0.928	0.891	0.868
			5.853	5.613	7.303	4.464	0.946	0.953	0.923	0.83
			5.494	6.292	3.219	9.364	0.952	0.948	0.597	0.945
			2.804	8.011	5.356	7.203	0.843	0.953	0.858	0.915
			4.617	11.914	2.887	6.271	0.93	0.967	0.625	0.9
			5.418	5.245	2.9	17.57	0.955	0.937	0.575	0.973
			4.202	11.808	5.302	6.368	0.926	0.979	0.886	0.919
			2.257	12.149	4.745	4.816	0.691	0.981	0.8	0.845
			4.723	7.639	3.227	6.462	0.95	0.961	0.674	0.909
			4.031	5.02	2.574	9.348	0.921	0.896	0.41	0.955
			3.039	7.847	4.05	7.076	0.814	0.958	0.804	0.918
			2.235	3.19	3.716	6.223	0.736	0.815	0.747	0.891
			4.943	4.713	3.404	7.592	0.937	0.913	0.724	0.931
			3.172	8.119	2.508	3.758	0.863	0.961	0.522	0.741
			4.714	6.909	3.062	5.945	0.938	0.955	0.641	0.884
			3.41	9.446	2.855	4.492	0.883	0.961	0.63	0.763
			6.12	7.639	3.77	5.509	0.958	0.957	0.77	0.886
			6.258	4.476	4.411	7.845	0.965	0.921	0.828	0.938
			2.631	8.519	3.388	4.723	0.849	0.969	0.704	0.842
			4.407	8.243	2.58	8.83	0.929	0.97	0.503	0.936
			4.377	6.082	2.946	5.164	0.921	0.94	0.67	0.845
			5.165	5.411	5.176	7.427	0.957	0.942	0.875	0.909
			2.701	5.327	5.004	3.93	0.792	0.944	0.839	0.743
			4.328	6.892	3.317	6.804	0.925	0.954	0.688	0.916
			4.362	3.478	3.053	6.48	0.926	0.868	0.73	0.882
			3.434	3.957	4.335	3.917	0.874	0.885	0.781	0.762
			2.399	5.461	3.164	9.804	0.811	0.935	0.659	0.95
			3.501	5.782	3.545	6.04	0.872	0.942	0.785	0.894
			2.74	11.441	6.881	8.112	0.792	0.979	0.926	0.936
			3.9	9.816	4.226	9.107	0.905	0.971	0.808	0.94
			4.777	4.541	3.776	3.177	0.919	0.903	0.759	0.676
			2.506	5.349	2.644	10.708	0.822	0.942	0.52	0.952
			4.095	5.8	3.568	6.169	0.929	0.946	0.693	0.87
			5.409	6.939	2.738	8.617	0.952	0.959	0.594	0.934
			5.795	5.317	4.742	9.584	0.958	0.906	0.833	0.957
			4.221	5.797	4.312	7.819	0.903	0.932	0.823	0.93
			4.01	12.71	2.939	8.503	0.904	0.982	0.634	0.938
			5.826	8.549	6.031	9.894	0.946	0.974	0.891	0.942
			4.523	7.683	3.827	6.703	0.947	0.962	0.786	0.905
			4.162	5.802	6.239	4.856	0.913	0.945	0.895	0.79
			5.338	6.58	7.127	4.804	0.932	0.95	0.93	0.834
			5.681	6.008	4.109	4.925	0.945	0.958	0.851	0.848
			2.356	13.077	2.88	8.023	0.738	0.985	0.596	0.949
			3.651	4.193	2.907	11.778	0.902	0.857	0.617	0.962
			1.9	5.81	4.52	15.09	0.563	0.941	0.845	0.98
			2.4	3.287	2.827	5.312	0.79	0.798	0.571	0.854
			3.825	5.772	3.421	4.698	0.9	0.934	0.706	0.829
			5.279	7.253	2.909	5.417	0.95	0.957	0.537	0.876
			5.392	7.099	4.288	8.468	0.946	0.956	0.774	0.943
			3.153	3.697	3.027	5.628	0.859	0.891	0.54	0.895
			2.297	5.352	3.604	4.126	0.708	0.948	0.745	0.737
			3.108	6.323	5.562	4.437	0.85	0.948	0.891	0.825
			1.616	4.679	3.51	11.97	0.56	0.903	0.706	0.965
			2.966	7.551	6.144	4.516	0.861	0.946	0.902	0.818
			3.983	4.001	3.292	5.726	0.903	0.879	0.707	0.872
			3.228	3.859	2.959	6.738	0.869	0.878	0.591	0.914
			1.961	8.31	6.989	4.014	0.644	0.969	0.931	0.729
			2.751	5.786	5.347	6.788	0.832	0.939	0.851	0.913
			2.825	14.667	4.894	6.279	0.802	0.984	0.867	0.883
			3.004	6.853	2.44	7.389	0.869	0.948	0.401	0.923
			4.166	6.885	4.351	6.371	0.911	0.958	0.818	0.891
			2.884	8.039	7.325	4.644	0.845	0.968	0.92	0.798
			4.222	9.889	2.738	7.6	0.909	0.977	0.621	0.909
			4.09	8.345	2.67	4.244	0.915	0.974	0.566	0.782
			3.997	3.574	4.896	6.283	0.917	0.823	0.798	0.876
			2.771	3.898	2.652	4.134	0.83	0.889	0.521	0.823
			4.256	6.65	2.904	5.664	0.913	0.955	0.63	0.871
			3.063	4.567	3.108	4.136	0.84	0.897	0.641	0.795
			3.127	4.014	3.055	5.624	0.878	0.888	0.648	0.865
			3.903	9.463	4.151	6.178	0.88	0.961	0.79	0.887
			3.365	4.777	2.9	4.951	0.898	0.898	0.58	0.874
			3.083	8.295	4.082	3.569	0.85	0.973	0.797	0.709
			3.329	2.808	4.339	8.244	0.859	0.768	0.779	0.939
			4.012	4.751	2.61	8.589	0.911	0.889	0.474	0.934
			2.791	10.845	3.777	11.293	0.828	0.971	0.762	0.955
			5.009	3.763	4.06	5.024	0.937	0.874	0.857	0.843
			6.155	3.666	2.586	6.629	0.957	0.882	0.457	0.891
			8.195	4.816	4.407	4.016	0.968	0.927	0.838	0.801
			3.754	7.236	3.855	3.68	0.898	0.965	0.788	0.765
			7.182	10.125	3.603	6.721	0.963	0.978	0.714	0.908
			4.453	7.576	2.836	10.363	0.91	0.96	0.537	0.962
			4.756	7.324	2.703	6.434	0.941	0.956	0.648	0.914
			4.323	10.177	2.945	8.286	0.923	0.976	0.619	0.927
			2.708	8.28	3.914	5.087	0.813	0.973	0.77	0.854
			3.23	7.875	3.204	7.803	0.861	0.956	0.662	0.907
			3.515	3.261	8.434	5.824	0.894	0.844	0.937	0.881
			2.823	4.559	3.75	6.503	0.849	0.9	0.761	0.897
			8.619	3.924	4.159	7.799	0.974	0.889	0.797	0.908
			4.597	5.595	3.065	6.976	0.908	0.925	0.63	0.923
			2.632	4.991	3.099	4.376	0.81	0.904	0.65	0.772
			5.385	3.797	2.625	5.786	0.944	0.876	0.555	0.882
			6.024	5.055	2.9	7.083	0.949	0.937	0.615	0.922
			4.668	11.776	3.279	15.161	0.941	0.978	0.728	0.969
			4.146	4.273	6.693	5.862	0.936	0.911	0.924	0.866
			2.651	4.431	4.639	4.988	0.805	0.915	0.809	0.825
			4.472	7.811	3.435	5.169	0.916	0.951	0.659	0.866
			2.867	4.39	3.24	7.883	0.805	0.877	0.665	0.938
			3.279	15.89	3.124	9.313	0.897	0.984	0.707	0.949
			3.42	5.788	5.61	8.354	0.881	0.937	0.875	0.935
			2.293	13.817	2.87	3.274	0.77	0.975	0.697	0.636
			6.201	5.362	2.748	6.497	0.948	0.929	0.537	0.891
			2.948	6.244	3.392	6.281	0.876	0.944	0.652	0.907
			4.362	3.154	4.537	2.99	0.932	0.781	0.837	0.582
			3.448	7.383	2.242	6.366	0.859	0.944	0.324	0.911
			3.545	4.362	2.992	5.822	0.892	0.906	0.593	0.869
			2.621	7.954	3.129	6.391	0.811	0.964	0.647	0.916
			2.835	4.916	5.16	8.549	0.861	0.911	0.862	0.943
			8.019	3.949	8.071	4.827	0.964	0.896	0.931	0.85
			5.916	5.224	5.309	7.947	0.951	0.933	0.833	0.93
			5.523	3.511	2.68	5.474	0.942	0.863	0.563	0.865
			3.85	3.645	3.405	9.112	0.898	0.863	0.727	0.951
			2.859	10.035	5.641	6.544	0.853	0.981	0.896	0.877
			4.647	4.455	2.872	3.767	0.932	0.918	0.589	0.771
			3.937	6.999	3.043	9.606	0.933	0.932	0.609	0.953
			5.237	7.161	8.424	6.586	0.949	0.964	0.935	0.903
			3.824	9.21	8.013	7.541	0.906	0.971	0.948	0.922
			3.19	3.575	3.801	3.299	0.86	0.841	0.795	0.687
			3.641	5.153	7.038	3.975	0.894	0.9	0.916	0.739
			2.173	9.391	2.871	7.793	0.77	0.972	0.69	0.935
			2.918	6.022	3.84	6.973	0.855	0.943	0.744	0.902
			3.928	6.297	3.818	4.764	0.916	0.948	0.79	0.821
			3.565	5.703	4.909	10.583	0.904	0.915	0.826	0.958
			2.949	5.943	3.241	7.705	0.85	0.942	0.675	0.931
			4.162	6.436	6.995	5.643	0.934	0.963	0.933	0.881
			4.096	5.677	3.89	9.734	0.926	0.944	0.751	0.954
			4.065	6.765	2.934	3.063	0.932	0.967	0.612	0.693
			5.441	4.783	3.548	5.182	0.941	0.908	0.762	0.866
			4.922	5.268	4.015	9.097	0.94	0.925	0.768	0.945
			8.329	15.242	3.275	9.873	0.977	0.983	0.716	0.948
			2.364	5.564	4.941	5.282	0.741	0.92	0.864	0.87
			3.799	4.038	4.437	4.822	0.91	0.883	0.832	0.834
			5.355	8.639	2.592	4.761	0.944	0.974	0.586	0.863
			2.998	6.009	3.07	9.704	0.825	0.945	0.659	0.945
			4.954	4.173	4.068	4.375	0.938	0.899	0.804	0.786
			3.882	10.21	6.688	5.644	0.921	0.976	0.912	0.88
			4.06	7.748	3.191	9.937	0.921	0.969	0.614	0.947
			2.568	3.429	2.884	4.493	0.792	0.856	0.561	0.775
			6.616	6.458	3.654	3.866	0.968	0.951	0.785	0.743
			8.817	5.334	6.996	6.475	0.974	0.936	0.915	0.898
			5.78	3.95	5.74	4.179	0.948	0.861	0.88	0.743
			2.467	4.812	3.87	6.287	0.774	0.906	0.766	0.888
			3.639	5.061	2.479	4.657	0.887	0.92	0.374	0.857
			2.715	3.097	6.39	8.449	0.81	0.816	0.895	0.943
			5.14	10.974	5.467	9.665	0.946	0.965	0.878	0.949
			2.971	2.774	4.333	8.672	0.848	0.774	0.827	0.926
			4.455	7.092	6.641	5.324	0.921	0.96	0.894	0.868
			5.169	10.763	3.313	6.015	0.944	0.974	0.697	0.896
			4.886	11.33	4.179	7.892	0.936	0.977	0.814	0.942
			3.082	5.431	3.254	3.657	0.851	0.938	0.722	0.69
			2.036	10.075	3.923	5.623	0.698	0.975	0.757	0.878
			3.184	5.202	2.769	7.238	0.828	0.937	0.641	0.92
			2.629	3.978	3.725	10.774	0.821	0.885	0.77	0.964
			3.389	4.954	4.115	7.303	0.883	0.922	0.791	0.933
			3.357	7.027	2.649	4.832	0.887	0.956	0.532	0.818
			5.025	8.211	4.397	4.343	0.946	0.969	0.853	0.782
			5.755	6.298	3.518	3.462	0.941	0.948	0.813	0.732
			2.733	5.723	3.199	13.751	0.818	0.938	0.657	0.967
			3.975	5.298	3.017	4.385	0.906	0.918	0.661	0.822
			2.839	5.296	2.684	14.037	0.817	0.92	0.635	0.971
			4.033	6.726	3.064	5.093	0.917	0.955	0.634	0.841
			2.67	3.268	8.761	7.291	0.792	0.839	0.948	0.925
			2.544	5.203	3.377	5.911	0.802	0.912	0.717	0.891
			3.88	10.678	3.057	6.313	0.908	0.977	0.707	0.913
			3.839	4.944	5.688	11.824	0.927	0.921	0.886	0.966
			2.069	5.315	2.86	6.122	0.777	0.927	0.517	0.888
			2.969	4.887	3.423	12.052	0.876	0.929	0.697	0.961
			2.527	5.161	3.14	5.31	0.814	0.927	0.689	0.864
			3.107	6.82	2.986	4.115	0.877	0.944	0.59	0.814
			5.025	5.428	3.448	12.558	0.942	0.929	0.697	0.975
			5.652	3.154	2.883	4.59	0.951	0.825	0.547	0.819
			3.232	9.876	4.195	6.303	0.869	0.968	0.848	0.886
			2.419	8.56	3.975	6.318	0.767	0.96	0.761	0.91
			6.178	7.59	4.594	3.521	0.97	0.952	0.847	0.673
			3.278	5.852	3.131	10.23	0.859	0.948	0.634	0.952
			3.721	3.867	3.695	6.788	0.904	0.873	0.735	0.931
			4.882	7.769	4.31	5.893	0.937	0.967	0.842	0.889
			3.729	7.107	3.772	8.047	0.884	0.964	0.814	0.914
			3.566	11.119	4.064	19.121	0.89	0.976	0.854	0.983
			5.066	5.486	3.466	4.89	0.943	0.923	0.654	0.793
			4.071	8.582	3.855	4.459	0.899	0.962	0.739	0.835
			2.736	7.98	2.965	6.384	0.804	0.958	0.641	0.882
			4.029	4.317	2.692	10.358	0.919	0.889	0.598	0.954
			7.107	5.142	4.528	9.569	0.964	0.922	0.809	0.943
			3.226	4.664	6.491	3.7	0.877	0.92	0.919	0.748
			2.365	3.26	5.267	5.073	0.762	0.818	0.866	0.828
			2.001	4.148	4.111	6.486	0.674	0.908	0.824	0.891
			3.103	5.2	5.703	5.969	0.872	0.919	0.897	0.883
			3.737	12.154	4.118	7.51	0.902	0.979	0.777	0.927
			3.824	4.689	2.219	8.544	0.905	0.906	0.399	0.937
			4.367	6.883	4.826	6.258	0.899	0.949	0.826	0.9
			3.774	7.174	8.016	5.109	0.921	0.965	0.936	0.868
			4.495	6.019	8.792	4.29	0.931	0.936	0.947	0.782
			4.546	5.257	4.774	3.745	0.92	0.918	0.828	0.724
			2.028	9.444	6.237	6.1	0.637	0.976	0.905	0.903
			2.051	5.135	3.749	4.928	0.689	0.913	0.726	0.833
			9.516	4.261	3.632	5.942	0.976	0.869	0.759	0.879
			4.66	4.7	3.719	4.952	0.926	0.906	0.751	0.813
			5	5.637	6.207	7.646	0.937	0.94	0.905	0.942
			4.384	4.878	2.87	10.503	0.919	0.909	0.604	0.952
			3.264	7.388	3.014	4.27	0.871	0.949	0.677	0.795
			5.075	7.064	3.111	7.28	0.954	0.959	0.718	0.913
			2.808	3.801	2.988	5.343	0.803	0.866	0.67	0.876
			4.986	3.74	4.821	14.671	0.946	0.894	0.829	0.971
			3.515	3.842	5.93	4.679	0.889	0.874	0.918	0.827
			2.973	4.137	3.629	11.378	0.845	0.867	0.749	0.953
			2.312	5.647	3.114	4.61	0.79	0.931	0.714	0.78
			7.045	4.82	3.577	8.059	0.96	0.923	0.721	0.924
			6.815	9.131	4.406	8.021	0.965	0.962	0.795	0.93
			3.113	3.066	8.579	8.181	0.864	0.792	0.941	0.943
			2.48	7.098	4.615	4.773	0.801	0.951	0.847	0.799
			3.562	6.51	6.671	6.193	0.891	0.956	0.914	0.867
			5.15	6.783	5.6	6.604	0.945	0.949	0.883	0.898
			3.751	4.055	3.054	4.49	0.903	0.879	0.594	0.819
			2.219	3.781	3.981	6.777	0.725	0.861	0.771	0.921
			5.349	7.643	4.324	4.961	0.939	0.956	0.826	0.868
			5.222	6.205	4.081	9.273	0.948	0.953	0.798	0.933
			3.615	4.308	3.296	6.19	0.88	0.919	0.735	0.891
			2.41	5.66	4.442	8.624	0.804	0.932	0.839	0.94
			6.325	7.065	4.284	7.421	0.959	0.949	0.808	0.908
			3.108	5.206	3.092	3.81	0.862	0.942	0.651	0.725
			4.548	9.623	5.014	5.966	0.95	0.974	0.872	0.868
			3.525	5.931	3.136	10.235	0.887	0.936	0.7	0.966
			3.128	5.816	2.972	10.8	0.894	0.954	0.582	0.951
			4.471	13.198	5.165	10.233	0.943	0.983	0.871	0.963
			1.691	7.206	3.229	4.193	0.545	0.96	0.686	0.802
			2.362	7.562	4.683	9.225	0.741	0.968	0.849	0.947
			6.205	9.167	2.909	4.744	0.962	0.975	0.594	0.83
			3.752	9.96	4.375	9.879	0.91	0.972	0.781	0.935
			4.35	6.679	4.257	9.883	0.917	0.959	0.814	0.951
			4.406	3.031	3.343	9.485	0.917	0.841	0.709	0.945
			2.823	9.393	5.452	4.999	0.813	0.963	0.898	0.843
			3.266	9.845	3.646	5.455	0.847	0.977	0.774	0.865
			2.495	5.789	4.225	4.042	0.816	0.95	0.855	0.769
			3.332	9.083	3.523	4.721	0.883	0.957	0.712	0.836
			3.449	8.807	2.467	4.196	0.906	0.974	0.591	0.786
			4.224	6.711	4.894	9.678	0.924	0.96	0.875	0.948
			4.519	5.432	3.106	6.052	0.925	0.938	0.66	0.885
			6.125	10.989	3.815	6.068	0.962	0.972	0.741	0.887
			2.717	5.781	2.841	6.172	0.805	0.929	0.585	0.899
			5.373	3.056	4.431	5.765	0.949	0.805	0.8	0.868
			2.772	5.678	3.07	5.939	0.802	0.922	0.688	0.862
			2.301	9.593	5.926	7.757	0.775	0.975	0.901	0.93
			3.455	7.308	3.512	5.89	0.867	0.955	0.742	0.88
			5.527	8.018	3.137	7.417	0.956	0.946	0.689	0.919
			3.44	3.599	4.157	8.512	0.889	0.854	0.83	0.94
			3.064	3.625	4.26	10.562	0.851	0.867	0.824	0.944
			2.875	5.994	3.02	6.847	0.815	0.944	0.638	0.914
			2.87	3.683	5.744	16.187	0.841	0.861	0.886	0.974
			4.433	6.207	3.579	5.631	0.914	0.951	0.791	0.851
			4.858	13.432	2.26	5.672	0.937	0.979	0.459	0.884
			3.144	5.867	4.328	6.268	0.858	0.948	0.798	0.895
			8.035	6.344	3.261	3.603	0.967	0.955	0.663	0.735
			4.428	5.179	9.101	5.169	0.933	0.931	0.957	0.844
			3.779	8.123	5.29	7.948	0.898	0.967	0.826	0.94
			1.798	5.945	2.725	11.308	0.587	0.932	0.653	0.972
			1.987	5.493	3.439	4.21	0.728	0.923	0.697	0.775
			4.71	10.987	3.619	5.82	0.931	0.968	0.765	0.891
			3.636	8.211	2.269	5.254	0.909	0.967	0.375	0.866
			6.714	6.244	3.524	6.213	0.958	0.938	0.703	0.902
			5.039	5.883	2.933	7.045	0.943	0.937	0.571	0.935
			3.865	8.149	2.897	6.065	0.9	0.956	0.639	0.88
			3.951	3.073	3.714	7.771	0.909	0.807	0.695	0.934
			6.469	5.132	3.321	4.528	0.963	0.921	0.687	0.807
			3.914	11.676	3.043	6.89	0.895	0.966	0.668	0.921
			5.476	4.139	8.632	11.662	0.952	0.889	0.943	0.972
			3.1	5.149	5.156	6.931	0.878	0.92	0.848	0.919
			5.998	7.401	4.713	7.083	0.952	0.964	0.849	0.917
			2.803	9.661	5.115	4.798	0.863	0.957	0.869	0.825
			2.89	3.082	4.431	4.135	0.834	0.795	0.814	0.811
			2.545	4.837	4.301	5.334	0.821	0.914	0.806	0.857
			2.611	3.637	5.163	6.348	0.822	0.824	0.893	0.907
			4.042	6.482	4.625	7.59	0.933	0.957	0.836	0.901
			3.772	8.182	2.825	3.68	0.893	0.965	0.59	0.69
			4.14	9.873	3.045	5.948	0.924	0.977	0.653	0.89
			4.966	11.93	4.538	7.141	0.947	0.97	0.839	0.923
			2.853	6.326	4.781	6.812	0.836	0.952	0.838	0.929
			7.932	6.901	3.446	7.05	0.97	0.951	0.78	0.914
			4.643	3.764	2.998	5.26	0.935	0.872	0.624	0.856
			3.678	8.149	3.964	5.463	0.909	0.959	0.779	0.854
			2.992	8.634	4.755	5.809	0.861	0.961	0.823	0.895
			3.234	8.34	3.624	5.604	0.884	0.977	0.688	0.85
			2.153	3.572	4.551	6.196	0.699	0.873	0.84	0.892
			7.92	11.925	4.188	8.767	0.977	0.971	0.834	0.95
			3.257	7.14	3.489	8.352	0.88	0.967	0.727	0.927
			7.4	3.047	3.464	6.226	0.972	0.833	0.71	0.877
			4.875	6.241	10.016	3.163	0.948	0.946	0.954	0.615
			2.533	19.344	3.84	8.43	0.806	0.988	0.775	0.936
			2.58	6.296	4.389	12.231	0.794	0.954	0.826	0.971
			2.263	9.492	2.892	5.511	0.773	0.975	0.61	0.863
			4.002	3.475	3.52	9.898	0.915	0.828	0.718	0.958
			5.102	3.943	5.395	5.038	0.941	0.904	0.874	0.875
			3.006	12.906	4.083	6.405	0.851	0.976	0.749	0.89
			5.732	9.664	2.207	6.543	0.952	0.976	0.318	0.915
			2.374	6.584	4.009	4.96	0.774	0.959	0.812	0.818
			4.317	7.221	2.917	12.039	0.91	0.949	0.623	0.971
			8.383	4.675	3.501	3.383	0.973	0.896	0.726	0.594
			2.75	9.053	5.286	5.269	0.802	0.973	0.887	0.843
			4.395	10.183	3.121	11.063	0.937	0.975	0.663	0.961
			5.109	3.804	6.801	4.877	0.941	0.834	0.936	0.851
			2.021	13.189	4.568	8.299	0.647	0.974	0.819	0.941
			3.963	5.714	3.086	10.145	0.915	0.944	0.611	0.956
			2.854	5.943	3.253	4.577	0.856	0.935	0.68	0.793
			2.047	5.782	3.451	5.333	0.714	0.931	0.727	0.862
			5.007	3.886	4.972	6.152	0.945	0.89	0.859	0.883
			3.678	8.532	2.798	4.85	0.906	0.974	0.549	0.846
			4.815	3.318	3.413	4.382	0.956	0.83	0.637	0.82
			5.299	4.804	3.363	5.65	0.935	0.909	0.749	0.894
			8.233	10.245	2.976	5.424	0.974	0.973	0.657	0.839
			2.583	11.125	3.244	5.855	0.791	0.971	0.739	0.877
			2.139	6.775	2.847	3.614	0.691	0.963	0.601	0.678
			2.446	6.971	2.758	5.609	0.76	0.956	0.58	0.876
			4.482	6.418	3.565	6.077	0.928	0.945	0.729	0.889
			3.826	6.807	4.092	6.389	0.912	0.959	0.778	0.88
			3.911	3.376	6.092	5.98	0.912	0.861	0.898	0.889
			2.078	5.535	2.832	13.693	0.686	0.932	0.604	0.973
			3.489	5.938	5.632	6.703	0.876	0.941	0.876	0.907
			4.153	7.129	6.626	7.96	0.915	0.958	0.913	0.926
			4.619	3.696	3.263	11.001	0.932	0.878	0.704	0.952
			6.961	5.236	2.831	5.665	0.968	0.928	0.602	0.879
			6.015	6.729	6.36	6.598	0.96	0.957	0.905	0.924
			2.79	3.738	3.205	7.374	0.836	0.871	0.729	0.946
			2.173	11.766	3.879	4.291	0.758	0.982	0.769	0.768
			5.484	8.46	8.532	4.234	0.955	0.956	0.943	0.751
			3.708	5.038	3.342	5.24	0.894	0.9	0.717	0.891
			2.937	18.439	5.126	10.784	0.834	0.984	0.85	0.961
			3.33	7.143	4.548	9.867	0.873	0.951	0.783	0.946
			2.697	6.99	4.003	8.554	0.839	0.955	0.794	0.931
			4.203	7.915	3.928	3.856	0.907	0.953	0.791	0.754
			5.219	5.306	3.27	5.529	0.954	0.938	0.55	0.879
			4.778	7.734	3.746	9.348	0.95	0.964	0.754	0.944
			3.608	4.725	3.247	4.26	0.914	0.933	0.69	0.779
			2.639	5.098	2.589	5.386	0.799	0.92	0.44	0.839
			3.218	4.642	5.263	9.249	0.878	0.919	0.899	0.955
			3.281	5.633	3.781	7.546	0.875	0.937	0.733	0.919
			3.996	7.092	3.836	6.251	0.906	0.956	0.767	0.909
			2.825	10.385	3.853	9.818	0.861	0.982	0.714	0.962
			3.342	6.423	3.174	6.785	0.853	0.955	0.651	0.901
			2.775	5.383	4.129	4.29	0.834	0.916	0.761	0.817
			2.97	11.234	3.418	10.449	0.844	0.976	0.738	0.962
			3.289	8.294	3.347	6.45	0.841	0.969	0.663	0.918
			5.458	8.866	2.797	5.066	0.952	0.975	0.599	0.855
			6.931	3.511	3.722	6.302	0.97	0.861	0.752	0.907
			3.974	6.697	2.337	5.584	0.903	0.964	0.387	0.844
			2.15	4.847	3.508	9.43	0.675	0.906	0.728	0.951
			4.92	10.169	5.883	7.595	0.948	0.974	0.883	0.933
			9.063	3.934	3.675	8.425	0.977	0.895	0.771	0.939
			5.423	3.052	7.038	5.599	0.942	0.764	0.914	0.895
			3.73	7.251	3.2	11.702	0.912	0.958	0.663	0.962
			3.456	4.453	5.907	5.089	0.879	0.907	0.888	0.851
			2.478	10.563	2.951	5.453	0.766	0.977	0.585	0.846
			3.739	5.679	4.832	9.522	0.887	0.946	0.872	0.949
			3.397	6.553	3.432	8.236	0.873	0.939	0.695	0.933
			4.103	3.138	2.806	3.758	0.931	0.806	0.496	0.701
			1.923	5.035	4.941	7.84	0.595	0.928	0.842	0.933
			2.616	3.484	9.196	10.091	0.843	0.878	0.956	0.95
			3.187	9.554	2.941	7.406	0.879	0.978	0.568	0.932
			4.835	6.384	5.577	7.56	0.95	0.949	0.861	0.926
			2.638	8.334	6.867	8.654	0.811	0.974	0.894	0.937
			2.579	13.375	4.023	11.087	0.82	0.981	0.811	0.969
			4.061	6.972	3.412	6.067	0.927	0.951	0.727	0.888
			3.598	6.315	3.938	4.977	0.895	0.944	0.801	0.835
			2.707	5.332	2.462	6.369	0.792	0.937	0.51	0.9
			2.451	3.77	4.405	5.866	0.761	0.867	0.778	0.87
			2.809	7.01	2.96	8.718	0.842	0.965	0.643	0.94
			3.33	11.019	4.238	6.977	0.866	0.977	0.809	0.924
			7.543	5.273	6.231	6.986	0.969	0.937	0.919	0.909
			5.543	5.41	2.535	9.946	0.958	0.944	0.476	0.942
			2.405	6.456	3.804	6.288	0.798	0.95	0.764	0.903
			4.184	4.649	3.126	7.853	0.902	0.892	0.67	0.934
			4.869	5.906	2.87	3.485	0.943	0.936	0.64	0.682
			1.978	8.994	3.676	3.659	0.742	0.966	0.784	0.749
			5.462	11.255	2.888	15.018	0.94	0.974	0.587	0.97
			5.65	4.575	2.94	3.602	0.953	0.897	0.585	0.711
			5.19	5.302	4.768	8.235	0.946	0.936	0.847	0.922
			3.266	3.966	3.153	8.919	0.858	0.891	0.696	0.957
			5.358	6.367	3.939	10.438	0.939	0.955	0.813	0.959
			6.152	6.939	2.394	7.999	0.958	0.947	0.463	0.937
			2.742	9.848	3.711	9.188	0.795	0.983	0.725	0.95
			4.794	11.674	4.568	7.45	0.934	0.977	0.813	0.925
			3.594	6.129	4.595	5.807	0.874	0.92	0.85	0.873
			2.149	9.025	3.35	10.832	0.728	0.962	0.695	0.962
			4.472	4.248	3.85	8.072	0.947	0.9	0.773	0.932
			4.291	4.764	4.66	5.131	0.907	0.927	0.858	0.867
			5.87	4.102	4.085	7.796	0.945	0.879	0.798	0.929
			2.882	6.727	6.887	4.297	0.829	0.963	0.925	0.798
			3.445	5.352	7.323	7.615	0.883	0.929	0.923	0.926
			3.965	10.853	5.403	5.373	0.921	0.969	0.862	0.854
			3.733	9.052	2.505	5.683	0.91	0.972	0.441	0.835
			3.405	11.332	6.294	6.82	0.866	0.98	0.89	0.924
			5.892	5.779	2.377	5.578	0.954	0.943	0.431	0.877
			2.089	9.639	3.182	6.741	0.718	0.966	0.573	0.919
			2.403	7.816	3.03	4.545	0.795	0.949	0.706	0.807
			2.641	7.805	5.838	4.192	0.815	0.963	0.906	0.806
			7.644	5.318	4.418	4.985	0.97	0.934	0.847	0.833
			5.949	7.234	6.264	4.783	0.966	0.964	0.919	0.841
			7.651	4.164	4.313	4.153	0.968	0.887	0.819	0.784
			2.891	10.136	4.336	5.954	0.869	0.977	0.836	0.877
			2.285	5.847	3.526	6.629	0.732	0.936	0.73	0.911
			4.877	3.024	2.428	3.855	0.943	0.781	0.385	0.75
			1.954	13.607	2.838	3.611	0.643	0.976	0.556	0.683
			3.243	5.194	4.365	5.134	0.893	0.935	0.824	0.868
			3.676	6.371	3.805	7.284	0.91	0.949	0.791	0.923
			3.361	7.421	5.653	6.669	0.892	0.949	0.858	0.898
			2.552	4.75	7.275	6.766	0.808	0.9	0.93	0.925
			3.39	3.758	2.629	4.352	0.872	0.903	0.499	0.808
			4.858	10.262	4.33	6.159	0.945	0.976	0.84	0.899
			7.618	3.206	6.43	5.283	0.971	0.804	0.91	0.851
			3.045	3.734	3.246	8.428	0.846	0.868	0.696	0.933
			5.474	7.111	3.899	4.4	0.945	0.96	0.795	0.797
			2.442	7.955	4.071	7.495	0.812	0.971	0.84	0.913
			10.178	7.187	3.547	10.079	0.976	0.968	0.741	0.954
			2.482	4.211	7.82	4.822	0.781	0.905	0.942	0.806
			6.255	7.076	4.881	7.995	0.963	0.959	0.849	0.922
			2.65	9.35	2.624	5.15	0.793	0.976	0.526	0.867
			4.798	6.064	3.792	5.554	0.936	0.946	0.751	0.894
			3.706	13	8.301	4.538	0.909	0.984	0.943	0.808
			3.231	7.065	5.127	4.372	0.866	0.965	0.854	0.767
			6.159	7.984	2.747	6.666	0.944	0.972	0.434	0.908
			7.924	7.937	3.645	3.897	0.965	0.947	0.732	0.696
			6.879	5.921	3.104	6.066	0.964	0.952	0.631	0.869
			2.776	7.392	2.476	3.627	0.803	0.956	0.441	0.651
			2.46	4.894	2.802	7.494	0.802	0.932	0.594	0.932
			3.587	5.16	3.198	5.135	0.885	0.923	0.692	0.836
			3.077	6.025	2.947	10.705	0.873	0.952	0.611	0.954
			5.066	7.616	2.7	4.622	0.948	0.957	0.58	0.81
			4.974	8.167	4.222	4.28	0.945	0.97	0.809	0.786
			2.587	3.907	2.704	5.584	0.791	0.901	0.565	0.856
			2.543	12.115	10.278	5.188	0.77	0.983	0.954	0.852
			2.666	7.386	5.229	3.868	0.807	0.97	0.856	0.789
			4.436	8.151	3.886	4.794	0.932	0.962	0.72	0.819
			2.929	10.073	2.953	8.977	0.848	0.976	0.639	0.944
			4.473	5.194	2.528	8.699	0.929	0.926	0.51	0.945
			2.05	6.665	3.247	7.06	0.641	0.95	0.637	0.915
			2.879	5.645	3.748	7.659	0.868	0.93	0.743	0.922
			3.116	8.641	4.182	5.759	0.884	0.956	0.795	0.873
			11.989	7.988	3.28	5.989	0.983	0.966	0.746	0.877
			2.455	4.838	5.698	3.576	0.801	0.903	0.895	0.666
			4.234	8.048	5.42	9.108	0.912	0.976	0.88	0.956
			2.687	5.649	4.238	5.74	0.836	0.929	0.806	0.882
			3.845	4.591	2.888	8.254	0.914	0.913	0.575	0.947
			2.451	10.642	4.983	5.632	0.744	0.975	0.876	0.873
			3.212	5.044	4.188	5.181	0.868	0.925	0.771	0.819
			3.428	4.962	5.382	7.393	0.877	0.925	0.873	0.916
			3.024	6.392	2.74	5.636	0.852	0.953	0.51	0.877
			3.024	3.714	3.706	4.758	0.857	0.856	0.757	0.838
			3.879	9.191	3.113	5.702	0.902	0.964	0.658	0.863
			5.772	3.691	6.243	7.406	0.944	0.871	0.906	0.924
			6.237	10.347	2.621	8.584	0.963	0.976	0.619	0.942
			5.59	3.938	4.277	15.502	0.951	0.895	0.835	0.979
			2.79	4.817	4.406	5.68	0.836	0.918	0.868	0.905
			4.981	4.71	4.901	4.914	0.95	0.92	0.867	0.857
			2.665	9.061	2.755	7.268	0.841	0.976	0.6	0.922
			5.795	5.771	5.121	4.946	0.954	0.94	0.887	0.85
			7.047	4.347	2.969	5.102	0.954	0.888	0.634	0.848
			4.106	11.897	3.337	5.878	0.905	0.981	0.697	0.858
			2.571	5.585	3.343	9.375	0.785	0.911	0.778	0.948
			2.154	13.685	3.029	4.261	0.696	0.977	0.747	0.791
			2.475	9.958	7.434	6.546	0.763	0.971	0.94	0.908
			3.179	3.838	3.777	5.163	0.863	0.857	0.806	0.841
			3.9	5.769	4.606	6.596	0.888	0.941	0.845	0.89
			1.724	4.684	3.675	8.064	0.648	0.893	0.753	0.933
			7.578	6.125	3.089	5.764	0.963	0.957	0.553	0.866
			2.196	5.672	6.016	6.697	0.753	0.929	0.909	0.908
			2.543	5.276	3.055	5.634	0.809	0.902	0.716	0.848
			2.606	12.2	3.769	4.895	0.779	0.984	0.742	0.847
			4.55	4.515	4.695	10.06	0.936	0.892	0.825	0.947
			5.56	12.146	3.198	4.695	0.951	0.984	0.695	0.805
			2.868	5.598	4.711	8.319	0.812	0.917	0.858	0.927
			3.634	6.341	5.727	5.507	0.907	0.952	0.907	0.88
			5.266	11.907	2.897	7.496	0.939	0.984	0.534	0.938
			2.948	11.059	3.59	9.166	0.873	0.975	0.751	0.95
			4.229	14.43	5.01	3.692	0.943	0.981	0.821	0.745
			5.805	6.305	3.254	5.913	0.952	0.947	0.727	0.89
			5.207	5.794	4.835	6.712	0.953	0.944	0.85	0.909
			2.568	4.873	2.791	5.933	0.786	0.915	0.567	0.901
			4.258	5.491	2.874	7.346	0.923	0.944	0.597	0.918
			3.357	9.003	2.227	4.78	0.9	0.972	0.324	0.848
			3.374	5.472	3.853	10.831	0.897	0.936	0.816	0.956
			2.963	6.065	4.362	11.064	0.826	0.935	0.859	0.961
			2.547	6.35	3.947	4.566	0.78	0.953	0.732	0.832
			4.173	8.704	5.248	9.604	0.928	0.964	0.888	0.957
			4.516	8.616	6.592	3.511	0.934	0.957	0.911	0.691
			2.299	9.456	6.253	10.653	0.776	0.966	0.911	0.952
			6.428	5.43	3.689	9.915	0.959	0.938	0.751	0.962
			5.347	7.016	2.569	6.315	0.954	0.956	0.46	0.889
			5.304	4.95	4.966	6.494	0.936	0.902	0.856	0.903
			2.096	6.185	3.497	7.346	0.79	0.948	0.776	0.931
			2.272	5.107	4.43	4.726	0.754	0.929	0.847	0.839
			3.711	6.183	2.583	3.647	0.905	0.951	0.432	0.701
			1.585	8.531	5.388	3.144	0.495	0.969	0.852	0.595
			4.164	5.793	3.282	7.106	0.898	0.949	0.7	0.927
			3.133	4.765	2.832	8.387	0.881	0.923	0.56	0.933
			2.897	9.794	4.336	6.851	0.841	0.969	0.822	0.89
			3.891	10.161	2.589	6.207	0.909	0.981	0.418	0.899
			3.694	7.374	3.533	13.087	0.911	0.962	0.725	0.968
			8.171	7.81	3.042	7.354	0.969	0.957	0.643	0.91
			3.512	3.116	3.392	7.391	0.874	0.825	0.687	0.913
			2.773	10.102	2.541	5.873	0.839	0.97	0.59	0.89
			3.439	10.28	3.521	19.551	0.889	0.978	0.742	0.981
			4.449	11.632	6.992	4.341	0.936	0.976	0.915	0.819
			3.348	5.991	5.04	3.737	0.883	0.939	0.866	0.7
			5.162	5.705	3.838	6.526	0.94	0.942	0.792	0.901
			5.604	8.051	5.496	6.688	0.949	0.959	0.876	0.905
			4.986	8.283	5.429	5.108	0.939	0.966	0.875	0.859
			5.461	8.368	3.329	9.433	0.953	0.965	0.702	0.962
			5.4	5.223	3.56	4.446	0.947	0.92	0.778	0.812
			4.404	9.083	4.267	8.372	0.924	0.97	0.824	0.949
			4.241	6.054	2.997	5.673	0.919	0.94	0.678	0.891
			3.553	6.013	3.72	10.077	0.897	0.945	0.705	0.956
			3.442	6.633	8.396	4.602	0.894	0.944	0.943	0.821
			2.291	8.781	2.775	4.978	0.763	0.974	0.557	0.828
			2.431	6.683	4.868	2.856	0.806	0.957	0.831	0.423
			3.888	8.432	3.859	4.96	0.907	0.962	0.753	0.852
			2.798	5.283	4.978	6.327	0.843	0.906	0.865	0.887
			3.683	5.818	3.764	4.187	0.88	0.942	0.776	0.795
			2.745	13.803	3.429	8.656	0.82	0.982	0.671	0.953
			4.136	5.383	4.362	3.361	0.94	0.928	0.841	0.696
			3.677	11.608	3.351	9.859	0.882	0.971	0.663	0.95
			5.096	4.129	3.441	4.757	0.942	0.872	0.757	0.811
			5.856	5.81	3.018	7.987	0.957	0.941	0.687	0.919
			3.891	5.483	3.766	4.293	0.92	0.938	0.746	0.774
			4.341	6.012	5.178	4.488	0.918	0.95	0.898	0.824
			5.492	4.424	6.432	6.853	0.946	0.881	0.914	0.919
			5.036	3.434	6.649	5.062	0.943	0.847	0.909	0.816
			7.044	7.313	2.871	5.877	0.957	0.958	0.63	0.898
			5.275	4.516	8.585	8.145	0.954	0.893	0.949	0.938
			3.312	6.535	4.219	18.366	0.864	0.931	0.811	0.979
			3.09	6.409	3.025	4.472	0.857	0.951	0.635	0.811
			4.133	4.873	9.948	8.278	0.907	0.912	0.951	0.934
			6.864	6.444	4.921	17.242	0.964	0.955	0.838	0.983
			4.062	3.535	5.346	6.59	0.926	0.838	0.883	0.921
			2.129	7.254	6.084	5.753	0.785	0.956	0.9	0.899
			2.8	4.585	2.93	5.335	0.827	0.917	0.52	0.849
			4.337	9.791	4.727	5.331	0.924	0.968	0.855	0.878
			4.637	4.899	3.426	6.547	0.918	0.901	0.714	0.915
			3.809	5.718	3.236	5.128	0.894	0.952	0.696	0.845
			5.271	14.781	5.919	5.761	0.948	0.986	0.892	0.852
			3.436	5.265	4.123	16.277	0.89	0.944	0.773	0.965
			2.413	8.335	6.343	12.84	0.769	0.956	0.913	0.971
			4.098	3.61	2.218	7.303	0.902	0.854	0.36	0.929
			4.475	8.798	2.761	8.585	0.927	0.969	0.576	0.947
			3.836	5.186	3.417	6.786	0.896	0.922	0.778	0.909
			4.39	6.099	5.176	4.351	0.934	0.928	0.877	0.847
			2.145	4.032	3.321	8.497	0.761	0.877	0.673	0.949
			2.769	4.544	5.227	4.694	0.824	0.893	0.885	0.811
			2.191	6.396	4.781	8.658	0.756	0.958	0.847	0.942
			4.234	8.956	3.393	7.109	0.933	0.968	0.653	0.912
			3.483	13.245	5.966	4.528	0.886	0.977	0.911	0.81
			3.002	2.967	4.319	11.277	0.822	0.787	0.841	0.969
			4.118	7.603	5.53	3.717	0.921	0.958	0.892	0.75
			2.759	4.817	3.081	4.742	0.828	0.926	0.622	0.825
			3.582	7.833	3.176	9.893	0.897	0.956	0.708	0.959
			3.506	9.804	4.478	8.005	0.883	0.96	0.868	0.937
			5.064	7.563	5.194	5.8	0.943	0.962	0.885	0.868
			3.629	5.414	5.48	9.41	0.923	0.937	0.89	0.948
			4.436	3.086	4.616	4.675	0.939	0.837	0.817	0.859
			3.804	11.773	3.104	5.592	0.923	0.975	0.675	0.871
			3.631	6.783	3.27	17.561	0.886	0.938	0.714	0.983
			4.164	6.472	8.816	10.725	0.911	0.95	0.948	0.96
			2.135	4.37	4.676	4.721	0.688	0.916	0.86	0.814
			2.596	8.655	4.33	5.13	0.824	0.961	0.798	0.853
			2.69	10.433	2.936	11.951	0.803	0.975	0.643	0.967
			4.054	7.443	2.788	5.45	0.915	0.941	0.546	0.871
			6.68	5.329	4.625	4.617	0.961	0.915	0.831	0.805
			3.507	2.999	2.706	13.484	0.898	0.82	0.578	0.969
			3.79	3.654	4.453	4.354	0.897	0.885	0.846	0.801
			3.684	5.295	4.747	8.933	0.898	0.929	0.841	0.933
			3.747	4.57	3.777	7.379	0.898	0.9	0.718	0.929
			3.445	8.937	5.174	8.631	0.894	0.972	0.876	0.943
			3.648	11.318	3.437	4.952	0.9	0.974	0.742	0.806
			5.919	12.459	3.578	7.812	0.954	0.986	0.77	0.936
			2.159	7.155	3.423	7.237	0.733	0.957	0.71	0.928
			3.183	4.675	3.147	7.691	0.901	0.907	0.626	0.927
			4.375	7.271	2.962	5.051	0.932	0.953	0.672	0.851
			4.932	7.962	7.309	7.67	0.949	0.974	0.915	0.938
			2.558	4.174	3.174	9.697	0.799	0.897	0.662	0.945
			6.489	2.717	3.802	11.805	0.955	0.758	0.747	0.959
			5.69	4.481	3.058	5.239	0.946	0.892	0.708	0.859
			2.539	11.876	5.268	7.549	0.827	0.972	0.882	0.923
			3.214	3.495	2.844	5.225	0.867	0.843	0.611	0.834
			6.112	6.707	5.771	10.053	0.966	0.957	0.889	0.963
			4.347	4.776	5.232	7.238	0.915	0.915	0.879	0.924
			3.056	3.698	7.999	3.208	0.861	0.834	0.927	0.593
			5.045	6.637	5.02	5.361	0.945	0.937	0.858	0.877
			2.282	5.946	4.016	9.166	0.75	0.932	0.806	0.945
			3.115	5.899	7.335	6.101	0.842	0.939	0.94	0.91
			3.08	4.464	8.224	4.933	0.842	0.886	0.946	0.834
			2.706	4.13	3.565	6.48	0.8	0.893	0.716	0.897
			3.85	12.178	2.799	5.514	0.908	0.984	0.546	0.841
			5.041	8.668	4.312	11.765	0.939	0.968	0.837	0.961
			2.116	4.137	3.022	5.563	0.713	0.882	0.669	0.853
			3.13	9.251	2.773	12.656	0.872	0.964	0.627	0.968
			2.706	4.505	4.035	4.333	0.821	0.893	0.828	0.813
			3.343	4.476	4.623	6.175	0.884	0.887	0.825	0.9
			3.543	5.935	5.312	4.601	0.896	0.948	0.858	0.8
			1.966	5.986	3.423	5.549	0.659	0.941	0.676	0.86
			5.106	4.507	4.631	8.056	0.946	0.928	0.839	0.943
			4.125	5.499	3.944	4.074	0.903	0.922	0.756	0.732
			3.052	4.246	2.92	6.646	0.861	0.886	0.704	0.925
			3.162	7.337	3.233	5.513	0.863	0.948	0.726	0.859
			2.213	4.19	3.2	10.481	0.689	0.883	0.678	0.958
			1.634	7.018	4.327	6.126	0.632	0.942	0.846	0.892
			5.314	12.4	3.031	5.845	0.952	0.976	0.563	0.884
			3.943	9.502	9.206	7.553	0.923	0.973	0.944	0.905
			5.329	6.034	5.226	10.242	0.956	0.933	0.878	0.95
			2.354	5.754	2.731	4.944	0.709	0.942	0.494	0.855
			2.956	4.063	3.659	4.443	0.85	0.88	0.762	0.808
			4.524	4.677	4.74	4.951	0.92	0.914	0.851	0.847
			4.933	5.912	2.858	7.041	0.952	0.933	0.622	0.9
			3.297	8.998	2.776	8.352	0.853	0.964	0.555	0.936
			3.489	6.733	5.649	9.575	0.885	0.957	0.885	0.955
			5.658	6.703	3.35	3.565	0.929	0.953	0.724	0.687
			4.824	5.168	3.322	7.56	0.936	0.902	0.729	0.916
			2.746	3.617	2.258	3.462	0.821	0.86	0.406	0.656
			2.466	8.261	3.889	5.128	0.767	0.973	0.782	0.852
			8.122	11.087	6.344	5.76	0.97	0.977	0.916	0.876
			5	9.446	4.59	6.159	0.938	0.97	0.864	0.9
			2.435	8.73	7.101	9.414	0.772	0.963	0.927	0.943
			3.216	5	4.614	6.223	0.857	0.921	0.843	0.899
			4.158	9.118	4.747	4.391	0.924	0.973	0.847	0.822
			2.192	5.659	3.368	7.393	0.729	0.926	0.64	0.912
			5.81	7.624	2.742	8.153	0.945	0.96	0.635	0.933
			3.827	7.655	5.382	5.035	0.882	0.955	0.856	0.865
			3.352	3.54	4.027	7.303	0.888	0.837	0.766	0.928
			4.506	7.379	4.096	8.974	0.931	0.959	0.82	0.94
			2.903	2.573	2.644	8.62	0.854	0.731	0.497	0.953
			3.552	7.23	5.107	15.673	0.896	0.955	0.887	0.981
			3.113	4.861	6.408	7.259	0.856	0.902	0.905	0.932
			4.504	7.284	3.301	5.155	0.916	0.965	0.688	0.863
			3.264	2.824	2.978	7.433	0.859	0.818	0.556	0.923
			4.883	6.79	3.129	8.142	0.934	0.955	0.582	0.949
			3.374	12.119	4.268	12.384	0.87	0.979	0.792	0.95
			2.885	10.533	5.247	4.996	0.785	0.978	0.874	0.85
			6.563	4.688	4.42	6.475	0.957	0.905	0.826	0.858
			4.289	7.413	4.008	7.597	0.916	0.959	0.786	0.921
			5.204	4.353	2.835	4.967	0.943	0.887	0.655	0.828
			2.411	9.496	2.886	5.619	0.751	0.956	0.553	0.86
			4.613	8.729	3.242	5.149	0.927	0.965	0.701	0.83
			3.361	9.301	5.924	4.191	0.899	0.978	0.916	0.788
			4.505	12.769	6.286	5.225	0.931	0.97	0.897	0.861
			2.98	6.723	6.54	6.651	0.858	0.941	0.928	0.908
			5.795	11.161	2.586	8.698	0.959	0.975	0.453	0.949
			4.389	5.774	7.472	7.529	0.93	0.945	0.932	0.934
			2.434	3.552	6.228	4.181	0.804	0.867	0.905	0.757
			3.164	5.656	6.49	9.006	0.876	0.942	0.921	0.939
			5.6	9.949	3.435	5.198	0.955	0.973	0.759	0.877
			6.645	6.608	2.841	8.283	0.959	0.947	0.528	0.937
			2.496	8.491	3.762	4.635	0.779	0.954	0.773	0.817
			4.405	7.792	2.176	7.03	0.925	0.974	0.383	0.922
			3.061	5.875	2.974	9.721	0.846	0.926	0.61	0.949
			2.883	6.386	2.841	5.085	0.805	0.943	0.643	0.852
			4.128	6.656	7.009	7.792	0.923	0.956	0.906	0.931
			2.52	4.9	5.376	6.677	0.755	0.895	0.884	0.888
			6.229	7.221	2.958	7.945	0.958	0.946	0.692	0.914
			3.629	5.078	3.175	4.963	0.911	0.919	0.734	0.814
			3.417	4.707	3.425	10.757	0.861	0.914	0.691	0.954
			2.012	10.561	2.718	12.292	0.661	0.969	0.581	0.965
			3.108	6.394	4.407	6.367	0.873	0.96	0.836	0.903
			2.316	9.065	4.787	19.212	0.73	0.972	0.852	0.986
			4.044	7.433	2.63	5.084	0.903	0.965	0.55	0.857
			4.403	5.737	3.93	5.102	0.926	0.945	0.726	0.88
			2.937	5.156	3.715	5.496	0.82	0.929	0.784	0.893
			2.245	8.104	3.795	12.94	0.728	0.968	0.719	0.964
			2.715	10.378	3.68	4.661	0.823	0.964	0.766	0.812
			2.898	4.159	3.743	5.702	0.839	0.886	0.794	0.871
			4.556	6.058	3.029	11.56	0.922	0.952	0.629	0.965
			5.015	7.703	7.27	4.564	0.952	0.96	0.936	0.828
			4.047	9.435	3.724	3.749	0.891	0.966	0.776	0.765
			2.437	13.941	5.407	7.97	0.81	0.985	0.891	0.931
			4.38	7.993	5.207	12.601	0.935	0.973	0.864	0.96
			3.277	6.958	3.233	12.467	0.861	0.96	0.733	0.971
			3.713	6.506	3.307	9.411	0.891	0.956	0.684	0.95
			4.523	3.613	3.045	6.008	0.893	0.852	0.664	0.908
			4.391	3.871	3.599	3.94	0.926	0.899	0.746	0.766
			2.915	11.33	5.227	3.797	0.872	0.973	0.846	0.733
			2.68	4.634	3.413	6.982	0.851	0.919	0.719	0.908
			2.767	7.426	2.762	3.981	0.831	0.958	0.58	0.735
			5.952	4.414	2.946	6.434	0.956	0.895	0.562	0.903
			2.271	5.296	2.718	6.29	0.773	0.941	0.593	0.895
			2.758	8.073	2.781	6.574	0.82	0.956	0.519	0.916
			5.821	4.862	4.29	6.141	0.939	0.921	0.792	0.914
			2.395	5.51	3.852	8.745	0.766	0.941	0.809	0.933
			6.539	3.804	7.999	5.184	0.962	0.882	0.948	0.848
			3.585	3.378	3.105	5.204	0.889	0.84	0.64	0.845
			2.949	5.569	3.875	7.594	0.859	0.938	0.776	0.924
			5.74	2.924	3.075	6.212	0.956	0.796	0.579	0.89
			4.801	3.272	6.323	9.745	0.939	0.834	0.901	0.943
			2.051	4.168	3.537	11.009	0.718	0.887	0.674	0.957
			2.33	8.066	5.359	7.375	0.729	0.972	0.91	0.924
			2.712	6.368	4.089	4.313	0.849	0.939	0.788	0.769
			3.338	7.642	5.994	6.356	0.881	0.955	0.912	0.915
			2.882	8.584	6.553	6.161	0.865	0.968	0.915	0.906
			3.497	6.251	5.375	7.657	0.881	0.946	0.872	0.923
			6.106	12.89	3.885	4.408	0.962	0.98	0.772	0.795
			3.534	7.312	2.824	4.785	0.884	0.961	0.607	0.817
			3.085	3.594	3.008	6.188	0.852	0.874	0.669	0.889
			5.049	6.587	3.393	8.219	0.936	0.96	0.709	0.926
			4.722	10.083	2.678	13.527	0.927	0.97	0.522	0.968
			3.109	5.089	4.869	5.544	0.869	0.931	0.847	0.847
			7.108	7.621	2.552	5.345	0.971	0.967	0.532	0.829
			3.106	4.594	3.052	4.71	0.872	0.911	0.706	0.84
			5.392	4.503	3.167	5.759	0.938	0.91	0.721	0.87
			5.538	13.933	4.66	10.184	0.947	0.98	0.833	0.944
			3.169	6.375	3.745	8.018	0.868	0.942	0.79	0.936
			2.322	5.093	2.99	4.888	0.789	0.92	0.633	0.819
			2.796	9.042	9.082	5.627	0.83	0.965	0.955	0.867
			4.502	9.929	3.011	3.85	0.929	0.978	0.648	0.731
			2.985	3.999	3.333	5.273	0.828	0.875	0.638	0.864
			3.287	6.205	6.106	4.816	0.884	0.942	0.892	0.835
			1.646	3.117	2.585	14.15	0.566	0.828	0.543	0.971
			3.639	3.378	3.413	5.735	0.91	0.875	0.692	0.896
			3.783	9.225	2.844	4.8	0.896	0.972	0.607	0.829
			2.375	12.193	4.407	11.285	0.765	0.981	0.826	0.956
			4.281	5.155	5.908	4.98	0.909	0.932	0.867	0.854
			3.268	12.982	7.341	4.396	0.875	0.982	0.939	0.827
			3.125	5.149	4.271	6.263	0.858	0.927	0.783	0.869
			4.121	8.553	4.199	7.681	0.912	0.961	0.803	0.913
			4.669	4.876	6.957	14.848	0.938	0.923	0.911	0.974
			3.214	8.525	7.405	4.507	0.886	0.962	0.944	0.824
			2.378	5.584	6.472	6.822	0.826	0.932	0.914	0.914
			5.744	7.4	4.791	7.031	0.955	0.965	0.863	0.919
			5.163	6.969	6.25	5.749	0.949	0.948	0.9	0.874
			5.368	5.257	2.381	4.637	0.936	0.918	0.377	0.786
			3.807	4.33	2.798	7.155	0.897	0.895	0.553	0.936
			3.73	7.562	9.282	8.865	0.895	0.959	0.965	0.942
			2.42	3.659	3.555	4.005	0.733	0.869	0.743	0.732
			3.626	5.22	5.398	7.91	0.91	0.922	0.867	0.924
			3.193	10.573	3.251	4.525	0.89	0.957	0.693	0.797
			2.947	4.685	6.095	7.403	0.848	0.917	0.887	0.923
			4.344	3.554	4.382	9.688	0.931	0.87	0.846	0.948
			2.45	7.23	4.863	3.463	0.782	0.948	0.864	0.701
			2.939	4.984	4.157	7.323	0.846	0.939	0.833	0.917
			3.983	13.038	3.32	5.548	0.898	0.981	0.639	0.878
			3.088	7.503	4.209	9.331	0.856	0.962	0.836	0.958
			3.188	10.753	2.918	4.513	0.885	0.975	0.618	0.807
			3.762	3.18	5.278	6.181	0.903	0.842	0.875	0.919
			2.244	6.794	4.06	5.022	0.72	0.954	0.849	0.818
			3.949	4.612	3.687	3.79	0.912	0.891	0.743	0.716
			3.485	4.732	3.161	7.927	0.899	0.9	0.685	0.938
			2.506	5.735	3.955	7.263	0.832	0.954	0.778	0.896
			3.195	10.495	4.468	4.001	0.878	0.977	0.843	0.754
			5.783	18.118	2.701	4.321	0.955	0.985	0.479	0.819
			4.737	6.537	2.711	6.463	0.936	0.955	0.514	0.91
			4.753	3.232	4.086	4.787	0.938	0.816	0.83	0.79
			4.09	5.488	2.493	6.503	0.922	0.936	0.565	0.928
			2.106	4.407	2.901	4.516	0.648	0.896	0.609	0.797
			3.713	7.725	4.278	5.819	0.892	0.964	0.849	0.893
			4.347	4.402	6.02	8.969	0.908	0.913	0.879	0.955
			2.506	3.93	3.197	5.98	0.755	0.869	0.669	0.874
			4.997	4.556	5.473	5.791	0.949	0.924	0.888	0.875
			2.338	6.029	2.744	4.257	0.717	0.954	0.462	0.778
			3.716	11.938	2.769	6.236	0.88	0.976	0.651	0.884
			3.552	5.774	2.517	4.747	0.888	0.942	0.418	0.834
			6.715	15.589	8.007	4.877	0.97	0.982	0.943	0.838
			3.308	3.736	4.892	11.319	0.872	0.872	0.838	0.96
			4.676	5.479	3.345	4.622	0.925	0.914	0.733	0.858
			2.521	5.83	5.594	12.141	0.799	0.946	0.89	0.963
			4.277	12.4	3.033	6.357	0.935	0.99	0.75	0.909
			3.581	4.112	2.298	5.957	0.897	0.875	0.45	0.916
			5.482	11.252	4.489	5.572	0.942	0.979	0.85	0.849
			4.058	4.585	2.866	3.719	0.9	0.923	0.533	0.711
			4.384	16.417	4.135	3.99	0.915	0.978	0.811	0.776
			2.578	5.621	4.043	5.296	0.797	0.931	0.778	0.879
			4.227	3.413	3.437	3.763	0.932	0.814	0.743	0.673
			3.473	11.253	3.066	6.625	0.877	0.974	0.704	0.91
			2.567	6.709	2.682	6.071	0.806	0.915	0.546	0.886
			2.723	4.523	3.694	11.252	0.836	0.919	0.74	0.958
			2.822	7.661	3.268	7.476	0.836	0.969	0.642	0.938
			3.658	4.361	6.718	3.97	0.879	0.891	0.918	0.73
			3.75	6.205	4.361	5.069	0.887	0.953	0.853	0.847
			2.858	6.337	3.059	8.309	0.851	0.959	0.717	0.942
			3.353	6.229	6.535	4.304	0.917	0.95	0.925	0.764
			4.548	8.027	6.602	4.076	0.936	0.954	0.917	0.777
			2.893	6.837	3.791	4.411	0.87	0.951	0.793	0.802
			4.191	5.57	2.983	6.708	0.921	0.948	0.588	0.905
			2.479	5.866	3.056	7.616	0.786	0.94	0.651	0.936
			3	9.596	2.829	5.838	0.847	0.98	0.665	0.875
			2.653	7.5	5.36	5.669	0.825	0.957	0.89	0.867
			1.436	6.7	5.986	6.238	0.59	0.956	0.88	0.895
			7.226	3.085	5.382	4.61	0.959	0.821	0.887	0.824
			2.684	8.768	3.135	8.804	0.823	0.968	0.672	0.939
			2.56	4.91	3.611	10.942	0.823	0.93	0.766	0.957
			1.893	10.239	4.857	13.476	0.688	0.963	0.865	0.975
			6.055	18.297	3.088	6.793	0.964	0.985	0.642	0.903
			2.447	4.882	3.887	4.373	0.738	0.925	0.774	0.782
			3.687	4.155	4.187	5.458	0.886	0.921	0.81	0.88
			4.789	11.097	4.209	8.8	0.936	0.967	0.763	0.934
			3.709	3.204	3.105	5.206	0.897	0.855	0.693	0.852
			2.347	4.83	4.519	9.738	0.808	0.911	0.831	0.951
			4.063	4.617	6.166	4.591	0.9	0.921	0.914	0.796
			4.331	7.719	2.75	5.785	0.921	0.947	0.539	0.877
			2.556	6.425	3.93	9.345	0.793	0.957	0.791	0.946
			6.123	14.458	4.605	7.017	0.958	0.983	0.811	0.925
			5.894	7.5	5.118	8.211	0.952	0.941	0.865	0.917
			3.396	4.019	4.785	3.012	0.884	0.868	0.852	0.566
			3.373	3.686	3.277	3.924	0.883	0.871	0.75	0.769
			2.91	7.833	3.167	5.918	0.82	0.958	0.694	0.897
			1.802	5.896	3.602	6.599	0.581	0.926	0.68	0.907
			2.761	8.127	5.76	4.445	0.844	0.973	0.915	0.811
			4.846	7.87	8.362	7.203	0.945	0.965	0.941	0.928
			4.137	6.971	2.846	5.602	0.916	0.952	0.548	0.877
			3.96	5.183	3.072	5.34	0.927	0.942	0.558	0.861
			3.826	3.069	4.462	12.82	0.901	0.794	0.819	0.963
			3.668	5.83	5.592	6.943	0.899	0.929	0.885	0.918
			2.728	7.625	3.033	5.764	0.832	0.967	0.64	0.895
			2.776	4.527	4.533	8.505	0.841	0.908	0.856	0.935
			2.125	4.385	3.335	5.535	0.733	0.916	0.687	0.878
			3.788	7.359	3.7	12.851	0.892	0.967	0.781	0.972
			9.304	4.345	2.413	6.239	0.977	0.9	0.511	0.889
			2.5	11.573	5.246	5.835	0.824	0.981	0.861	0.893
			3.133	5.584	6.045	5.708	0.841	0.928	0.9	0.876
			1.978	5.753	2.809	10.585	0.678	0.911	0.569	0.949
			6.007	9.183	7.835	4.657	0.96	0.969	0.942	0.827
			1.781	4.209	5.41	7.787	0.634	0.889	0.909	0.923
			3.942	4.772	3.763	6.44	0.913	0.925	0.729	0.908
			2.534	3.364	3.559	12.888	0.81	0.821	0.707	0.967
			9.909	3.678	3.057	4.659	0.978	0.877	0.649	0.815
			5.274	3.142	4.182	10.37	0.94	0.843	0.809	0.96
			3.577	6.507	5.073	5.623	0.9	0.947	0.867	0.873
			3.594	5.707	3.029	4.97	0.875	0.932	0.652	0.853
			4.523	5.229	5.411	9.194	0.928	0.921	0.899	0.94
			2.323	9.449	3.854	8.637	0.743	0.966	0.798	0.94
			2.437	6.568	3.747	5.708	0.739	0.956	0.796	0.876
			4.012	5.489	4.552	6.839	0.914	0.92	0.839	0.915
			4.189	3.515	3.332	4.272	0.906	0.863	0.691	0.765
			5.537	7.379	2.855	3.572	0.943	0.946	0.54	0.712
			3.346	5.451	2.924	5.574	0.876	0.942	0.632	0.879
			5.717	6.108	4.861	5.39	0.953	0.939	0.862	0.873
			5.117	9.217	3.539	6.803	0.942	0.967	0.724	0.896
			3.444	7.05	7.207	6.667	0.881	0.965	0.92	0.914
			5.935	3.977	4.868	10.102	0.954	0.87	0.85	0.959
			1.746	8.881	3.342	6.895	0.625	0.973	0.708	0.914
			5.043	3.989	5.11	7.072	0.945	0.885	0.873	0.92
			10.256	5.642	4.529	6.866	0.982	0.946	0.847	0.907
			3.101	3.625	3.261	8.127	0.869	0.862	0.745	0.931
			3.351	7.83	2.795	7.835	0.889	0.947	0.617	0.923
			2.725	5.094	3.305	11.67	0.8	0.913	0.65	0.964
			2.588	5.591	5.817	4.768	0.822	0.927	0.918	0.857
			2.924	4.851	3.65	3.781	0.851	0.924	0.778	0.721
			4.159	4.596	4.988	6.307	0.923	0.917	0.848	0.892
			4.267	6.314	3.718	8.182	0.929	0.939	0.783	0.95
			2.591	9.523	3.017	9.531	0.819	0.97	0.656	0.946
			3.29	8.455	5.085	5.36	0.85	0.969	0.844	0.863
			5.695	4.446	3.907	6.507	0.948	0.917	0.831	0.889
			3.197	9.823	4.655	8.959	0.848	0.971	0.854	0.946
			5.12	8.34	3.444	4.947	0.947	0.971	0.698	0.856
			3.347	5.379	4.833	5.417	0.859	0.928	0.864	0.865
			2.704	10.305	5.556	7.341	0.796	0.976	0.891	0.926
			2.727	4.707	7.67	3.869	0.797	0.925	0.931	0.747
			3.726	15.366	4.313	4.147	0.911	0.982	0.823	0.714
			3.51	9.642	3.073	5.588	0.877	0.972	0.758	0.876
			6.213	6.74	2.911	20.96	0.966	0.96	0.624	0.979
			2.171	6.204	5.441	6.65	0.779	0.938	0.889	0.908
			2.782	3.933	9.959	6.314	0.84	0.885	0.945	0.888
			7.036	3.428	3.27	4.431	0.962	0.821	0.7	0.812
			4.159	10.521	7.248	9.742	0.924	0.97	0.927	0.954
			2.6	7.585	4.968	5.833	0.816	0.97	0.872	0.861
			3.385	6.643	2.858	6.042	0.88	0.954	0.601	0.915
			3.412	4.529	2.877	9.704	0.885	0.903	0.614	0.956
			5.553	10.663	5.811	10.284	0.948	0.973	0.905	0.962
			2.108	9.632	4.974	3.853	0.726	0.971	0.839	0.778
			3.155	3.708	3.666	10.81	0.884	0.858	0.765	0.956
			8.149	7.393	2.699	8.151	0.969	0.941	0.437	0.945
			5.103	4.854	4.524	5.503	0.946	0.926	0.8	0.882
			5.544	7.41	2.756	3.989	0.941	0.959	0.559	0.778
			4.478	5.474	3.021	6.408	0.95	0.935	0.681	0.885
			5.091	6.241	4.124	5.164	0.948	0.946	0.768	0.853
			2.624	5.674	3.605	8.582	0.782	0.942	0.76	0.937
			5.713	4.3	5.601	8.873	0.948	0.883	0.886	0.946
			3.044	7.009	3.678	6.847	0.862	0.951	0.743	0.914
			4.502	8.109	5.607	8.924	0.936	0.968	0.881	0.957
			4.73	17.988	4.46	7.727	0.945	0.988	0.819	0.941
			3.117	3.578	4.37	6.964	0.86	0.855	0.813	0.913
			3.134	6.404	5.532	4.687	0.86	0.943	0.903	0.807
			3.519	5.297	3.386	4.262	0.893	0.942	0.705	0.777
			2.778	13.016	2.536	6.804	0.824	0.978	0.442	0.906
			2.401	3.208	3.431	7.921	0.785	0.842	0.732	0.926
			3.608	6.635	4.427	5.893	0.885	0.946	0.8	0.903
			4.711	7.85	2.472	5.952	0.945	0.964	0.512	0.893
			3.476	6.963	2.455	7.689	0.893	0.963	0.448	0.923
			2.816	4.933	2.774	9.704	0.856	0.918	0.604	0.943
			2.51	4.299	4.05	8.44	0.781	0.896	0.799	0.932
			5.964	5.061	4.113	5.302	0.949	0.922	0.758	0.854
			4.173	4.655	5.633	5.262	0.913	0.918	0.899	0.872
			3.268	6.31	4.034	7.26	0.876	0.943	0.761	0.916
			2.952	6.544	4.094	4.033	0.829	0.944	0.8	0.791
			5.195	9.24	5.351	5.286	0.939	0.964	0.848	0.846
			3.703	5.14	3.78	10.053	0.895	0.911	0.752	0.951
			5.224	7.177	2.575	7.955	0.949	0.967	0.392	0.942
			2.063	9.757	3.065	4.498	0.712	0.968	0.584	0.831
			3.386	11.029	4.955	7.344	0.865	0.983	0.857	0.916
			4.373	4.537	7.286	11.321	0.92	0.904	0.924	0.961
			6.225	5.893	8.168	4.242	0.945	0.946	0.943	0.78
			3.753	5.187	3.301	4.196	0.893	0.934	0.652	0.8
			3.192	4.425	3.084	5.641	0.888	0.914	0.672	0.848
			3.425	7.855	5.643	6.348	0.881	0.951	0.871	0.896
			2.664	7.059	5.23	10.814	0.797	0.959	0.877	0.962
			4.142	7.065	3.059	4.058	0.925	0.934	0.706	0.756
			3.949	4.638	4.707	5.255	0.897	0.892	0.841	0.854
			5.26	4.915	3.393	4.474	0.93	0.908	0.707	0.813
			6.378	6.807	10.367	3.834	0.963	0.962	0.954	0.694
			10.234	6.697	5.8	11.385	0.983	0.957	0.907	0.965
			3.151	5.297	3.31	9.22	0.856	0.926	0.668	0.946
			3.625	8.606	3.156	9.355	0.909	0.953	0.68	0.953
			4.446	9.031	2.386	6.098	0.921	0.96	0.279	0.875
			4.611	15.964	5.405	3.325	0.927	0.986	0.861	0.642
			2.382	12.15	2.959	4.897	0.761	0.976	0.599	0.82
			2.995	8.959	6.1	8.998	0.83	0.964	0.9	0.945
			4.374	9.201	3.558	13.559	0.929	0.973	0.708	0.956
			1.753	8.343	4.534	3.988	0.623	0.951	0.821	0.804
			3.707	9.856	5.428	6.772	0.907	0.959	0.881	0.902
			2.932	4.782	2.933	3.728	0.854	0.923	0.567	0.755
			2.111	8.574	3.765	4.101	0.656	0.955	0.794	0.832
			2.791	5.636	2.933	5.924	0.835	0.928	0.629	0.893
			3.554	6.035	4.99	4.827	0.894	0.955	0.866	0.804
			2.871	5.116	3.543	8.39	0.866	0.926	0.736	0.933
			4.117	4.184	4.587	5.092	0.926	0.872	0.859	0.803
			4.783	7.337	4.308	5.868	0.934	0.955	0.814	0.859
			2.709	10.172	3.146	9.585	0.799	0.975	0.691	0.949
			3.378	8.323	2.58	4.18	0.879	0.967	0.577	0.805
			2.255	7.602	3.24	5.822	0.721	0.955	0.741	0.892
			3.736	3.075	4.234	6.862	0.902	0.768	0.838	0.913
			3.352	8.648	3.757	3.601	0.89	0.976	0.776	0.648
			3.574	5.759	5.951	7.033	0.892	0.936	0.912	0.906
			10.746	16.821	5.341	6.853	0.977	0.982	0.876	0.909
			2.202	5.914	4.649	4.657	0.768	0.94	0.846	0.815
			3.401	9.948	5.107	7.712	0.904	0.97	0.853	0.901
			6.862	5.609	2.997	7.113	0.968	0.946	0.565	0.925
			7.694	6.127	6.077	13.035	0.967	0.94	0.897	0.975
			1.702	5.202	2.835	4.515	0.634	0.932	0.558	0.811
			5.046	9.316	3.626	6.132	0.949	0.968	0.731	0.914
			3.63	5.511	3.859	5.01	0.875	0.924	0.797	0.864
			2.67	8.571	3.26	10.921	0.792	0.967	0.688	0.955
			3.071	5.883	2.577	13.284	0.855	0.953	0.467	0.972
			3.446	9.594	5.394	6.845	0.892	0.976	0.876	0.914
			3.092	11.931	3.852	6.99	0.828	0.982	0.777	0.91
			4.557	6.465	4.31	6.024	0.907	0.952	0.807	0.898
			3.815	10.828	4.079	3.15	0.908	0.974	0.828	0.59
			2.158	8.478	3.873	8.897	0.741	0.97	0.727	0.956
			2.947	5.118	3.107	6.403	0.851	0.929	0.646	0.895
			5.726	6.943	7.698	7.919	0.943	0.946	0.948	0.938
			2.478	3.714	4.17	7.984	0.807	0.869	0.798	0.934
			2.231	8.972	3.665	5.007	0.748	0.961	0.777	0.86
			7.145	6.648	3.527	8.714	0.969	0.929	0.774	0.936
			2.814	5.004	6.023	4.954	0.828	0.935	0.887	0.878
			3.117	5.802	4.242	4.607	0.848	0.949	0.831	0.803
			4.073	4.744	6.006	7.807	0.896	0.912	0.916	0.931
			2.232	4.838	4.116	3.113	0.755	0.927	0.785	0.614
			3.499	10.223	3.171	6.814	0.887	0.971	0.676	0.917
			2.167	3.118	3.862	4.824	0.724	0.791	0.757	0.789
			2.302	8.198	5.338	5.832	0.743	0.966	0.869	0.869
			9.162	7.506	2.793	8.933	0.978	0.947	0.533	0.943
			6.769	8.532	4.808	7.891	0.958	0.966	0.866	0.916
			4.778	4.624	5.186	7.461	0.94	0.919	0.865	0.932
			3.146	7.46	3.319	5.388	0.879	0.963	0.741	0.853
			4.355	4.916	5.43	5.996	0.92	0.925	0.863	0.878
			4.317	8.368	4.053	13.833	0.929	0.953	0.787	0.97
			2.912	8.831	2.48	7.702	0.849	0.975	0.479	0.933
			5.762	4.024	5.209	8.756	0.949	0.867	0.891	0.935
			2.456	6.247	3.059	8.206	0.751	0.933	0.662	0.935
			2.854	4.137	5.266	6.525	0.845	0.875	0.872	0.911
			7.84	8.171	4.221	3.574	0.972	0.964	0.817	0.754
			4.909	3.713	3.925	10.75	0.943	0.867	0.841	0.962
			2.774	7.338	3.393	4.636	0.831	0.96	0.728	0.792
			3.666	8.989	3.654	6.308	0.919	0.966	0.79	0.883
			3.53	9.318	2.964	6.237	0.887	0.98	0.655	0.877
			7.008	4.224	4.834	4.2	0.962	0.903	0.879	0.799
			3.172	10.264	4.696	6.665	0.878	0.96	0.866	0.885
			4.063	7.774	5.06	5.198	0.922	0.968	0.869	0.849
			2.85	5.36	3.046	8.126	0.817	0.924	0.622	0.939
			2.672	7.79	6.79	8.157	0.836	0.966	0.922	0.944
			2.757	7.546	2.811	5.998	0.798	0.968	0.602	0.907
			2.683	3.504	6.211	4.922	0.811	0.871	0.903	0.864
			8.681	9.848	4.603	12.558	0.975	0.956	0.823	0.958
			3.392	6.85	6.729	9.077	0.866	0.961	0.908	0.942
			5.953	8.144	3.224	6.955	0.948	0.965	0.663	0.916
			3.553	3.992	5.541	3.802	0.908	0.888	0.901	0.677
			2.934	3.649	3.837	6.607	0.85	0.89	0.776	0.916
			3.266	13.492	3.962	4.196	0.872	0.985	0.76	0.791
			2.32	5.413	6.09	8.988	0.759	0.914	0.916	0.944
			2.974	6.975	3.18	3.031	0.86	0.958	0.624	0.68
			4.712	7.069	4.687	10.454	0.946	0.96	0.829	0.958
			2.204	4.565	4.621	12.484	0.796	0.912	0.84	0.971
			2.274	6.739	4.2	9.805	0.763	0.932	0.83	0.952
			2.337	5.228	4.48	5.393	0.752	0.932	0.823	0.873
			3.146	5.106	2.211	7.772	0.861	0.922	0.458	0.917
			5.071	5.674	3.135	5.603	0.953	0.95	0.678	0.858
			3.573	8.101	5.069	8.279	0.916	0.96	0.85	0.929
			4.015	7.164	2.787	6.648	0.913	0.949	0.554	0.899
			4.997	5.969	5.979	6.699	0.947	0.94	0.9	0.911
			2.476	4.346	4.52	3.95	0.769	0.912	0.87	0.773
			2.261	4.304	3.033	12.318	0.789	0.922	0.693	0.967
			3.352	6.667	5.114	9.411	0.89	0.94	0.848	0.942
			7.14	10.011	2.156	6.11	0.972	0.957	0.264	0.898
			2.73	8.007	4.397	4.992	0.863	0.97	0.839	0.859
			4.05	10.084	3.02	7.284	0.92	0.953	0.601	0.928
			3.044	4.907	3.189	6.092	0.846	0.913	0.597	0.88
			3.203	7.374	3.213	5.743	0.857	0.95	0.66	0.849
			4.784	4.9	2.616	10.542	0.938	0.921	0.48	0.963
			2.421	7.461	4.747	9.351	0.762	0.971	0.854	0.948
			5.418	5.168	3.871	5.619	0.946	0.916	0.765	0.872
			3.77	11.675	3.052	4.53	0.9	0.974	0.72	0.835
			4.478	4.225	3.408	4.165	0.931	0.882	0.731	0.792
			5.086	6.373	3.348	9.928	0.948	0.952	0.755	0.946
			2.416	10.445	5.223	4.281	0.798	0.97	0.857	0.725
			4.119	4.752	3.942	8.912	0.917	0.924	0.775	0.948
			3.623	11.96	4.519	5.77	0.91	0.981	0.825	0.884
			6.591	6.911	4.335	11.787	0.972	0.942	0.847	0.967
			2.945	5.388	5.861	6.197	0.845	0.93	0.899	0.9
			1.974	8.731	3.733	6.851	0.724	0.966	0.751	0.904
			2.959	4.508	3.118	9.324	0.822	0.906	0.647	0.944
			2.964	9.668	4.226	5.596	0.844	0.974	0.821	0.866
			3.046	4.849	3.329	3.963	0.833	0.916	0.647	0.753
			3.801	7.219	3.725	7.004	0.894	0.968	0.794	0.924
			3.43	9.764	2.643	5.253	0.879	0.965	0.46	0.873
			6.441	10.728	4.603	7.992	0.957	0.976	0.841	0.936
			4.29	5.479	3.037	3.953	0.939	0.95	0.695	0.816
			5.745	8.224	2.885	3.962	0.951	0.964	0.54	0.747
			4.714	5.358	5.149	6.583	0.941	0.935	0.845	0.902
			4.544	4.015	4.205	12.519	0.911	0.878	0.788	0.968
			8.882	4.726	5.943	3.681	0.971	0.915	0.924	0.762
			3.124	6.638	3.366	5.662	0.856	0.951	0.698	0.867
			2.297	4.927	4.283	7.453	0.781	0.888	0.839	0.934
			4.668	6.088	3.868	10.103	0.933	0.928	0.76	0.955
			4.415	4.735	5.402	6.239	0.923	0.924	0.879	0.877
			5.758	5.61	6.718	4.657	0.946	0.952	0.93	0.798
			4.966	5.194	4.249	4.123	0.95	0.938	0.814	0.773
			5.334	8.302	3.572	6.412	0.953	0.96	0.761	0.898
			2.859	6.532	5.615	7.725	0.831	0.958	0.895	0.931
			6.791	4.799	3.942	7.583	0.955	0.903	0.777	0.925
			8.707	5.458	5.62	9.537	0.98	0.93	0.887	0.944
			3.286	4.344	5.896	9.021	0.87	0.902	0.928	0.945
			2.661	5.886	2.408	10.771	0.829	0.925	0.53	0.967
			5.112	4.599	3.56	3.959	0.949	0.916	0.718	0.746
			3.494	5.465	5.892	17.977	0.89	0.941	0.886	0.979
			2.756	5.569	2.725	4.183	0.813	0.942	0.542	0.814
			3.484	7.263	4.668	7.716	0.905	0.961	0.825	0.928
			3.998	8.988	3.314	17.346	0.923	0.982	0.686	0.978
			4.104	13.305	3.814	5.12	0.926	0.983	0.82	0.852
			3.191	3.89	3.456	13.097	0.865	0.869	0.761	0.975
			2.697	3.493	6.115	4.706	0.859	0.826	0.888	0.865
			4.185	5.667	3.591	5.246	0.928	0.934	0.749	0.845
			6.544	3.895	3.192	12.13	0.957	0.895	0.674	0.967
			2.019	4.945	4.126	5.584	0.688	0.915	0.808	0.872
			5.392	4.099	3.36	13.74	0.951	0.888	0.683	0.972
			3.542	4.764	5.417	4.471	0.875	0.916	0.878	0.796
			2.94	8.636	3.413	3.583	0.836	0.963	0.676	0.739
			3.164	3.586	3.164	6.259	0.86	0.862	0.651	0.89
			3.139	13.562	2.886	4.291	0.843	0.984	0.499	0.788
			5.278	7.909	3.051	6.899	0.949	0.965	0.626	0.915
			5.001	5.963	6.605	6.094	0.944	0.936	0.901	0.895
			2.681	3.634	4.79	5.23	0.845	0.877	0.841	0.827
			2.133	6.28	2.752	5.433	0.724	0.921	0.558	0.872
			5.237	10.269	6.297	5.079	0.942	0.97	0.906	0.821
			7.871	6.169	3.701	7.75	0.97	0.936	0.769	0.911
			2.703	4.794	4.41	8.781	0.788	0.923	0.826	0.946
			2.343	4.754	4.958	5.564	0.75	0.915	0.862	0.872
			3	6.376	2.805	5.36	0.819	0.952	0.53	0.901
			8.984	2.985	3.974	5.537	0.976	0.769	0.796	0.857
			2.837	11.702	3.484	5.585	0.868	0.982	0.697	0.858
			3.626	3.545	3.811	6.621	0.905	0.864	0.781	0.907
			3.568	4.124	6.63	8.082	0.897	0.856	0.9	0.929
			5.524	4.143	3.459	6.149	0.94	0.873	0.751	0.906
			3.749	3.616	2.392	4.811	0.881	0.87	0.477	0.847
			3.51	6.344	2.944	3.923	0.893	0.948	0.697	0.787
			4.84	10.716	5.709	8.743	0.941	0.978	0.898	0.954
			4.098	5.995	3.624	13.29	0.931	0.956	0.742	0.968
			5.041	5.454	5.933	6.212	0.94	0.946	0.896	0.905
			2.286	5.257	2.654	5.668	0.769	0.951	0.605	0.904
			5.971	11.247	3.16	5.217	0.959	0.972	0.718	0.881
			2.529	3.085	4.493	7.081	0.756	0.786	0.825	0.903
			3.276	6.053	4.949	4.12	0.883	0.943	0.831	0.778
			2.566	11.634	4.526	5.106	0.804	0.982	0.847	0.828
			4.295	7.501	6.091	6.868	0.909	0.954	0.907	0.885
			5.466	6.564	6.69	4.134	0.962	0.961	0.916	0.764
			3.857	5.723	3.316	8.329	0.898	0.949	0.736	0.926
			2.881	11.847	2.977	12.009	0.858	0.982	0.587	0.965
			3.68	5.45	5.412	8.66	0.884	0.927	0.87	0.935
			3.332	6.509	3.549	5.891	0.869	0.945	0.741	0.887
			2.349	6.016	4.187	4.494	0.794	0.953	0.822	0.772
			3.922	13.617	4.56	7.52	0.898	0.977	0.837	0.918
			4.458	12.885	3.817	6.085	0.934	0.979	0.76	0.905
			3.695	6.474	5.872	6.632	0.91	0.955	0.877	0.914
			5.382	7.407	3.02	7.382	0.944	0.944	0.726	0.923
			5.085	3.698	2.605	4.761	0.93	0.847	0.465	0.857
			2.407	5.216	4.417	5.64	0.764	0.942	0.808	0.856
			2.248	5.527	3.873	5.926	0.727	0.935	0.794	0.89
			5.735	12.903	3.219	6.682	0.965	0.978	0.721	0.923
			3.481	3.896	3.689	4.43	0.904	0.878	0.709	0.797
			3.126	15.106	6.011	4.405	0.851	0.981	0.905	0.779
			2.636	4.676	6.602	13.67	0.825	0.922	0.927	0.973
			4.484	13.311	3.441	7.701	0.918	0.979	0.74	0.928
			3.979	10.395	4.632	8.177	0.925	0.96	0.805	0.941
			3.54	8.315	4.228	4.87	0.876	0.974	0.852	0.785
			4.751	5.011	4.559	6.929	0.938	0.93	0.831	0.894
			2.158	10.692	4.756	5.591	0.741	0.975	0.866	0.854
			4.023	10.13	3.701	10.098	0.908	0.977	0.781	0.945
			3.095	5.084	3.378	9.025	0.837	0.93	0.74	0.945
			3.602	12.196	6.633	13.43	0.907	0.979	0.914	0.964
			3.453	6.892	3.444	4.198	0.882	0.953	0.703	0.781
			4.702	9.539	4.004	5.372	0.925	0.978	0.818	0.862
			4.298	7.657	3.561	4.392	0.925	0.958	0.788	0.807
			2.606	4.373	6.131	5.112	0.789	0.901	0.913	0.829
			2.47	8.508	3.965	7.935	0.77	0.97	0.776	0.924
			3.999	11.555	3.121	6.194	0.92	0.965	0.597	0.879
			3.684	8.923	2.777	4.915	0.891	0.97	0.534	0.858
			4.265	4.858	4.146	5.46	0.937	0.911	0.798	0.852
			2.999	7.59	2.452	5.461	0.869	0.966	0.373	0.871
			4.13	4.779	10.615	7.91	0.92	0.912	0.97	0.919
			2.95	9.276	2.913	3.839	0.821	0.964	0.542	0.766
			3.353	4.879	3.441	4.998	0.875	0.925	0.752	0.849
			2.556	5.391	3.691	7.694	0.794	0.927	0.803	0.929
			3.283	10.531	2.521	12.88	0.901	0.97	0.451	0.964
			3.472	14.988	4.181	3.863	0.89	0.989	0.802	0.801
			2.751	5.08	5.745	4.445	0.828	0.922	0.901	0.792
			2.59	5.526	6.339	9.235	0.845	0.939	0.904	0.951
			2.996	2.897	4.616	7.601	0.835	0.813	0.825	0.928
			3.203	6.842	2.53	7.084	0.873	0.952	0.498	0.907
			2.729	7.185	5.231	5.953	0.824	0.959	0.861	0.866
			2.927	5.002	3.605	5.938	0.868	0.898	0.758	0.858
			2.41	7.053	3.188	5.538	0.771	0.955	0.682	0.882
			3.412	8.712	3.476	6.919	0.864	0.973	0.726	0.887
			2.721	3.849	4.694	8.051	0.814	0.877	0.844	0.944
			3.211	5.187	3.406	8.292	0.861	0.915	0.705	0.934
			3.427	6.246	4.488	4.269	0.865	0.94	0.813	0.763
			2.739	7.41	6.56	7.845	0.809	0.961	0.905	0.928
			4.23	4.809	3.229	8.103	0.935	0.92	0.667	0.946
			3.107	5.823	4.557	7.169	0.854	0.942	0.838	0.915
			4.374	7.833	3.236	5.984	0.914	0.969	0.654	0.908
			3.436	4.502	2.884	4.095	0.886	0.905	0.603	0.751
			3.594	13.046	3.204	7.343	0.886	0.979	0.675	0.924
			4.406	4.091	2.928	5.735	0.909	0.882	0.578	0.874
			2.735	5.72	5.444	9.153	0.797	0.939	0.882	0.945
			5.057	5.898	5.86	9.217	0.942	0.957	0.888	0.922
			2.693	5.48	6.07	4.04	0.811	0.924	0.91	0.727
			3.197	4.71	6.028	5.024	0.874	0.922	0.893	0.863
			2.748	10.228	3.789	5.316	0.873	0.982	0.766	0.84
			2.066	7.178	3.077	5.164	0.71	0.961	0.661	0.859
			3.873	2.877	3.64	3.948	0.922	0.748	0.762	0.775
			3.92	3.841	4.626	5.812	0.916	0.88	0.84	0.885
			3.045	5.532	3.807	5.905	0.86	0.941	0.777	0.878
			4.374	14.965	2.846	7.275	0.935	0.986	0.601	0.91
			5.343	5.959	2.667	5.041	0.947	0.939	0.601	0.818
			3.63	7.816	2.863	7.529	0.893	0.961	0.587	0.934
			5.824	7.868	4.578	5.185	0.964	0.966	0.827	0.879
			4.07	4.547	3.823	8.977	0.919	0.896	0.786	0.942
			2.147	6.93	5.067	5.147	0.724	0.955	0.863	0.849
			5.442	5.402	6.074	5.846	0.954	0.921	0.887	0.893
			2.181	5.909	4.037	8.196	0.784	0.943	0.816	0.938
			2.764	7.187	3.717	12.19	0.802	0.955	0.705	0.965
			2.506	8.835	3.766	11.073	0.781	0.968	0.768	0.962
			5.568	4.032	4.726	3.16	0.951	0.891	0.851	0.629
			3.809	10.574	5.514	6.425	0.904	0.976	0.865	0.899
			2.735	7.758	4.305	5.751	0.808	0.972	0.863	0.867
			6.179	6.605	3.524	5.753	0.958	0.942	0.731	0.857
			4.77	4.074	6.731	14.277	0.93	0.903	0.934	0.974
			5.224	12.054	4.443	5.681	0.95	0.979	0.815	0.871
			2.986	7.052	2.384	7.936	0.865	0.957	0.364	0.932
			2.504	12.667	2.97	7.053	0.809	0.974	0.584	0.906
			1.94	5.867	4.568	7.491	0.654	0.937	0.838	0.93
			4.655	8.672	4.709	7.999	0.948	0.971	0.833	0.936
			4.448	3.769	4.41	6.41	0.933	0.867	0.831	0.898
			4.381	5.277	4.314	6.492	0.901	0.922	0.772	0.91
			2.749	5.976	9.702	8.359	0.833	0.94	0.959	0.94
			8.478	10.607	5.366	4.522	0.969	0.964	0.889	0.794
			3.851	4.461	8.331	5.474	0.897	0.897	0.956	0.84
			4.122	7.455	3.491	7.121	0.919	0.945	0.707	0.9
			3.283	8.393	3.001	7.115	0.869	0.963	0.609	0.921
			2.022	5.451	4.423	8.228	0.715	0.93	0.818	0.935
			7.128	6.238	3.393	10.264	0.964	0.939	0.768	0.947
			7.817	13.441	5.067	6.647	0.972	0.984	0.886	0.89
			2.516	13.945	2.512	7.005	0.807	0.984	0.394	0.914
			3.087	9.597	7.914	4.047	0.864	0.98	0.941	0.75
			3.461	12.976	3.814	4.66	0.858	0.982	0.695	0.808
			3.501	5.011	3.423	4.678	0.892	0.919	0.727	0.821
			3.932	6.829	2.767	2.971	0.913	0.946	0.56	0.605
			2.872	5.869	4.338	5.029	0.83	0.944	0.845	0.841
			10.949	2.886	7.77	13.603	0.977	0.778	0.925	0.975
			9.957	3.795	3.712	7.118	0.979	0.841	0.728	0.92
			7.993	7.204	5.051	7.405	0.967	0.966	0.872	0.937
			3.491	5.812	7.424	4.679	0.889	0.947	0.93	0.801
			4.736	5.268	6.983	9.714	0.929	0.925	0.924	0.958
			3.762	5.411	3.258	17.042	0.914	0.942	0.651	0.979
			6.109	4.208	3.813	5.898	0.95	0.892	0.726	0.88
			2.946	9.184	3.722	6.258	0.831	0.973	0.736	0.906
			4.219	3.234	3.999	7.027	0.939	0.82	0.786	0.916
			2.018	10.01	4.396	6.875	0.672	0.98	0.821	0.906
			2.696	5.627	5.968	4.343	0.822	0.95	0.903	0.769
			5.414	8.504	6.556	4.682	0.96	0.966	0.896	0.85
			3.448	3.941	3.169	11.812	0.898	0.865	0.67	0.965
			4.011	8.954	2.669	10.028	0.913	0.955	0.579	0.954
			2.43	9.848	3.413	8.613	0.796	0.967	0.701	0.948
			4.498	4.771	5.287	3.462	0.927	0.926	0.866	0.714
			3.633	5.998	7.815	6.345	0.901	0.941	0.931	0.894
			3.097	6.38	4.651	7.308	0.859	0.947	0.796	0.922
			4.358	3.358	4.399	4.709	0.929	0.851	0.835	0.845
			5.071	5.965	5.198	4.791	0.943	0.958	0.864	0.822
			10.298	3.84	3.275	3.069	0.981	0.871	0.654	0.638
			2.553	2.839	3.289	4.576	0.789	0.694	0.682	0.831
			6.868	6.163	2.604	13.453	0.97	0.931	0.487	0.967
			2.137	3.515	6.001	4.043	0.65	0.854	0.9	0.752
			7.302	4.435	2.463	5.926	0.961	0.883	0.424	0.889
			4.553	6.163	2.553	6.705	0.937	0.944	0.63	0.898
			2.973	3.864	2.906	4.657	0.84	0.86	0.551	0.792
			3.806	8.057	2.769	5.783	0.889	0.96	0.55	0.888
			4.318	3.238	3.502	6.438	0.926	0.845	0.673	0.903
			5.164	5.907	8.076	8.899	0.939	0.949	0.934	0.934
			2.64	5.158	3.308	6.471	0.832	0.937	0.679	0.904
			2.716	5.133	3.45	5.773	0.819	0.916	0.706	0.874
			1.869	6.164	2.435	9.091	0.603	0.957	0.45	0.946
			4.15	8.006	3.438	12.544	0.913	0.968	0.734	0.966
			3.022	7.278	7.065	6.224	0.878	0.959	0.926	0.894
			4.418	3.927	3.031	4.19	0.927	0.887	0.635	0.799
			5.369	5.534	6.477	10.861	0.941	0.937	0.92	0.952
			3.264	5.814	7.352	6.341	0.874	0.949	0.941	0.898
			2.51	8.544	2.42	5.827	0.766	0.972	0.501	0.885
			3.484	5.392	4.238	6.237	0.892	0.927	0.826	0.892
			6.617	5.936	4.524	5.603	0.957	0.937	0.827	0.841
			3.541	5.459	3.473	5.047	0.892	0.943	0.745	0.847
			4.631	4.202	7.668	6.205	0.935	0.893	0.942	0.906
			4.247	3.822	2.216	5.46	0.924	0.901	0.321	0.87
			4.523	6.928	3.409	3.946	0.935	0.952	0.747	0.815
			2.211	4.977	4.869	4.013	0.689	0.915	0.845	0.75
			7.229	10.092	3.995	4.662	0.966	0.975	0.813	0.801
			4.763	6.841	6.346	4.811	0.932	0.955	0.918	0.832
			2.801	4.289	4.357	6.029	0.828	0.903	0.834	0.896
			3.155	4.469	3.078	8.823	0.881	0.906	0.676	0.935
			4.006	3.193	5.867	7.663	0.93	0.811	0.901	0.919
			3.026	3.372	4.795	6.383	0.877	0.829	0.832	0.887
			3.557	6.975	5.889	5.773	0.892	0.946	0.905	0.865
			5.965	4.045	4.214	7.236	0.959	0.909	0.787	0.937
			4.567	6.241	5.672	6.748	0.929	0.947	0.9	0.918
			2.856	5.878	2.796	5.366	0.846	0.945	0.622	0.854
			4.273	3.565	5.714	5.388	0.915	0.849	0.864	0.868
			4.672	7.639	3.269	6.245	0.925	0.956	0.641	0.909
			3.502	10.044	7.51	7.594	0.911	0.972	0.935	0.916
			4.209	4.48	4.464	16.815	0.904	0.904	0.828	0.979
			4.182	13.203	2.699	7.864	0.918	0.98	0.552	0.925
			4.026	8.876	3.795	4.786	0.924	0.947	0.748	0.817
			2.268	5.637	4.872	4.369	0.757	0.929	0.843	0.807
			6.903	5.899	2.794	8.754	0.958	0.954	0.611	0.946
			5.158	10.361	3.108	8.055	0.948	0.983	0.665	0.917
			3.534	5.799	4.469	4.567	0.902	0.929	0.866	0.795
			1.897	6.407	3.377	5.659	0.663	0.953	0.652	0.869
			3.315	6.152	3.26	4.204	0.889	0.944	0.713	0.809
			4.858	5.917	5.06	5.415	0.933	0.943	0.85	0.882
			3.29	5.243	3.596	7.861	0.878	0.918	0.776	0.936
			2.669	6.495	5.092	11.444	0.827	0.952	0.875	0.97
			7.662	2.395	6.199	5.082	0.97	0.701	0.91	0.856
			2.983	6.07	3.949	5.099	0.848	0.951	0.81	0.854
			2.002	8.455	6.238	10.087	0.692	0.962	0.915	0.956
			3.351	6.007	4.728	7.348	0.861	0.938	0.834	0.913
			7.265	6.533	6.603	7.251	0.965	0.964	0.925	0.929
			2.032	6.469	7.127	4.821	0.68	0.947	0.93	0.843
			4.608	11.912	6.152	8.226	0.944	0.978	0.895	0.931
			3.39	10.596	4.213	5.022	0.864	0.973	0.829	0.864
			6.797	11.943	4.649	6.31	0.96	0.975	0.849	0.885
			3.808	6.436	2.356	6.267	0.916	0.937	0.469	0.893
			5.01	3.046	2.586	7.884	0.947	0.821	0.453	0.941
			2.531	4.687	3.509	6.401	0.808	0.915	0.669	0.908
			3.462	5.254	2.984	10.243	0.894	0.938	0.614	0.947
			2.801	5.745	3.777	3.898	0.826	0.924	0.778	0.724
			5.433	5.978	4.504	7.76	0.952	0.946	0.824	0.929
			4.572	4.137	4.27	3.911	0.939	0.9	0.802	0.697
			4.559	4.997	3.441	5.634	0.926	0.902	0.714	0.876
			2.763	7.058	4.564	4.028	0.797	0.964	0.845	0.717
			4.242	4.128	4.629	4.647	0.926	0.898	0.839	0.78
			4.62	10.754	2.1	7.687	0.933	0.979	0.311	0.937
			2.353	4.889	2.487	3.796	0.751	0.911	0.459	0.77
			3.051	3.943	4.095	6.1	0.832	0.895	0.761	0.897
			6.798	3.951	3.627	10.099	0.973	0.888	0.722	0.958
			5.165	3.465	4.84	5.297	0.932	0.876	0.85	0.866
			3.782	10.383	3.368	7.567	0.918	0.975	0.678	0.919
			3.746	8.583	5.368	10.423	0.91	0.96	0.897	0.947
			4.482	3.805	4.832	8.375	0.931	0.881	0.874	0.942
			6.039	6.82	4.369	12.453	0.96	0.958	0.823	0.965
			2.254	8.333	3.08	4.076	0.784	0.97	0.661	0.76
			2.585	4.337	3.695	6.438	0.826	0.893	0.744	0.915
			3.953	7.219	2.742	5.371	0.919	0.948	0.653	0.874
			2.872	4.974	3.166	7.06	0.834	0.915	0.66	0.921
			3.782	10.885	3.341	6.329	0.918	0.971	0.622	0.921
			7.181	4.492	4.942	9.064	0.964	0.893	0.837	0.941
			8.43	5.103	2.934	8.101	0.965	0.917	0.581	0.935
			3.655	3.402	2.644	4.92	0.907	0.863	0.575	0.824
			5.166	8.274	4.099	5.269	0.951	0.967	0.791	0.847
			7.918	7.935	6.627	4.642	0.972	0.962	0.91	0.8
			7.786	5.032	4.203	6.922	0.974	0.931	0.775	0.898
			2.527	5.906	5.963	6.074	0.761	0.928	0.878	0.898
			2.756	5.419	3.622	5.531	0.813	0.933	0.731	0.862
			4.671	4.733	4.469	6.977	0.936	0.92	0.791	0.901
			5.054	2.646	5.314	9.137	0.943	0.818	0.881	0.947
			7.683	7.192	3.72	13.503	0.964	0.943	0.804	0.976
			4.506	8.187	7.818	16.976	0.924	0.968	0.934	0.98
			2.263	5.216	3.222	5.465	0.75	0.907	0.659	0.867
			4.886	14.003	2.901	9.391	0.926	0.981	0.573	0.958
			4.779	5.402	6.759	7.251	0.94	0.937	0.923	0.897
			2.761	6.778	3.402	8.392	0.837	0.963	0.699	0.941
			5.114	4.693	3.614	6.945	0.949	0.922	0.718	0.906
			2.31	5.657	3.611	10.721	0.762	0.934	0.738	0.955
			2.868	6.277	3.295	7.912	0.839	0.946	0.733	0.929
			3.938	12.732	4.93	7.803	0.918	0.986	0.874	0.936
			3.979	7.109	6.364	8.003	0.91	0.962	0.904	0.932
			2.558	3.679	6.889	5.671	0.767	0.865	0.926	0.87
			3.014	4.352	2.39	6.939	0.838	0.893	0.494	0.878
			3.285	10.059	3.286	7.371	0.895	0.969	0.701	0.932
			3.031	7.046	4.438	11.001	0.863	0.954	0.849	0.955
			3.187	6.739	3.5	4.729	0.904	0.957	0.691	0.805
			4.71	6.441	4.813	5.424	0.929	0.96	0.885	0.854
			2.493	6.387	5.152	5.187	0.815	0.955	0.886	0.836
			5.812	4.349	3.932	8.153	0.949	0.922	0.807	0.933
			4.233	5.694	3.401	5.402	0.909	0.941	0.674	0.841
			4.881	6.974	4.265	9.014	0.947	0.96	0.769	0.952
			5.629	10.379	3.898	8.193	0.952	0.978	0.785	0.917
			4.008	4.294	5.547	5.151	0.913	0.893	0.9	0.843
			4.748	4.075	3.839	7.24	0.938	0.881	0.731	0.913
			8.615	4.776	5.64	7.414	0.977	0.904	0.889	0.929
			1.582	5.577	3.204	7.836	0.518	0.929	0.652	0.932
			5.63	3.537	4.106	9.35	0.958	0.85	0.81	0.942
			3.927	5.363	3.372	6.617	0.907	0.94	0.768	0.892
			2.597	2.921	4.541	4.372	0.82	0.806	0.832	0.792
			3.354	4.8	4.553	5.202	0.885	0.923	0.82	0.836
			2.373	11.779	2.872	4.952	0.768	0.977	0.669	0.837
			3.178	5.513	3.482	7.996	0.875	0.95	0.704	0.928
			3.789	3.68	3.46	9.249	0.905	0.831	0.672	0.95
			7.395	9.861	4.12	4.173	0.971	0.961	0.823	0.766
			3.945	9.931	3.685	6.168	0.928	0.969	0.754	0.884
			4.743	5.183	2.967	6.511	0.928	0.937	0.666	0.891
			2.318	10.317	5.345	5.237	0.798	0.97	0.853	0.872
			8.02	15.664	4.256	4.469	0.968	0.985	0.796	0.803
			2.679	4.196	4.293	4.268	0.802	0.884	0.825	0.738
			4.215	18.638	2.325	4.809	0.906	0.986	0.376	0.805
			4.288	5.852	4.625	3.851	0.912	0.927	0.854	0.771
			4.54	3.174	5.26	6.895	0.909	0.828	0.872	0.908
			3.052	7.321	3.549	4.66	0.85	0.963	0.744	0.804
			4.764	3.92	2.889	3.685	0.93	0.877	0.55	0.747
			5.29	4.882	3.688	6.212	0.938	0.922	0.703	0.879
			8.67	5.014	5.13	10.442	0.977	0.923	0.845	0.958
			5.892	3.132	2.741	12.856	0.949	0.832	0.5	0.968
			3.591	12.617	4.05	9.682	0.91	0.986	0.71	0.958
			3.904	4.29	4.467	4.095	0.909	0.895	0.821	0.805
			5.284	9.419	4.7	4.589	0.946	0.978	0.884	0.823
			3.366	6.019	2.668	6.65	0.894	0.948	0.556	0.902
			4.881	4.374	3.062	8.843	0.934	0.884	0.628	0.932
			3.755	7.402	3.649	3.836	0.899	0.95	0.784	0.723
			2.692	6.169	5.859	4.197	0.825	0.944	0.904	0.766
			2.799	5.59	2.773	13.371	0.829	0.939	0.597	0.975
			3.061	12.072	2.811	11.4	0.835	0.974	0.594	0.967
			2.838	5.283	3.271	5.87	0.828	0.932	0.64	0.874
			5.505	5.883	3.291	7.942	0.96	0.924	0.726	0.932
			5.13	2.838	3.958	3.452	0.939	0.839	0.852	0.708
			2.681	5.655	2.598	7.358	0.815	0.94	0.482	0.923
			2.489	10.725	3.364	8.569	0.82	0.981	0.706	0.939
			6.658	7.727	4.137	4.263	0.956	0.964	0.776	0.775
			8.103	3.716	5.329	6.344	0.973	0.869	0.89	0.896
			5.584	13.923	3.281	5.999	0.959	0.978	0.702	0.902
			4.191	10.391	2.388	7.142	0.912	0.976	0.424	0.909
			3.205	6.779	4.748	7.216	0.843	0.947	0.829	0.919
			2.786	3.02	5.007	11.487	0.818	0.787	0.887	0.965
			4.703	17.531	2.361	4.454	0.942	0.986	0.355	0.812
			3.85	7.056	3.801	5.882	0.903	0.944	0.776	0.885
			6.765	7.947	3.105	3.319	0.959	0.963	0.658	0.644
			3.89	6.344	6.496	6.631	0.892	0.944	0.924	0.91
			3.361	15.732	2.285	8.037	0.863	0.974	0.396	0.933
			2.461	6.422	4.558	5.663	0.759	0.939	0.813	0.873
			4.8	6.751	3.641	4.788	0.926	0.955	0.732	0.836
			3.466	6.981	5.882	6.947	0.883	0.957	0.898	0.9
			4.792	3.966	3.475	4.298	0.935	0.874	0.74	0.795
			3.145	7.48	3.546	10.117	0.864	0.954	0.737	0.964
			4.851	10.054	3.963	7.105	0.941	0.975	0.837	0.934
			2.297	5.077	4.541	3.951	0.759	0.914	0.875	0.73
			2.19	4.015	2.55	7.004	0.728	0.858	0.492	0.909
			3.301	5.999	3.632	5.142	0.874	0.957	0.742	0.826
			5.901	7.529	3.668	7.346	0.95	0.955	0.77	0.915
			1.982	10.094	4.009	11.048	0.657	0.961	0.764	0.953
			3.091	8.002	4.214	6.829	0.887	0.97	0.783	0.901
			5.555	5.714	6.373	6.737	0.954	0.934	0.926	0.876
			2.815	7.253	2.619	6.848	0.847	0.953	0.535	0.904
			2.56	5.044	3.554	6.051	0.813	0.916	0.704	0.888
			5.613	3.838	4.149	7.751	0.953	0.868	0.807	0.934
			2.961	4.679	5.012	3.815	0.851	0.93	0.864	0.747
			2.411	4.861	3.872	4.307	0.797	0.917	0.78	0.732
			3.201	6.975	4.281	6.042	0.88	0.958	0.79	0.89
			6.661	7.718	5.384	4.752	0.964	0.955	0.889	0.849
			3.97	15.626	4.98	11.259	0.908	0.981	0.871	0.949
			3.082	4.862	4.159	10.744	0.858	0.908	0.829	0.962
			4.383	14.453	6.951	4.703	0.932	0.989	0.891	0.842
			3.433	11.972	3.413	6.513	0.875	0.974	0.621	0.904
			5.685	9.045	3.355	4.467	0.945	0.966	0.775	0.825
			6.03	12.286	3.799	3.645	0.956	0.98	0.816	0.763
			2.344	4.443	4.226	3.338	0.761	0.911	0.838	0.641
			3.607	5.256	3.633	6.603	0.905	0.924	0.743	0.914
			3.307	5.311	4.258	5.539	0.868	0.936	0.788	0.849
			2.535	5.745	2.403	9.554	0.787	0.938	0.472	0.944
			3.103	7.644	3.35	7.385	0.878	0.95	0.766	0.917
			2.755	2.991	2.749	11.214	0.841	0.8	0.544	0.972
			4.125	9.497	5.559	8.625	0.899	0.972	0.915	0.924
			2.207	7.283	6.765	5.749	0.67	0.964	0.92	0.895
			2.217	4.685	4.759	6.621	0.746	0.907	0.873	0.895
			2.462	8.968	5.018	10.289	0.793	0.971	0.861	0.953
			3.83	9.741	3.32	3.858	0.9	0.978	0.694	0.735
			3.572	3.383	4.409	10.489	0.882	0.843	0.85	0.961
			2.448	10.337	3.883	10.287	0.808	0.981	0.788	0.953
			5.599	6.554	4.555	5.943	0.947	0.959	0.806	0.912
			4.394	4.706	2.754	5.049	0.935	0.914	0.537	0.847
			2.633	3.339	3.163	7.419	0.798	0.822	0.624	0.922
			1.923	3.532	2.785	5.168	0.652	0.836	0.563	0.813
			3.078	3.564	3.633	6.963	0.852	0.861	0.764	0.885
			4.634	3.897	3.183	6.469	0.934	0.876	0.731	0.924
			4.662	8.639	3.848	6.586	0.915	0.972	0.793	0.917
			3.364	4.65	3.089	5.302	0.876	0.909	0.627	0.859
			3.388	3.804	3.903	5.6	0.861	0.865	0.774	0.856
			2.567	6.159	5.371	6.297	0.825	0.955	0.874	0.906
			4.626	4.037	4.29	6.785	0.923	0.879	0.825	0.885
			8.586	3.968	3.009	5.984	0.973	0.882	0.649	0.866
			4.166	3.655	5.676	6.173	0.885	0.856	0.886	0.884
			2.926	4.189	3.562	7.688	0.847	0.904	0.764	0.928
			3.597	11.673	2.977	7.67	0.889	0.972	0.62	0.934
			4.133	3.325	3.043	9.095	0.923	0.85	0.612	0.936
			4.562	5.398	4.192	4.187	0.92	0.931	0.807	0.801
			2.472	9.79	4.998	5.961	0.805	0.981	0.826	0.907
			6.462	4.395	2.964	7.914	0.96	0.872	0.534	0.938
			3.731	5.078	4.514	7.718	0.897	0.929	0.805	0.935
			4.142	3.128	4.828	11.866	0.919	0.82	0.846	0.961
			2.132	3.313	4.753	6.034	0.783	0.84	0.844	0.905
			5.896	6.515	4.272	7.213	0.963	0.946	0.779	0.916
			3.94	9.929	2.71	3.669	0.9	0.972	0.665	0.674
			5.883	5.946	5.71	4.974	0.947	0.915	0.883	0.861
			6.56	4.896	5.642	5.679	0.961	0.891	0.901	0.89
			3.969	8.462	3.049	4.148	0.896	0.968	0.639	0.807
			8.638	6.801	3.711	9.771	0.978	0.939	0.745	0.962
			4.295	4.415	4.84	12.687	0.93	0.903	0.855	0.973
			4.204	6.646	2.766	4.233	0.927	0.947	0.546	0.801
			5.088	5.779	6.106	5.969	0.939	0.925	0.915	0.871
			5.098	6.861	2.771	9.862	0.939	0.955	0.482	0.953
			4.871	6.979	5.739	12.286	0.932	0.957	0.888	0.961
			6.016	5.724	3.964	9.672	0.962	0.944	0.775	0.953
			3.587	10.597	4.075	8.003	0.894	0.974	0.823	0.936
			3.906	5.223	6.253	4.169	0.92	0.932	0.895	0.809
			2.27	5.283	3.939	6.929	0.74	0.935	0.81	0.918
			6.993	5.006	4.248	4.425	0.969	0.934	0.828	0.827
			2.336	5.405	6.413	5.746	0.762	0.941	0.92	0.905
			4.51	6.404	6.156	8.449	0.928	0.957	0.905	0.937
			2.541	5.098	2.739	4.771	0.823	0.928	0.574	0.819
			1.846	11.462	2.143	4.808	0.639	0.984	0.325	0.831
			3.105	4.939	2.365	5.045	0.859	0.92	0.448	0.875
			3.651	13.365	5.231	5.177	0.885	0.98	0.854	0.851
			3.311	3.515	3.158	5.76	0.873	0.846	0.694	0.913
			3.9	5.093	3.676	5.391	0.894	0.911	0.746	0.884
			5.556	4.508	4.673	3.463	0.954	0.903	0.831	0.709
			2.079	11.615	5.724	8.263	0.747	0.977	0.903	0.949
			2.722	9.349	2.79	8.888	0.811	0.959	0.609	0.947
			3.806	7.959	4.561	4.451	0.897	0.969	0.817	0.769
			3.004	9.377	5.481	4.828	0.857	0.974	0.886	0.793
			3.931	5.677	3.307	8.383	0.917	0.941	0.708	0.946
			2.167	6.033	3.023	4.084	0.741	0.951	0.689	0.819
			2.753	11.572	4.787	6.406	0.808	0.977	0.839	0.916
			5.884	5.336	4.292	9.037	0.964	0.936	0.797	0.945
			2.896	3.991	5.887	8.568	0.82	0.897	0.875	0.938
			2.606	5.887	3.676	5.782	0.78	0.948	0.738	0.888
			3.35	5.132	3.019	12.945	0.874	0.928	0.613	0.962
			5.034	6.175	2.448	6.964	0.945	0.948	0.49	0.901
			4.056	6.78	3.626	4.204	0.92	0.951	0.761	0.774
			5.21	8.148	4.776	5.333	0.943	0.97	0.84	0.846
			2.331	4.706	2.641	10.301	0.818	0.912	0.549	0.964
			5.108	8.491	3.858	5.131	0.942	0.958	0.761	0.855
			5.972	8.659	3.426	6.032	0.952	0.964	0.666	0.885
			5.248	7.004	3.314	10.801	0.953	0.949	0.657	0.949
			3.282	3.384	3.445	3.368	0.842	0.866	0.694	0.631
			3.791	4.29	3.411	2.999	0.892	0.892	0.693	0.641
			3.933	7.3	6.544	6.976	0.91	0.971	0.917	0.928
			6.808	7.798	4.663	7.717	0.964	0.966	0.863	0.939
			2.97	3.644	2.411	13.355	0.85	0.896	0.443	0.959
			4.592	2.765	3.219	5.912	0.94	0.762	0.683	0.865
			2.993	3.483	5.179	3.951	0.862	0.822	0.888	0.755
			3.278	4.102	3.421	6.59	0.836	0.895	0.774	0.908
			2.681	6.373	6.269	4.413	0.826	0.959	0.922	0.824
			3.069	7.755	2.557	9.064	0.863	0.966	0.588	0.936
			2.722	6.407	3.676	5.624	0.808	0.954	0.801	0.857
			2.977	7.981	4.143	7.553	0.823	0.957	0.826	0.907
			2.23	8.49	3.968	8.648	0.765	0.971	0.769	0.941
			3.166	8.115	6.713	5.517	0.863	0.967	0.91	0.874
			2.64	6.36	4.542	6.593	0.804	0.951	0.82	0.876
			4.832	3.54	3.338	6.017	0.949	0.845	0.702	0.892
			3.463	7.528	4.779	5.133	0.879	0.956	0.867	0.861
			3.33	7.884	4.532	7.337	0.907	0.963	0.824	0.927
			8.121	9.555	3.664	5.913	0.976	0.975	0.766	0.887
			3.247	8.445	3.935	9.764	0.88	0.972	0.848	0.965
			3.486	6.435	2.344	14.34	0.885	0.942	0.4	0.968
			4.489	9.192	4.935	6.956	0.914	0.976	0.865	0.916
			3	5.857	8.542	6.824	0.853	0.942	0.949	0.907
			3.67	7.458	2.703	9.414	0.895	0.948	0.575	0.939
			4.729	4.983	3.611	7.632	0.932	0.912	0.765	0.916
			5.422	6.864	3.653	7.966	0.939	0.946	0.757	0.921
			7.503	5.703	3.357	10.31	0.971	0.935	0.714	0.953
			4.116	5.794	4.521	4.1	0.902	0.941	0.858	0.788
			7.25	5.06	9.571	3.838	0.971	0.921	0.961	0.739
			7.298	4.145	2.472	9.448	0.975	0.883	0.485	0.96
			2.202	2.466	6.603	3.579	0.739	0.714	0.916	0.698
			1.85	2.737	4.958	5.924	0.597	0.748	0.836	0.896
			3.086	4.981	4.432	6.645	0.819	0.92	0.807	0.905
			5.787	7.668	8.614	4.746	0.946	0.961	0.939	0.804
			3.691	5.089	3.145	6.311	0.883	0.934	0.722	0.882
			4.693	6.402	3.246	5.045	0.934	0.945	0.656	0.86
			5.355	6.559	2.242	4.299	0.96	0.952	0.345	0.824
			2.546	8.055	2.453	4.42	0.817	0.964	0.519	0.83
			5.896	8.075	9.004	6.836	0.949	0.972	0.947	0.915
			4.256	14.329	4.342	11.283	0.92	0.982	0.817	0.954
			3.233	8.381	5.485	5.961	0.831	0.966	0.888	0.895
			3.03	5.681	3.525	3.671	0.859	0.939	0.752	0.697
			4.777	4.851	5.112	4.292	0.948	0.932	0.881	0.8
			3.295	3.945	3.615	9.891	0.868	0.87	0.695	0.955
			2.577	5.659	4.745	4.927	0.832	0.94	0.836	0.848
			3.559	3.464	2.872	7.573	0.897	0.872	0.53	0.943
			3.289	7.972	4.093	5.041	0.867	0.959	0.817	0.838
			4.794	4.949	4.554	5.33	0.94	0.924	0.823	0.85
			2.899	7.73	2.805	4.364	0.827	0.958	0.595	0.799
			3.172	4.789	3.517	4.741	0.863	0.905	0.701	0.841
			3.665	5.287	6.655	7.471	0.909	0.926	0.918	0.916
			2.712	3.741	4.042	18.475	0.787	0.877	0.755	0.975
			3.936	6.304	4.987	9.544	0.911	0.949	0.842	0.953
			2.43	3.49	4.378	5.016	0.817	0.844	0.859	0.847
			2.3	5.91	9.225	4.988	0.762	0.934	0.964	0.811
			2.597	7.345	2.43	11.374	0.846	0.962	0.483	0.961
			2.903	5.475	4.796	5.774	0.836	0.937	0.856	0.89
			3.192	8.199	3.458	2.911	0.875	0.969	0.638	0.523
			2.468	5.336	3.362	5.934	0.765	0.919	0.702	0.887
			3.021	4.471	6.269	7.091	0.856	0.904	0.897	0.914
			2.572	3.655	3.553	7.704	0.801	0.865	0.762	0.926
			3.699	7.45	3.513	6.712	0.893	0.963	0.674	0.92
			2.177	7.475	3.67	3.575	0.715	0.958	0.737	0.719
			2.128	3.944	3.242	10.055	0.716	0.874	0.703	0.964
			2.766	3.001	3.111	10.882	0.853	0.781	0.667	0.958
			2.285	5.775	9.318	5.612	0.768	0.945	0.946	0.859
			3.563	4.662	5.044	6.564	0.883	0.926	0.865	0.917
			3.419	4.834	3.052	7.82	0.91	0.936	0.645	0.944
			2.419	4.777	6.228	4.928	0.745	0.917	0.898	0.837
			2.402	5.08	3.647	10.116	0.76	0.928	0.764	0.951
			4.81	9.207	7.466	4.229	0.937	0.968	0.934	0.753
			2.3	4.368	4.263	5.229	0.781	0.912	0.762	0.849
			5.44	4.434	4.042	3.562	0.944	0.896	0.801	0.709
			6.261	4.593	4.693	4.953	0.958	0.903	0.867	0.83
			3.576	9.327	4.129	11.071	0.884	0.967	0.799	0.953
			4.409	6.14	3.984	5.396	0.922	0.951	0.765	0.831
			3.368	8.455	2.687	7.54	0.897	0.966	0.555	0.924
			2.664	6.319	4.326	6.661	0.829	0.935	0.815	0.897
			4.987	3.904	5.112	7.778	0.935	0.877	0.879	0.938
			5.575	7.964	3.544	5.778	0.949	0.971	0.727	0.863
			2.568	14.747	2.8	6.654	0.805	0.987	0.546	0.897
			5.362	6.151	7.257	4.315	0.928	0.945	0.917	0.8
			3.549	8.318	3.992	10.844	0.88	0.96	0.781	0.957
			3.877	3.351	4.687	3.826	0.884	0.848	0.868	0.726
			5.172	3.962	6.08	11.976	0.96	0.873	0.9	0.965
			2.241	6.128	3.354	7.621	0.73	0.954	0.661	0.931
			2.479	4.791	4.057	5.03	0.81	0.926	0.821	0.861
			2.474	3.973	4.765	5.808	0.798	0.867	0.858	0.881
			2.003	7.552	4.89	9.385	0.692	0.962	0.87	0.944
			4.028	7.051	3.685	7.46	0.899	0.96	0.742	0.933
			3.817	5.358	3.706	9.396	0.92	0.919	0.662	0.95
			4.455	6.033	3.581	4.901	0.928	0.935	0.753	0.849
			3.99	4.476	4.88	7.273	0.91	0.904	0.855	0.925
			4.02	3.165	3.891	3.778	0.916	0.839	0.753	0.743
			3.757	7.138	5.517	6.76	0.889	0.954	0.881	0.917
			3.125	7.842	2.852	4.936	0.866	0.949	0.604	0.857
			2.607	4.766	2.75	4.124	0.83	0.926	0.555	0.738
			5.447	10.277	3.196	10.385	0.948	0.98	0.661	0.951
			3.896	8.984	3.577	5.659	0.904	0.97	0.77	0.862
			3.545	7.054	3.258	4.656	0.908	0.944	0.71	0.829
			3.948	5.54	4.807	8.379	0.913	0.909	0.858	0.943
			3.341	6.763	3.475	8.796	0.907	0.951	0.727	0.948
			2.601	13.568	3.029	9.316	0.833	0.969	0.667	0.945
			3.421	7.647	4.595	5.296	0.884	0.971	0.826	0.873
			2.862	6.185	4.364	5.832	0.872	0.953	0.818	0.896
			3.293	7.787	6.245	7.619	0.91	0.965	0.908	0.928
			8.17	3.355	2.916	5.913	0.966	0.884	0.639	0.864
			3.523	10.252	4.723	5.673	0.874	0.966	0.837	0.876
			2.091	4.565	2.518	3.542	0.675	0.895	0.494	0.68
			5.69	8.318	4.178	4.35	0.96	0.975	0.787	0.777
			5.611	12.715	6.86	7.934	0.95	0.978	0.92	0.936
			2.669	5.939	4.545	3.973	0.797	0.942	0.805	0.768
			2.711	7.5	4.194	3.859	0.818	0.961	0.767	0.67
			4.095	4.63	3.414	5.568	0.915	0.891	0.711	0.888
			2.955	5.194	3.459	8.189	0.843	0.927	0.726	0.95
			1.853	10.255	3.089	5.052	0.588	0.978	0.64	0.867
			2.533	8.184	3.065	4.813	0.81	0.959	0.656	0.847
			2.368	11.402	8.792	5.859	0.772	0.975	0.948	0.882
			2.325	8.004	3.868	5.285	0.76	0.966	0.746	0.858
			4.326	8.477	3.471	4.672	0.93	0.966	0.771	0.838
			2.522	4.767	7.503	4.212	0.785	0.922	0.94	0.792
			4.003	2.814	3.029	4.666	0.876	0.81	0.694	0.802
			4.608	5.956	4.055	5.983	0.935	0.949	0.825	0.884
			2.204	5.123	4.349	8.561	0.728	0.927	0.832	0.94
			6.236	6.202	5.803	7.284	0.958	0.947	0.887	0.912
			5.825	4.415	3.097	6.044	0.95	0.899	0.701	0.88
			2.64	7.042	4.075	6.723	0.824	0.963	0.798	0.917
			5.273	6.125	2.839	7.665	0.956	0.958	0.466	0.915
			2.609	3.241	5.113	9.547	0.827	0.824	0.839	0.953
			4.473	9.279	3.521	5.403	0.938	0.973	0.718	0.859
			2.839	4.796	4.24	4.637	0.864	0.917	0.817	0.836
			3.177	9.404	3.347	11.904	0.888	0.964	0.721	0.954
			2.942	4.366	2.721	4.792	0.83	0.895	0.615	0.822
			5.677	3.672	2.917	6.82	0.937	0.856	0.596	0.901
			3.11	5.799	6.057	6.522	0.859	0.938	0.885	0.904
			1.912	3.114	6.341	8.248	0.667	0.797	0.929	0.946
			4.464	2.884	6.063	4.86	0.935	0.79	0.913	0.842
			1.979	6.007	5.455	8.435	0.686	0.94	0.871	0.921
			3.747	4.299	7.186	5.74	0.903	0.897	0.932	0.895
			7.5	3.214	6.451	12.781	0.967	0.792	0.899	0.976
			4.961	9.874	3.674	4.418	0.945	0.974	0.716	0.787
			10.68	6.433	4.862	7.466	0.979	0.955	0.865	0.904
			4.092	5.942	3.422	11.723	0.896	0.942	0.755	0.969
			2.233	12.857	3.271	8.144	0.723	0.985	0.683	0.937
			3.075	10.708	3.126	5.744	0.866	0.983	0.701	0.875
			5.724	12.514	7.085	7.34	0.958	0.977	0.937	0.895
			4.481	8.389	3.618	3.298	0.947	0.965	0.778	0.674
			2.153	5.78	3.612	10.526	0.752	0.939	0.742	0.958
			2.641	4.199	3.954	4.01	0.805	0.898	0.764	0.766
			3.294	4.751	2.747	6.426	0.855	0.901	0.509	0.917
			3.808	2.932	4.65	6.889	0.92	0.812	0.856	0.913
			2.786	6.357	4.067	5.77	0.833	0.952	0.741	0.904
			3.561	5.529	3.541	6.062	0.882	0.939	0.75	0.861
			2.876	13.752	3.697	9.065	0.847	0.977	0.756	0.947
			1.905	9.973	3.832	6.063	0.712	0.978	0.773	0.879
			2.939	6.15	4.791	6.655	0.835	0.948	0.832	0.904
			3.675	4.713	6.792	8.917	0.873	0.917	0.933	0.945
			2.504	2.606	2.509	9.954	0.811	0.778	0.404	0.947
			5.282	3.265	4.138	5.428	0.934	0.825	0.785	0.848
			2.677	5.634	5.825	10.141	0.816	0.945	0.888	0.956
			3.23	3.867	2.574	5.529	0.893	0.908	0.543	0.87
			3.319	5.248	3.529	5.812	0.845	0.914	0.753	0.86
			3.35	4.537	3.619	8.659	0.871	0.917	0.718	0.919
			3.394	13.983	4.196	3.734	0.889	0.982	0.79	0.738
			3.735	4.22	2.525	10.539	0.9	0.888	0.537	0.957
			4.486	6.542	4.966	3.804	0.938	0.956	0.844	0.714
			2.528	3.306	6.246	10.968	0.83	0.841	0.904	0.957
			3.048	8.349	6.582	6.872	0.84	0.972	0.914	0.917
			3.023	6.764	2.596	5.169	0.837	0.95	0.55	0.86
			3.019	6.147	2.922	4.636	0.844	0.955	0.559	0.844
			2.598	9.54	3.092	4.964	0.839	0.967	0.608	0.849
			2.856	11.055	2.716	4.532	0.884	0.971	0.604	0.781
			4.49	7.397	5.288	6.147	0.928	0.944	0.886	0.888
			3.404	6.837	9.972	10.307	0.902	0.96	0.959	0.955
			3.906	4.598	4.392	6.086	0.91	0.914	0.829	0.901
			3.919	4.789	3.339	10.116	0.927	0.923	0.684	0.964
			3.379	9.825	4.224	4.793	0.888	0.966	0.799	0.806
			3.03	5.456	4.049	5.025	0.826	0.902	0.817	0.869
			2.239	6.417	3.466	6.061	0.667	0.945	0.732	0.887
			2.061	7.933	4.184	7.803	0.677	0.968	0.803	0.907
			5.449	6.879	2.204	4.648	0.951	0.959	0.321	0.784
			4.687	8.655	3.403	6.969	0.931	0.964	0.728	0.929
			4.521	4.645	3.776	7.427	0.927	0.898	0.758	0.929
			3.617	4.651	3.531	5.494	0.92	0.915	0.702	0.859
			3.508	12.731	3.041	6.483	0.905	0.981	0.648	0.894
			3.434	6.754	3.663	6.542	0.902	0.947	0.783	0.915
			3.324	5.524	3.66	5.656	0.88	0.933	0.785	0.874
			4.924	5.547	3.965	4.405	0.919	0.934	0.788	0.758
			3.097	10.28	4.46	6.488	0.859	0.969	0.809	0.902
			3.131	3.849	3.989	5.265	0.881	0.889	0.774	0.848
			2.649	4.438	2.916	9.071	0.796	0.906	0.581	0.942
			9.091	7.507	3.143	11.514	0.978	0.936	0.67	0.964
			9.213	7.858	2.548	3.5	0.967	0.969	0.604	0.615
			10.754	5.377	4.54	10.705	0.978	0.937	0.847	0.956
			2.744	3.928	3.279	4.591	0.808	0.86	0.713	0.785
			5.368	6.947	2.811	4.069	0.948	0.959	0.59	0.76
			1.972	3.526	8.023	11.438	0.692	0.854	0.947	0.96
			3.062	6.022	3.324	6.467	0.861	0.938	0.664	0.886
			4.121	3.368	4.602	6.143	0.916	0.835	0.786	0.883
			3.91	5.698	2.906	4.912	0.919	0.946	0.6	0.834
			4.275	6.843	4.475	10.612	0.915	0.95	0.854	0.965
			3.868	9.227	4.768	12.219	0.891	0.978	0.85	0.968
			2.732	12.679	6.483	3.346	0.835	0.973	0.916	0.667
			2.573	6.206	3.649	7.888	0.842	0.935	0.739	0.935
			4.632	9.494	9.926	8.941	0.938	0.975	0.965	0.939
			7.577	7.814	3.366	4.64	0.966	0.956	0.69	0.814
			4.612	7.905	7.253	4.386	0.934	0.959	0.932	0.755
			4.546	7.117	3.358	5.455	0.924	0.943	0.699	0.865
			3.237	7.635	4.137	10.395	0.861	0.969	0.819	0.957
			2.389	10.26	2.943	4.803	0.799	0.975	0.625	0.833
			6.761	5.509	6.421	7.305	0.962	0.93	0.905	0.919
			3.539	4.535	3.359	5.814	0.881	0.925	0.738	0.884
			3.965	4.094	6.904	10.463	0.918	0.893	0.926	0.955
			7.906	8.289	6.301	10.581	0.969	0.957	0.91	0.954
			4.887	14.134	3.601	9.793	0.924	0.98	0.766	0.955
			5.458	8.283	4.044	4.902	0.955	0.964	0.817	0.838
			7.728	9.393	3.801	7.604	0.971	0.975	0.723	0.925
			2.197	2.814	3.244	7.875	0.739	0.738	0.662	0.93
			2.903	3.807	7.973	5.536	0.8	0.886	0.935	0.884
			5.782	3.541	4.023	7.024	0.961	0.853	0.777	0.914
[truncated: 8,007 more rows]

## Sheet: Fig 2abc
Figure 2a, b, c
			Learning rate (Fig 2a)				Volatility (Fig 2b)				Stochasticity (Fig 2c)
			True stochasticity: small	True stochasticity: small	True stochasticity: large	True stochasticity: large	True stochasticity: small	True stochasticity: small	True stochasticity: large	True stochasticity: large	True stochasticity: small	True stochasticity: small	True stochasticity: large	True stochasticity: large
			True volatility: small	True volatility: large	True volatility: small	True volatility: large	True volatility: small	True volatility: large	True volatility: small	True volatility: large	True volatility: small	True volatility: large	True volatility: small	True volatility: large
		Mean	0.535	0.685	0.387	0.533
		Standard error of the mean < 0.01
		Data-points
			0.499	0.528	0.346	0.705	0.432	0.82	0.513	3.657	0.93	1.573	3.535	1.741
			0.482	0.677	0.534	0.518	0.332	1.201	0.822	1.177	0.993	0.61	1.505	2.532
			0.564	0.736	0.335	0.426	0.431	1.798	0.293	0.785	0.716	0.623	3.243	3.106
			0.641	0.797	0.492	0.551	1.011	1.88	0.917	1.876	0.561	0.417	2.835	3.227
			0.477	0.833	0.477	0.544	0.334	1.631	0.627	1.388	0.982	0.277	1.848	2.402
			0.398	0.729	0.313	0.667	0.125	1.804	0.29	1.806	0.815	0.799	3.403	1.371
			0.481	0.636	0.419	0.642	0.289	1.097	0.396	2.367	0.969	1.063	1.79	2.096
			0.83	0.753	0.394	0.594	0.871	0.916	0.593	2.825	0.156	0.301	3.059	3.243
			0.603	0.777	0.266	0.491	0.33	1.78	0.239	0.913	0.357	0.408	4.075	2.213
			0.523	0.711	0.302	0.543	0.263	1.965	0.411	1.942	0.571	0.758	4.813	3.833
			0.455	0.699	0.331	0.357	0.262	1.481	0.293	0.456	1.004	0.711	2.448	4.606
			0.421	0.587	0.353	0.461	0.202	1.117	0.264	1.204	1.107	1.503	2.379	3.871
			0.594	0.665	0.58	0.549	0.734	1.353	1.33	1.408	0.858	0.862	1.697	2.31
			0.663	0.65	0.336	0.508	0.711	1.158	0.342	1.239	0.498	0.855	3.344	2.618
			0.465	0.667	0.335	0.475	0.275	1.82	0.462	1.012	0.832	1.051	4.72	2.626
			0.484	0.656	0.351	0.607	0.184	1.175	0.28	1.323	0.564	0.748	2.83	1.598
			0.528	0.597	0.411	0.63	0.578	1.175	0.516	2.331	1.23	1.521	2.441	2.009
			0.663	0.662	0.286	0.414	0.851	0.734	0.237	0.871	0.479	0.37	3.443	3.493
			0.672	0.656	0.377	0.44	0.71	1.203	0.361	1.163	0.497	0.85	2.452	4.007
			0.558	0.738	0.424	0.549	0.413	2.2	0.813	0.964	0.692	0.835	3.603	1.522
			0.424	0.808	0.334	0.496	0.235	2.293	0.361	1.171	0.966	0.437	3.366	2.907
			0.623	0.736	0.39	0.497	0.959	1.132	0.46	0.696	0.988	0.418	2.45	1.741
			0.552	0.554	0.437	0.413	0.429	0.784	0.418	0.707	0.727	1.191	1.696	3.134
			0.603	0.681	0.311	0.624	0.583	1.525	0.138	2.971	0.6	0.737	1.741	2.57
			0.634	0.641	0.474	0.625	0.411	1.193	1.137	2.001	0.418	0.685	3.301	1.965
			0.513	0.802	0.283	0.503	0.466	1.536	0.164	1.461	1.099	0.269	2.359	3.023
			0.693	0.584	0.596	0.432	0.756	0.886	1.127	0.592	0.374	1.062	1.406	2.278
			0.528	0.687	0.448	0.446	0.819	1.736	0.44	1.255	1.656	0.911	1.55	4.203
			0.493	0.831	0.426	0.644	0.329	1.892	0.394	2.537	0.978	0.314	2.182	1.923
			0.534	0.701	0.334	0.646	0.498	1.274	0.356	2.492	0.899	0.68	3.025	1.86
			0.491	0.766	0.418	0.381	0.315	1.941	0.467	0.646	0.806	0.544	2.139	4.034
			0.515	0.743	0.41	0.672	0.588	1.731	0.388	2.635	1.241	0.44	2.017	1.536
			0.478	0.556	0.473	0.548	0.479	1.125	0.922	2.061	1.487	1.64	3.019	3.298
			0.682	0.831	0.3	0.469	0.956	1.749	0.216	0.988	0.627	0.217	3.16	2.943
			0.44	0.602	0.391	0.469	0.222	0.941	0.482	0.976	0.981	1.083	2.552	2.893
			0.575	0.693	0.359	0.512	0.412	2.058	0.208	0.745	0.55	0.883	2.461	1.656
			0.455	0.647	0.456	0.491	0.379	1.368	0.482	0.651	1.396	1.007	2.043	1.833
			0.604	0.76	0.547	0.557	0.408	1.194	0.94	1.696	0.519	0.361	1.696	2.569
			0.622	0.744	0.31	0.267	0.618	1.399	0.326	0.237	0.7	0.536	4.166	4.66
			0.558	0.722	0.456	0.474	0.628	1.55	0.674	0.735	0.869	0.659	2.882	2.309
			0.38	0.666	0.401	0.352	0.152	1.432	0.638	0.536	0.799	0.878	4.555	4.175
			0.478	0.702	0.457	0.563	0.31	2.303	0.65	1.732	0.877	1.066	2.287	2.358
			0.616	0.71	0.478	0.617	0.833	1.84	0.666	2.532	0.864	0.472	2.319	2.203
			0.405	0.715	0.363	0.564	0.317	0.798	0.382	1.722	1.591	0.309	2.682	2.601
			0.54	0.695	0.382	0.623	0.427	0.778	0.449	1.876	0.713	0.42	2.647	2.025
			0.642	0.695	0.399	0.479	0.508	1.436	0.397	1.144	0.454	0.717	2.749	3.047
			0.526	0.531	0.4	0.432	0.376	0.933	0.477	0.628	0.718	1.586	2.464	2.575
			0.525	0.645	0.309	0.493	0.489	1.305	0.146	0.742	1.053	1.052	2.182	1.929
			0.49	0.662	0.38	0.637	0.346	1.061	0.383	2.645	0.962	0.671	2.699	2.303
			0.408	0.475	0.492	0.538	0.286	0.319	0.44	1.152	1.248	1.144	1.537	2.504
			0.604	0.725	0.32	0.413	0.455	1.102	0.248	0.637	0.516	0.474	2.574	3.147
			0.584	0.839	0.432	0.387	0.537	2.804	0.543	0.586	0.635	0.379	2.172	3.716
			0.584	0.765	0.338	0.454	0.657	1.232	0.516	1.162	0.767	0.377	5.05	4.347
			0.466	0.542	0.33	0.653	0.286	0.583	0.297	3.161	0.755	0.978	2.738	1.926
			0.61	0.615	0.355	0.483	0.439	0.816	0.342	0.886	0.48	0.716	2.743	2.77
			0.515	0.671	0.452	0.508	0.559	1.095	0.688	1.393	1.144	0.803	2.608	3.117
			0.636	0.581	0.289	0.406	0.61	1.023	0.428	0.405	0.511	1.335	5.684	2.516
			0.559	0.616	0.485	0.55	0.436	1.094	0.57	1.459	0.641	0.948	1.739	2.819
			0.67	0.708	0.471	0.47	0.775	1.157	0.858	0.913	0.598	0.499	2.467	2.582
			0.482	0.565	0.382	0.529	0.38	0.714	0.645	1.248	1.014	1.126	3.715	2.288
			0.467	0.602	0.33	0.673	0.392	1.109	0.232	1.864	1.196	1.081	2.163	1.126
			0.444	0.814	0.399	0.599	0.426	1.516	0.751	2.137	1.531	0.196	4.298	2.056
			0.491	0.738	0.534	0.631	0.399	1.635	1.165	2.056	1.168	0.612	2.207	1.81
			0.491	0.582	0.28	0.65	0.396	0.773	0.297	1.517	0.954	0.979	4.286	1.203
			0.674	0.671	0.392	0.608	0.778	1.054	0.461	1.948	0.481	0.623	2.921	1.978
			0.603	0.62	0.353	0.603	0.504	1.149	0.302	1.806	0.583	0.996	2.492	2.151
			0.59	0.69	0.237	0.484	0.606	1.745	0.139	1.002	0.823	0.96	3.673	2.424
			0.581	0.78	0.297	0.509	0.684	2.219	0.238	1.086	0.81	0.561	3.51	2.223
			0.437	0.786	0.383	0.626	0.318	2.448	0.333	1.536	1.204	0.671	2.173	1.466
			0.369	0.782	0.293	0.589	0.164	1.849	0.137	1.578	1.137	0.439	2.8	1.846
			0.419	0.743	0.314	0.574	0.358	1.858	0.172	1.82	1.598	0.641	2.409	2.771
			0.401	0.631	0.428	0.546	0.265	0.583	0.523	1.339	1.269	0.489	2.467	2.144
			0.556	0.726	0.387	0.409	0.596	1.061	0.39	0.745	0.918	0.406	2.417	3.566
			0.409	0.71	0.444	0.522	0.206	1.394	0.553	1.173	1.061	0.692	2.308	2.662
			0.479	0.675	0.271	0.617	0.318	1.217	0.121	1.913	0.84	0.766	2.958	2.01
			0.58	0.695	0.486	0.518	0.733	1.512	0.764	0.827	0.863	0.765	1.998	1.691
			0.584	0.775	0.411	0.602	0.515	2.529	0.483	1.049	0.74	0.639	2.392	1.077
			0.544	0.669	0.428	0.443	0.573	1.029	0.523	0.545	0.925	0.627	2.421	2.235
			0.699	0.603	0.338	0.527	0.738	0.944	0.261	0.99	0.381	0.959	2.456	2.58
			0.561	0.753	0.295	0.555	0.643	2.172	0.223	1.501	1.005	0.615	3.633	2.099
			0.555	0.643	0.3	0.49	0.493	1.043	0.13	1.818	0.747	0.865	2.217	4.481
			0.42	0.685	0.489	0.699	0.226	1.506	0.933	2.065	1.064	1.031	2.143	1
			0.441	0.539	0.439	0.536	0.173	0.873	0.574	0.963	0.67	1.546	2.353	2.259
			0.576	0.55	0.443	0.624	0.605	0.583	0.364	2.12	0.834	0.84	1.661	2.06
			0.55	0.704	0.438	0.378	0.256	1.288	0.849	0.677	0.458	0.574	2.805	4.646
			0.621	0.722	0.455	0.402	0.702	0.86	0.69	0.804	0.671	0.347	2.24	4.635
			0.699	0.773	0.333	0.438	1.13	0.996	0.131	0.747	0.527	0.221	1.99	2.724
			0.563	0.616	0.403	0.553	0.671	1.245	0.526	0.986	0.914	1.062	2.844	1.695
			0.621	0.636	0.348	0.457	0.469	2.181	0.159	1.08	0.415	1.996	2.064	3.462
			0.561	0.794	0.415	0.528	0.525	1.903	0.788	0.922	0.826	0.426	3.115	1.695
			0.456	0.602	0.398	0.583	0.319	1.069	0.38	1.588	1.133	1.23	2.291	2.187
			0.449	0.674	0.294	0.538	0.231	1.194	0.168	1.838	1.031	0.819	2.989	2.961
			0.363	0.61	0.362	0.714	0.174	1.164	0.334	3.102	1.374	1.184	2.368	1.263
			0.395	0.833	0.243	0.606	0.196	1.446	0.107	2.346	1.094	0.217	3.424	2.433
			0.638	0.67	0.468	0.615	0.489	1.726	0.588	1.54	0.413	0.936	1.869	1.522
			0.494	0.728	0.549	0.705	0.332	2.269	1.411	2.902	0.796	0.83	2.357	1.289
			0.467	0.683	0.467	0.396	0.277	1.1	0.602	0.841	1.003	0.679	2.11	4.516
			0.702	0.856	0.419	0.718	0.954	2.34	0.497	2.291	0.503	0.158	2.503	1.043
			0.56	0.73	0.432	0.445	0.575	0.824	0.422	0.667	0.849	0.27	1.733	2.196
			0.39	0.767	0.416	0.578	0.221	1.828	0.61	1.482	1.178	0.57	2.946	1.669
			0.529	0.681	0.5	0.514	0.403	1.291	0.876	1.071	0.738	0.926	2.001	2.323
			0.482	0.712	0.224	0.601	0.383	1.675	0.108	1.644	1.064	0.629	4.235	1.917
			0.629	0.916	0.239	0.532	0.616	3.208	0.167	1.447	0.614	0.152	4.452	2.573
			0.368	0.616	0.35	0.592	0.159	0.786	0.216	1.428	1.13	0.731	1.923	1.851
			0.427	0.674	0.266	0.546	0.242	0.992	0.2	0.909	1.013	0.641	3.66	1.493
			0.483	0.694	0.245	0.674	0.348	1.059	0.147	3.248	0.946	0.611	3.703	2.031
			0.445	0.831	0.468	0.648	0.251	1.863	0.537	2.218	0.951	0.15	2.13	1.696
			0.558	0.801	0.467	0.591	0.522	1.489	0.909	1.813	0.774	0.332	2.811	2.127
			0.546	0.646	0.46	0.432	0.502	1.421	0.628	0.786	0.952	1.07	2.061	3.15
			0.465	0.51	0.5	0.366	0.389	0.404	0.83	0.541	1.112	0.96	2.31	3.29
			0.634	0.664	0.321	0.551	0.872	1.499	0.17	1.574	0.813	0.995	2.674	2.241
			0.42	0.652	0.46	0.568	0.268	0.861	0.523	1.785	1.363	0.68	2.739	2.832
			0.496	0.688	0.326	0.652	0.302	0.983	0.21	2.606	0.821	0.577	4.468	1.443
			0.629	0.728	0.196	0.509	0.699	1.161	0.112	1.428	0.782	0.369	4.883	2.558
			0.496	0.688	0.593	0.693	0.35	1.36	1.329	2.209	0.91	0.56	1.482	0.977
			0.623	0.69	0.457	0.61	0.559	1.586	0.444	1.448	0.527	0.836	1.449	1.611
			0.39	0.73	0.308	0.411	0.202	1.005	0.244	0.856	1.016	0.419	2.433	4.105
			0.518	0.594	0.397	0.518	0.457	1.112	0.56	0.755	0.894	1.027	3.026	1.489
			0.461	0.746	0.529	0.594	0.295	2.466	1.354	1.718	1.026	0.618	2.771	1.873
			0.579	0.751	0.284	0.502	0.645	1.487	0.3	1.574	1.004	0.516	3.798	3.575
			0.431	0.747	0.35	0.426	0.275	1.111	0.188	0.886	1.132	0.43	3.206	3.707
			0.529	0.726	0.326	0.605	0.536	1.343	0.398	1.961	0.909	0.588	4.641	2.017
			0.453	0.818	0.446	0.349	0.308	1.904	0.799	0.416	1.025	0.272	3.298	2.78
			0.58	0.585	0.333	0.506	0.646	0.565	0.228	1.134	0.989	0.686	2.677	2.59
			0.537	0.77	0.573	0.534	0.574	1.94	1.358	1.24	0.946	0.558	1.892	2.233
			0.66	0.615	0.357	0.482	0.642	1.032	0.403	1.542	0.416	1.04	2.621	4.137
			0.605	0.662	0.407	0.616	0.63	0.973	0.312	2.217	0.722	0.731	1.717	2.065
			0.668	0.593	0.28	0.539	0.828	1.514	0.149	2.019	0.532	1.494	2.333	3.393
			0.582	0.705	0.471	0.548	0.447	1.683	0.752	1.525	0.737	0.811	2.483	2.7
			0.563	0.736	0.375	0.499	0.537	1.989	0.397	1.113	0.465	0.706	2.323	2.796
			0.561	0.527	0.579	0.381	0.396	0.678	0.854	0.816	0.627	1.255	1.339	4.856
			0.51	0.766	0.457	0.511	0.38	1.983	0.561	1.701	0.736	0.53	2.256	3.783
			0.4	0.63	0.369	0.386	0.23	0.959	0.262	0.77	1.302	0.914	2.046	4.014
			0.56	0.643	0.44	0.437	0.473	0.734	0.498	0.743	0.718	0.58	2.173	2.83
			0.64	0.797	0.22	0.672	0.584	2.041	0.188	1.984	0.479	0.415	5.236	1.187
			0.526	0.724	0.284	0.438	0.374	1.544	0.146	0.701	0.747	0.694	2.229	2.505
			0.652	0.761	0.406	0.429	0.972	1.193	0.694	0.926	0.779	0.368	4.13	3.874
			0.752	0.72	0.447	0.596	1.074	2.103	0.461	2.289	0.271	0.872	3.544	2.53
			0.673	0.558	0.261	0.658	0.75	0.848	0.354	2.009	0.527	1.266	5.751	1.498
			0.57	0.571	0.316	0.596	0.633	1.056	0.407	1.549	0.773	1.391	4.456	1.848
			0.491	0.801	0.505	0.599	0.388	2.294	0.833	2.151	0.927	0.486	1.977	2.523
			0.519	0.59	0.407	0.537	0.505	0.937	0.498	1.371	0.868	1.262	2.284	2.52
			0.494	0.712	0.38	0.605	0.272	2.154	0.204	2.282	0.705	1.029	1.481	2.088
			0.488	0.593	0.287	0.764	0.325	0.86	0.186	2.796	0.943	0.927	2.537	0.909
			0.664	0.716	0.423	0.519	0.812	1.768	0.334	1.705	0.591	0.575	2.708	3.392
			0.602	0.611	0.528	0.585	0.649	1.18	0.95	2.068	0.617	1.054	1.971	2.453
			0.588	0.835	0.418	0.513	0.482	2.999	0.548	2	0.564	0.456	2.649	4.037
			0.518	0.699	0.379	0.434	0.301	1.165	0.476	0.838	0.628	0.579	2.481	3.133
			0.56	0.579	0.278	0.688	0.608	0.812	0.168	2.318	0.787	1.055	2.429	1.254
			0.493	0.764	0.381	0.518	0.325	1.886	0.384	1.657	0.868	0.52	2.861	3.283
			0.443	0.66	0.465	0.478	0.33	1.599	0.715	1.233	1.143	0.94	2.034	3.706
			0.614	0.62	0.304	0.421	0.802	0.806	0.214	0.561	0.833	0.76	3.147	2.372
			0.532	0.723	0.259	0.461	0.545	1.562	0.216	0.907	1.151	0.717	4.54	2.775
			0.606	0.695	0.323	0.602	0.894	1.947	0.221	1.535	0.938	1.091	3.434	2.059
			0.544	0.594	0.596	0.44	0.517	0.97	1.359	1.164	0.933	1.081	1.637	4.287
			0.418	0.765	0.432	0.554	0.261	0.923	0.443	1.537	1.288	0.243	1.789	2.353
			0.68	0.701	0.357	0.327	0.925	1.596	0.312	0.247	0.554	0.88	2.398	2.236
			0.543	0.675	0.321	0.498	0.544	1.657	0.241	1.412	1.021	0.738	2.797	3.598
			0.558	0.62	0.19	0.361	0.475	0.899	0.072	0.605	0.69	0.738	3.853	3.958
			0.557	0.709	0.275	0.637	0.477	1.268	0.199	2.378	0.678	0.694	3.04	2.063
			0.578	0.566	0.484	0.519	0.424	1.162	0.795	1.047	0.514	1.752	2.022	2.143
			0.413	0.798	0.448	0.375	0.144	2.645	0.545	0.492	0.829	0.578	1.88	2.75
			0.528	0.732	0.38	0.489	0.482	2.366	0.385	1.042	0.9	0.755	2.265	2.625
			0.516	0.712	0.483	0.53	0.384	1.477	0.778	1.131	0.763	0.702	1.925	2.124
			0.652	0.65	0.376	0.569	0.89	1.096	0.563	1.317	0.689	0.871	3.174	1.875
			0.555	0.606	0.435	0.657	0.343	1.034	0.665	1.398	0.483	0.918	3.039	0.98
			0.533	0.499	0.244	0.446	0.463	0.768	0.184	0.691	0.76	1.719	4.604	2.466
			0.704	0.567	0.558	0.626	0.989	0.88	0.989	1.351	0.458	1.375	1.637	1.425
			0.371	0.724	0.456	0.55	0.198	1.556	0.467	2.213	1.252	0.679	1.753	3.609
			0.458	0.546	0.469	0.63	0.338	0.743	0.418	2.57	1.16	1.491	1.65	2.301
			0.607	0.741	0.303	0.615	0.511	1.193	0.282	1.263	0.535	0.275	3.437	1.36
			0.337	0.642	0.303	0.509	0.151	1.087	0.398	1.462	1.233	0.915	5.225	3.122
			0.554	0.585	0.344	0.778	0.452	0.749	0.329	3.576	0.72	0.929	2.733	0.673
			0.425	0.86	0.253	0.514	0.131	1.971	0.309	1.212	0.854	0.237	6.247	2.581
			0.51	0.665	0.396	0.425	0.447	1.076	0.344	0.84	0.945	0.702	1.976	3.729
			0.604	0.596	0.366	0.52	0.319	1.219	0.361	1.589	0.345	1.648	2.158	3.197
			0.475	0.77	0.363	0.505	0.162	2.592	0.427	1.421	0.985	0.681	3.218	3.177
			0.573	0.815	0.265	0.455	0.434	2.06	0.098	1.085	0.539	0.373	2.96	3.083
			0.597	0.728	0.393	0.669	0.671	2.245	0.421	2.198	0.796	0.886	2.429	1.355
			0.634	0.554	0.457	0.546	0.6	0.592	0.552	1.33	0.534	0.908	1.842	2.197
			0.62	0.626	0.319	0.565	0.624	1.214	0.163	1.601	0.538	1.071	2.571	2.392
			0.541	0.69	0.417	0.557	0.378	0.817	0.381	1.516	0.769	0.447	1.763	2.297
			0.661	0.781	0.398	0.592	0.491	2.368	0.383	1.611	0.364	0.479	2.254	1.877
			0.469	0.593	0.408	0.508	0.372	0.892	0.832	1.112	1.018	0.849	3.862	2.513
			0.57	0.674	0.459	0.463	0.473	1.144	0.433	0.908	0.774	0.739	2.335	2.857
			0.487	0.657	0.384	0.576	0.407	0.877	0.346	1.524	1.034	0.637	2.131	1.967
			0.5	0.725	0.383	0.546	0.405	1.544	0.605	1.485	0.976	0.662	3.135	2.15
			0.413	0.649	0.488	0.577	0.209	1.193	0.6	1.684	1.221	0.803	1.309	2.124
			0.548	0.748	0.412	0.489	0.525	2.209	0.549	1.221	0.865	0.77	2.52	3.118
			0.363	0.619	0.353	0.591	0.104	0.957	0.24	1.957	0.781	0.897	2.322	2.199
			0.604	0.6	0.453	0.542	0.586	0.948	0.734	1.266	0.703	1.136	2.64	2.208
			0.504	0.721	0.227	0.587	0.327	1.592	0.135	1.019	0.893	0.702	4.09	1.316
			0.517	0.762	0.455	0.704	0.287	1.594	0.776	2.568	0.668	0.427	2.738	1.384
			0.514	0.674	0.363	0.347	0.372	1.738	0.334	0.614	0.886	0.733	2.686	4.538
			0.519	0.84	0.397	0.629	0.444	2.232	0.487	2.257	0.966	0.358	2.834	2.066
			0.74	0.764	0.322	0.564	0.846	1.796	0.317	2.088	0.293	0.552	3.336	3.173
			0.45	0.696	0.302	0.614	0.176	1.066	0.168	1.809	0.773	0.553	2.345	2.001
			0.656	0.525	0.355	0.665	1.218	0.961	0.298	1.77	0.937	1.975	2.205	1.078
			0.572	0.606	0.282	0.625	0.522	0.968	0.183	2.131	0.691	1.013	3.113	2.377
			0.599	0.6	0.44	0.546	0.549	1.156	0.565	1.558	0.553	1.248	2.311	3.161
			0.513	0.783	0.473	0.544	0.311	1.911	0.878	1.18	0.67	0.287	2.729	1.966
			0.597	0.672	0.548	0.479	0.671	1.342	1.148	0.915	0.675	0.784	1.822	2.418
			0.403	0.733	0.481	0.567	0.194	2.156	0.607	1.175	1.067	0.592	1.724	1.571
			0.424	0.699	0.429	0.496	0.165	0.981	0.497	1.054	0.834	0.423	2.694	2.814
			0.525	0.793	0.257	0.55	0.34	2.197	0.089	1.504	0.704	0.458	2.448	2.443
			0.614	0.554	0.493	0.426	0.726	0.858	1.176	0.961	0.681	1.375	2.755	3.831
			0.548	0.51	0.374	0.519	0.499	0.574	0.337	0.95	0.775	1.436	2.652	1.9
			0.549	0.759	0.482	0.625	0.413	1.64	0.911	1.737	0.672	0.432	2.636	1.611
			0.459	0.753	0.57	0.454	0.343	1.352	0.816	0.753	1.02	0.419	1.102	2.822
			0.552	0.727	0.362	0.559	0.467	2.081	0.293	1.234	0.803	0.858	2.29	1.773
			0.496	0.72	0.301	0.559	0.246	1.655	0.166	1.768	0.591	0.741	2.406	2.72
			0.575	0.714	0.339	0.512	0.649	1.69	0.357	1.428	0.784	0.62	2.858	2.773
			0.604	0.464	0.361	0.452	0.732	0.588	0.303	0.857	0.761	2.063	1.976	3.105
			0.368	0.742	0.42	0.608	0.172	2.066	0.466	1.999	1.24	0.838	1.929	1.949
			0.381	0.755	0.282	0.577	0.22	3.405	0.212	1.586	1.364	1.062	3.536	2.218
			0.565	0.735	0.321	0.545	0.517	1.283	0.166	1.253	0.798	0.486	2.182	2.285
			0.704	0.787	0.278	0.594	0.802	2.048	0.224	2.065	0.405	0.455	3.69	2.226
			0.473	0.712	0.441	0.596	0.389	1.312	0.829	1.522	1.167	0.537	2.878	1.761
			0.537	0.655	0.38	0.679	0.678	1.116	0.624	2.465	1.269	0.654	4.003	1.213
			0.508	0.709	0.482	0.568	0.614	1.558	0.626	1.662	1.187	0.797	2.7	2.331
			0.645	0.715	0.405	0.357	0.86	1.377	0.452	0.733	0.733	0.415	2.318	7.292
			0.494	0.599	0.381	0.668	0.302	0.609	0.338	2.255	0.745	0.773	2.588	1.235
			0.459	0.71	0.383	0.424	0.301	1.471	0.296	1.18	1.007	0.595	2.603	4.899
			0.616	0.597	0.336	0.665	0.595	0.672	0.492	2.58	0.635	0.787	3.759	1.657
			0.525	0.691	0.327	0.33	0.291	1.652	0.315	0.701	0.589	0.997	3.084	5.779
			0.516	0.848	0.446	0.494	0.523	2.499	0.766	1.142	1.077	0.151	2.506	2.929
			0.554	0.528	0.467	0.659	0.563	0.724	0.531	3.071	0.914	1.404	2.215	2.163
			0.62	0.702	0.401	0.55	0.469	1.182	0.344	1.348	0.509	0.637	1.921	2.211
			0.744	0.596	0.321	0.742	0.477	0.608	0.202	3.266	0.16	0.655	1.922	1.374
			0.447	0.696	0.385	0.547	0.266	1.584	0.52	1.905	1.071	0.565	2.886	2.891
			0.514	0.83	0.309	0.578	0.604	3.043	0.173	1.556	1.156	0.408	2.114	2.277
			0.51	0.653	0.354	0.419	0.367	0.987	0.511	0.654	0.884	0.736	3.401	3.657
			0.482	0.477	0.258	0.467	0.28	0.315	0.19	0.783	0.702	0.9	5.015	2.626
			0.657	0.741	0.352	0.593	0.538	2.973	0.42	1.491	0.384	1.116	2.789	1.796
			0.653	0.826	0.461	0.495	0.569	2.22	0.65	1.116	0.439	0.358	1.889	2.979
			0.608	0.724	0.253	0.496	0.517	1.564	0.203	1.002	0.48	0.43	3.622	2.386
			0.507	0.819	0.307	0.495	0.371	1.958	0.294	0.822	0.799	0.337	3.311	2.135
			0.412	0.589	0.411	0.509	0.158	1.09	0.437	1.049	1.001	1.303	2.107	2.728
			0.538	0.749	0.362	0.422	0.726	1.626	0.374	0.822	1.193	0.498	3.27	3.241
			0.703	0.686	0.35	0.493	1.17	1.176	0.228	1.221	0.528	0.648	1.915	3.258
			0.456	0.817	0.363	0.562	0.488	1.777	0.42	1.308	1.664	0.297	3.279	1.966
			0.616	0.676	0.436	0.451	0.787	1.306	0.484	0.799	0.814	0.771	1.947	2.425
			0.441	0.604	0.223	0.712	0.32	0.984	0.082	2.443	1.06	1.017	3.906	1.103
			0.525	0.724	0.561	0.456	0.525	1.271	0.933	0.503	0.967	0.578	1.349	1.841
			0.673	0.754	0.382	0.656	0.86	1.148	0.335	2.157	0.584	0.31	2.49	1.63
			0.301	0.553	0.418	0.454	0.112	1.073	0.744	1.076	1.412	1.473	3.326	3.468
			0.508	0.673	0.386	0.492	0.357	1.505	0.399	0.952	0.776	0.94	2.807	2.613
			0.36	0.519	0.429	0.485	0.185	1.263	0.668	1.154	1.459	2.332	2.745	3.069
			0.592	0.533	0.466	0.61	0.434	0.497	0.661	2.072	0.509	0.888	2.121	1.97
			0.568	0.835	0.431	0.495	0.649	2.983	0.52	1.332	0.879	0.391	2.036	3.056
			0.443	0.751	0.318	0.65	0.292	2.093	0.342	2.355	1.049	0.693	3.669	1.865
			0.641	0.775	0.357	0.565	0.678	2.276	0.291	2.108	0.606	0.599	2.268	2.744
			0.443	0.776	0.439	0.582	0.273	1.199	0.685	2.16	0.999	0.288	2.206	2.812
			0.348	0.575	0.404	0.496	0.171	0.849	0.751	0.836	2.052	1.118	3.526	1.981
			0.72	0.685	0.485	0.72	0.726	1.209	0.974	2.329	0.322	0.567	2.62	0.986
			0.44	0.68	0.192	0.545	0.37	1.266	0.075	1.14	1.381	0.641	3.366	1.819
			0.34	0.641	0.402	0.628	0.122	1.549	0.462	1.435	1.113	1.238	2.054	1.184
			0.565	0.66	0.323	0.596	0.426	1.001	0.349	2.129	0.625	0.547	3.796	2.34
			0.547	0.844	0.468	0.569	0.263	2.514	0.538	1.649	0.434	0.397	1.971	2.086
			0.507	0.695	0.352	0.617	0.364	1.274	0.148	1.73	0.84	0.717	1.555	1.467
			0.596	0.682	0.269	0.535	0.537	1.345	0.186	1.968	0.635	0.766	3.674	3.391
			0.476	0.578	0.448	0.479	0.747	0.579	0.8	1.04	2.022	0.781	2.746	3.349
			0.663	0.602	0.273	0.538	0.65	1.058	0.194	2.338	0.513	1.175	3.483	3.541
			0.564	0.576	0.5	0.727	0.443	1.162	0.864	3.368	0.639	1.556	2.23	1.376
			0.522	0.667	0.419	0.518	0.381	1.58	0.369	1.329	0.825	0.971	2.116	3.274
			0.534	0.765	0.439	0.51	0.337	1.736	0.642	0.798	0.65	0.34	2.622	1.648
			0.503	0.53	0.42	0.544	0.276	0.726	0.521	0.945	0.623	1.366	3.035	1.781
			0.638	0.766	0.291	0.525	0.597	1.62	0.194	1.063	0.525	0.466	3.298	2.076
			0.54	0.61	0.44	0.561	0.567	0.979	0.967	1.732	0.989	1.041	3.386	2.656
			0.363	0.571	0.443	0.558	0.129	0.901	0.635	1.547	1.124	1.246	2.645	2.561
			0.491	0.778	0.424	0.666	0.347	1.988	0.342	2.765	0.857	0.436	1.713	1.811
			0.63	0.769	0.444	0.477	0.745	1.762	0.927	1.791	0.595	0.504	3.485	4.536
			0.611	0.729	0.536	0.586	0.366	1.28	0.732	1.969	0.371	0.527	1.441	2.554
			0.581	0.745	0.362	0.62	0.717	1.897	0.49	2.624	0.878	0.585	3.245	2.836
			0.609	0.726	0.562	0.593	0.555	2.071	1.419	2.068	0.653	0.901	2.038	2.285
			0.546	0.726	0.279	0.569	0.531	1.208	0.148	1.714	0.819	0.464	2.695	1.967
			0.513	0.71	0.319	0.443	0.405	1.786	0.295	0.902	0.825	0.813	2.944	3.323
			0.529	0.71	0.335	0.521	0.384	1.155	0.178	1.833	0.738	0.56	1.98	3.193
			0.664	0.594	0.389	0.51	0.781	0.884	0.426	1.51	0.638	1.059	2.598	3.508
			0.35	0.517	0.444	0.669	0.146	0.648	0.569	1.505	1.291	1.363	2.302	1.08
			0.413	0.546	0.46	0.432	0.289	0.711	0.744	0.952	1.265	1.063	2.585	3.73
			0.406	0.574	0.291	0.673	0.273	0.858	0.173	2.234	1.528	1.098	2.554	1.277
			0.69	0.753	0.339	0.572	0.642	1.286	0.46	2.162	0.347	0.393	3.674	3.033
			0.534	0.827	0.326	0.558	0.348	2.185	0.147	2.136	0.624	0.412	2.229	3.34
			0.553	0.679	0.436	0.72	0.4	1.309	0.56	2.826	0.629	0.754	2.19	1.242
			0.473	0.709	0.238	0.389	0.275	1.541	0.157	0.587	0.785	0.75	4.964	3.613
			0.571	0.798	0.413	0.465	0.672	1.763	0.531	0.921	0.746	0.317	2.649	2.993
			0.526	0.709	0.425	0.525	0.375	0.956	0.514	1.566	0.694	0.478	2.395	3.449
			0.56	0.673	0.31	0.539	0.402	1.465	0.344	1.209	0.695	0.888	3.713	2.094
			0.593	0.793	0.368	0.403	0.64	3.074	0.414	0.726	0.759	0.562	2.787	3.526
			0.482	0.727	0.405	0.534	0.391	0.966	0.509	1.545	1.27	0.395	2.409	3.573
			0.554	0.667	0.423	0.614	0.626	0.997	0.383	2.2	1.067	0.659	1.848	2.24
			0.534	0.724	0.515	0.477	0.549	0.955	0.936	1.24	0.974	0.431	1.859	3.73
			0.646	0.821	0.358	0.66	1.046	1.671	0.294	1.868	0.587	0.258	2.446	1.507
			0.601	0.473	0.29	0.536	0.514	0.285	0.202	1.337	0.538	0.862	2.964	2.129
			0.377	0.677	0.408	0.603	0.213	1.432	0.465	1.643	1.475	0.671	2.668	1.623
			0.542	0.789	0.406	0.473	0.652	2.019	0.535	1.121	1.178	0.429	2.994	3.424
			0.653	0.696	0.399	0.722	0.711	2.25	0.554	2.165	0.543	1.095	2.762	0.946
			0.568	0.709	0.352	0.567	0.732	1.339	0.381	1.05	1.05	0.605	3.017	1.543
			0.412	0.674	0.292	0.555	0.249	1.003	0.187	1.598	1.039	0.596	2.855	2.848
			0.525	0.66	0.388	0.59	0.484	1.352	0.398	1.507	1.013	0.799	2.225	1.746
			0.411	0.574	0.39	0.514	0.264	0.879	0.327	1.748	1.236	1.169	2.401	3.724
			0.441	0.813	0.281	0.44	0.292	1.5	0.143	1.239	1.079	0.167	2.998	4.92
			0.567	0.627	0.424	0.612	0.637	1.093	0.438	1.433	0.688	0.895	2.08	1.492
			0.493	0.508	0.462	0.502	0.256	0.603	0.665	1.831	0.646	1.282	2.198	4.357
			0.618	0.731	0.631	0.486	0.553	1.408	1.262	1.071	0.571	0.417	1.297	3.067
			0.628	0.751	0.341	0.593	0.481	2.124	0.344	1.675	0.503	0.753	4.118	2.105
			0.628	0.697	0.32	0.538	0.544	1.189	0.203	0.987	0.484	0.568	2.137	1.637
			0.705	0.679	0.55	0.32	0.921	1.82	1.245	0.32	0.464	0.989	2.179	4.013
			0.521	0.638	0.477	0.44	0.34	1.18	0.941	0.653	0.687	0.926	2.454	2.291
			0.502	0.763	0.458	0.416	0.384	1.617	0.662	0.575	0.948	0.451	2.211	2.328
			0.452	0.699	0.417	0.438	0.267	1.488	0.368	1.124	1.127	0.759	1.753	4.216
			0.526	0.644	0.388	0.608	0.475	0.671	0.455	1.46	0.892	0.51	2.725	1.359
			0.423	0.659	0.472	0.533	0.309	1.152	0.718	1.538	1.207	0.75	2.142	2.834
			0.39	0.659	0.359	0.567	0.166	1.266	0.343	1.808	0.95	0.906	2.756	2.359
			0.522	0.548	0.36	0.649	0.292	0.587	0.315	2.369	0.582	0.938	2.36	1.794
			0.605	0.566	0.421	0.349	0.72	0.636	0.497	0.456	0.716	0.897	2.296	4.178
			0.399	0.499	0.423	0.431	0.137	0.59	0.758	1.026	0.986	1.184	3.291	4.422
			0.531	0.667	0.355	0.54	0.362	1.425	0.288	1.103	0.672	0.659	2.795	2.264
			0.63	0.573	0.375	0.557	0.731	0.701	0.361	2.176	0.668	0.782	2.348	3.244
			0.592	0.648	0.258	0.594	0.64	1.835	0.213	1.601	0.779	1.119	4.295	1.837
			0.5	0.803	0.457	0.465	0.446	1.923	0.605	1.04	1.09	0.357	2.406	3.448
			0.538	0.757	0.25	0.431	0.272	2.481	0.136	0.776	0.518	0.793	3.635	3.014
			0.545	0.824	0.448	0.546	0.445	3.027	0.621	1.437	0.792	0.31	1.953	2.54
			0.471	0.605	0.309	0.426	0.466	0.991	0.284	0.779	1.359	0.808	3.187	3.644
			0.601	0.53	0.482	0.619	0.676	0.74	0.679	1.774	0.749	1.356	2.158	1.865
			0.568	0.801	0.38	0.414	0.64	2.345	0.475	0.541	0.949	0.224	2.702	2.763
			0.523	0.508	0.331	0.512	0.255	0.774	0.361	1.342	0.522	1.764	3.602	3.11
			0.713	0.711	0.242	0.676	0.664	0.981	0.142	2.198	0.344	0.442	3.073	1.366
			0.657	0.63	0.318	0.677	0.387	1.086	0.261	2.486	0.312	1.079	2.532	1.55
			0.342	0.555	0.473	0.465	0.123	0.863	0.471	1.4	1.153	1.36	1.595	3.84
			0.513	0.633	0.52	0.423	0.303	1.238	0.899	0.729	0.658	0.844	1.71	3.39
			0.53	0.714	0.547	0.545	0.431	1.484	0.919	1.613	0.718	0.74	1.564	2.318
			0.523	0.703	0.277	0.643	0.379	1.617	0.134	1.157	0.814	0.47	2.379	1.034
			0.566	0.717	0.284	0.485	0.6	1.625	0.267	0.796	0.85	0.604	3.677	2.225
			0.533	0.674	0.422	0.545	0.389	1.115	0.416	1.82	0.755	0.755	2.132	2.909
			0.546	0.59	0.528	0.605	0.672	0.963	0.94	2.293	1.112	1.209	1.616	2.414
			0.395	0.801	0.435	0.493	0.207	1.704	0.553	1.156	1.101	0.336	2.464	2.993
			0.522	0.675	0.397	0.516	0.454	0.964	0.673	0.912	0.88	0.625	3.167	1.938
			0.496	0.526	0.453	0.622	0.27	0.711	0.474	1.668	0.767	1.373	1.76	1.56
			0.532	0.789	0.419	0.521	0.389	1.275	0.464	1.268	0.762	0.186	2.157	2.422
			0.648	0.771	0.377	0.487	0.7	1.716	0.401	0.924	0.577	0.296	2.719	2.262
			0.336	0.701	0.349	0.478	0.098	2.044	0.466	0.707	1.157	0.659	3.125	2.429
			0.723	0.742	0.38	0.528	0.806	1.682	0.361	1.716	0.333	0.623	2.079	3.183
			0.503	0.71	0.323	0.418	0.436	1.948	0.377	0.867	1.026	0.716	3.307	3.914
			0.416	0.526	0.37	0.426	0.229	0.8	0.342	0.876	1.099	1.365	2.49	3.412
			0.575	0.807	0.656	0.497	0.505	1.99	1.34	1.033	0.719	0.323	1.051	2.434
			0.6	0.822	0.48	0.633	0.604	1.322	0.486	1.209	0.607	0.138	1.621	1.145
			0.613	0.52	0.282	0.437	0.583	0.525	0.109	0.725	0.457	1.218	2.583	2.629
			0.568	0.784	0.348	0.486	0.583	2.247	0.296	0.866	0.808	0.502	2.601	3.133
			0.587	0.607	0.534	0.706	0.63	0.919	0.824	3.452	0.685	0.884	1.644	1.71
			0.423	0.804	0.531	0.497	0.271	1.485	0.905	1.021	1.253	0.267	1.744	2.419
			0.498	0.667	0.466	0.625	0.47	1.161	0.43	1.953	1.108	0.765	1.614	1.833
			0.623	0.778	0.525	0.593	0.417	1.576	1.31	1.593	0.397	0.396	2.775	1.916
			0.579	0.729	0.379	0.511	0.589	1.527	0.311	0.558	0.761	0.508	2.043	1.344
			0.398	0.611	0.579	0.491	0.19	1.216	0.68	1.088	1.14	1.12	0.882	2.691
			0.462	0.708	0.433	0.422	0.268	0.945	0.801	1.237	0.923	0.467	3.019	4.558
			0.497	0.535	0.465	0.465	0.318	0.798	0.581	0.823	0.853	1.268	2.082	2.686
			0.557	0.65	0.225	0.511	0.316	1.258	0.161	1.453	0.461	1.013	3.533	3.343
			0.617	0.769	0.399	0.471	0.919	1.456	0.4	0.738	1.031	0.423	2.288	2.392
			0.636	0.669	0.237	0.607	0.493	1.034	0.12	1.859	0.447	0.588	3.518	1.869
			0.395	0.707	0.231	0.626	0.266	1.346	0.189	2.031	1.438	0.61	5.568	2.03
			0.483	0.742	0.406	0.527	0.307	1.963	0.407	1.732	0.762	0.694	1.945	3.462
			0.416	0.769	0.621	0.514	0.208	2.163	1.07	0.902	1.141	0.596	1.058	1.895
			0.545	0.719	0.511	0.367	0.393	1.616	0.818	0.534	0.636	0.707	1.637	4.297
			0.497	0.678	0.293	0.364	0.57	1.009	0.139	0.53	1.312	0.701	3.418	3.484
			0.622	0.621	0.257	0.62	0.56	1.279	0.198	2.336	0.536	0.976	5.662	2.319
			0.557	0.649	0.349	0.4	0.406	0.985	0.302	0.525	0.587	0.841	2.26	2.398
			0.386	0.824	0.57	0.735	0.261	1.265	0.993	4.005	1.791	0.186	1.685	1.035
			0.509	0.579	0.442	0.548	0.415	0.776	0.421	1.432	0.93	0.87	1.572	2.631
			0.57	0.819	0.488	0.659	0.685	2.006	0.46	2.395	0.988	0.298	1.363	1.66
			0.48	0.654	0.368	0.457	0.49	1.594	0.418	0.785	1.183	1.232	3.048	2.485
			0.687	0.832	0.319	0.475	0.967	2.771	0.213	0.806	0.54	0.417	3.018	2.523
			0.503	0.658	0.595	0.516	0.664	1.364	1.146	1.175	1.53	1.014	1.284	2.254
			0.509	0.867	0.411	0.63	0.344	3.398	0.286	2.13	0.766	0.152	1.913	1.708
			0.614	0.683	0.321	0.597	0.461	1.273	0.249	1.665	0.471	0.836	2.281	1.562
			0.7	0.719	0.333	0.539	0.751	1.432	0.26	1.02	0.391	0.547	2.339	2.009
			0.483	0.82	0.385	0.579	0.319	2.204	0.454	1.434	0.972	0.341	2.531	2.232
			0.552	0.591	0.378	0.545	0.437	1.306	0.367	1.677	0.736	1.533	2.498	3.425
			0.689	0.709	0.315	0.515	1.022	1.338	0.239	1.657	0.5	0.556	2.934	3.269
			0.366	0.721	0.385	0.445	0.169	1.521	0.248	0.461	0.997	0.511	1.667	1.86
			0.67	0.645	0.405	0.513	0.915	0.877	0.375	1.266	0.619	0.713	1.774	2.572
			0.443	0.647	0.385	0.477	0.412	1.036	0.435	0.908	1.519	0.723	2.18	2.657
			0.663	0.864	0.405	0.598	0.874	3.007	0.386	2.786	0.539	0.327	1.754	3.236
			0.58	0.584	0.417	0.498	0.559	1.056	0.516	1.273	0.838	1.374	2.344	3.056
			0.605	0.547	0.493	0.548	0.686	0.547	0.823	1.277	0.699	0.746	1.916	2.024
			0.593	0.67	0.273	0.398	0.462	1.401	0.272	0.613	0.545	0.939	4.229	2.797
			0.494	0.767	0.386	0.534	0.512	1.523	0.505	1.763	1.163	0.441	2.974	2.892
			0.638	0.672	0.368	0.662	0.977	1.428	0.662	2.551	0.812	0.902	4.992	1.647
			0.58	0.648	0.495	0.678	0.611	0.984	0.836	2.874	0.785	0.855	2.112	1.828
			0.551	0.726	0.291	0.41	0.424	1.737	0.168	0.762	0.606	0.695	2.76	3.176
			0.571	0.771	0.499	0.472	0.727	1.843	0.861	0.746	1.121	0.539	2.137	2.506
			0.519	0.718	0.455	0.683	0.48	1.146	0.702	1.633	1.002	0.543	2.57	0.95
			0.562	0.691	0.372	0.577	0.409	1.013	0.263	1.834	0.828	0.545	1.87	2.395
			0.546	0.618	0.416	0.611	0.51	1.081	0.853	2.197	1.041	0.91	3.273	2.337
			0.619	0.482	0.355	0.578	0.486	0.502	0.398	1.324	0.456	1.443	3.063	1.81
			0.575	0.84	0.386	0.625	0.448	2.22	0.505	2.081	0.471	0.328	2.714	1.992
			0.687	0.71	0.329	0.5	0.916	1.186	0.324	0.999	0.487	0.594	3.328	2.373
			0.485	0.801	0.395	0.425	0.362	1.353	0.393	0.593	0.881	0.262	2.245	2.737
			0.698	0.656	0.316	0.6	0.886	1.418	0.179	1.878	0.435	1.071	2.191	2.06
			0.478	0.668	0.42	0.519	0.383	1.323	0.92	1.18	0.991	0.829	3.213	2.245
			0.479	0.668	0.466	0.612	0.374	1.359	0.673	2.323	1.065	0.791	1.893	2.34
			0.587	0.534	0.315	0.613	0.416	0.889	0.264	2.317	0.537	1.501	2.465	2.484
			0.644	0.651	0.296	0.65	0.484	0.961	0.233	1.857	0.427	0.725	3.542	1.593
			0.538	0.644	0.509	0.613	0.275	1.168	0.539	1.324	0.521	1.075	1.285	1.75
			0.565	0.817	0.399	0.511	0.359	1.97	0.535	1.114	0.518	0.228	2.607	2.354
			0.485	0.717	0.371	0.67	0.252	1.252	0.3	2.027	0.705	0.457	1.983	1.273
			0.655	0.541	0.403	0.411	0.69	0.54	0.744	0.685	0.536	0.976	3.254	3.753
			0.392	0.695	0.437	0.661	0.193	1.266	0.563	1.737	1.058	0.647	2.543	1.298
			0.632	0.821	0.354	0.714	0.838	2.534	0.258	2.13	0.684	0.284	2.338	1.064
			0.609	0.802	0.488	0.579	0.659	1.792	1.06	1.278	0.727	0.372	2.69	1.856
			0.51	0.808	0.388	0.579	0.376	1.969	0.619	0.914	0.807	0.381	3.26	1.264
			0.62	0.594	0.318	0.552	0.72	0.774	0.194	1.135	0.78	0.932	2.666	2.372
			0.564	0.767	0.452	0.415	0.487	1.746	0.778	0.761	0.701	0.519	2.925	3.175
			0.457	0.67	0.51	0.436	0.257	1.182	1.302	1.085	1.222	0.729	2.569	4.301
			0.414	0.737	0.526	0.502	0.415	1.413	0.85	0.993	1.683	0.357	1.7	2.279
			0.457	0.665	0.429	0.542	0.249	1.427	0.503	1.371	0.815	0.999	1.832	2.418
			0.557	0.615	0.517	0.572	0.386	1.231	0.859	2.166	0.696	1.097	1.886	3.032
			0.522	0.603	0.408	0.476	0.57	0.866	0.59	0.767	1.115	0.998	3.318	2.946
			0.466	0.71	0.463	0.599	0.312	1.799	0.433	1.643	1.086	0.794	2.358	1.903
			0.396	0.65	0.353	0.527	0.18	0.89	0.316	1.531	1.011	0.681	2.752	3.542
			0.562	0.589	0.4	0.629	0.456	1.083	0.49	1.918	0.589	1.002	2.782	1.698
			0.32	0.711	0.327	0.464	0.118	1.105	0.317	1.023	1.552	0.476	3.129	3.102
			0.528	0.66	0.381	0.434	0.457	0.847	0.569	0.917	0.851	0.604	3.312	3.24
			0.622	0.724	0.539	0.597	0.645	1.921	1.031	2.024	0.623	0.906	2.029	2.364
			0.514	0.64	0.387	0.655	0.52	1.174	0.593	2.068	1.058	0.897	3.001	1.73
			0.446	0.749	0.237	0.645	0.403	2.586	0.106	1.533	1.378	0.803	2.558	1.027
			0.513	0.613	0.543	0.614	0.325	1.063	1.127	1.323	0.696	1.223	2.581	1.368
			0.585	0.681	0.493	0.444	0.517	1.085	0.697	0.841	0.636	0.646	1.801	3.022
			0.31	0.777	0.323	0.519	0.105	1.98	0.312	1.484	1.266	0.58	3.738	2.97
			0.438	0.64	0.371	0.44	0.371	1.124	0.393	1.019	1.362	0.966	2.403	4.107
			0.473	0.807	0.369	0.511	0.379	2.169	0.335	1.623	1.029	0.407	2.315	3.227
			0.48	0.511	0.331	0.479	0.302	0.495	0.219	0.683	0.8	1.135	2.415	2.171
			0.513	0.73	0.364	0.382	0.387	1.422	0.188	0.519	0.951	0.626	2.445	3.567
			0.719	0.723	0.37	0.452	0.86	1.041	0.602	0.85	0.365	0.353	3.57	2.72
			0.614	0.769	0.332	0.54	0.796	1.459	0.322	1.542	0.729	0.417	4.339	2.533
			0.48	0.687	0.343	0.452	0.472	1.092	0.311	0.528	1.251	0.66	3.217	1.719
			0.435	0.608	0.389	0.557	0.259	1.146	0.482	1.143	0.999	1.207	3.252	1.786
			0.431	0.703	0.322	0.541	0.325	1.426	0.281	1.206	1.252	0.78	2.99	2.415
			0.411	0.787	0.325	0.37	0.189	1.63	0.473	0.614	0.95	0.319	5.351	3.239
			0.522	0.527	0.426	0.51	0.663	0.77	1.024	1.165	1.363	1.366	4.062	2.379
			0.548	0.672	0.282	0.654	0.355	1.674	0.299	2.535	0.51	0.968	4.47	1.753
			0.507	0.641	0.554	0.544	0.437	1.266	1.103	1.101	1.065	1.024	1.737	2.017
			0.593	0.748	0.442	0.589	0.421	1.669	0.623	2.076	0.551	0.628	2.396	2.266
			0.654	0.82	0.268	0.544	0.638	2.528	0.12	1.631	0.458	0.467	3.856	2.702
			0.49	0.479	0.411	0.413	0.488	0.823	0.672	0.689	1.112	2.183	3.131	3.224
			0.499	0.662	0.34	0.55	0.345	1.594	0.331	1.563	1.113	1.045	2.971	2.634
			0.535	0.648	0.34	0.639	0.331	0.71	0.276	2.205	0.519	0.524	2.677	2.056
			0.543	0.787	0.483	0.598	0.457	1.807	0.547	1.332	0.764	0.395	1.636	1.644
			0.69	0.578	0.41	0.579	0.64	0.823	0.553	1.773	0.363	1.283	2.955	2.18
			0.44	0.826	0.437	0.554	0.246	2.063	0.548	1.371	0.964	0.256	2.011	2.038
			0.453	0.652	0.336	0.52	0.332	1.105	0.37	1.241	1.053	0.782	3.212	2.814
			0.496	0.772	0.298	0.578	0.35	1.83	0.263	1.864	0.882	0.436	3.363	2.485
			0.556	0.766	0.429	0.585	0.439	1.798	0.368	1.599	0.662	0.518	2.095	2.069
			0.521	0.586	0.452	0.616	0.259	0.92	0.362	3.297	0.518	1.058	1.489	3.316
			0.543	0.671	0.353	0.475	0.728	2.198	0.315	1.243	1.122	1.436	2.282	3.901
			0.68	0.702	0.4	0.395	0.769	1.351	0.386	0.662	0.325	0.68	2.133	3.435
			0.73	0.658	0.273	0.376	1.202	1.248	0.23	0.402	0.447	0.918	3.927	2.151
			0.448	0.824	0.283	0.54	0.235	2.683	0.169	1.31	1.011	0.399	3.053	2.236
			0.503	0.645	0.266	0.551	0.426	0.89	0.163	1.894	0.932	0.705	4.221	2.811
			0.42	0.58	0.392	0.528	0.211	0.532	0.398	1.332	0.953	0.721	2.061	2.594
			0.5	0.709	0.439	0.47	0.351	0.972	0.438	1.076	0.798	0.357	2.067	3.479
			0.489	0.585	0.423	0.424	0.256	0.84	0.819	0.868	0.701	1.126	3.915	3.639
			0.514	0.508	0.302	0.621	0.465	0.536	0.19	1.42	0.875	1.225	1.908	1.357
			0.536	0.726	0.536	0.559	0.519	0.976	0.704	1.73	1.182	0.407	1.424	2.564
			0.647	0.572	0.376	0.552	0.508	0.579	0.26	1.287	0.391	0.848	1.527	1.966
			0.603	0.656	0.469	0.62	0.651	1.228	0.464	1.561	0.671	0.943	1.477	1.632
			0.663	0.837	0.425	0.568	0.976	1.986	0.469	1.307	0.655	0.283	2.194	1.91
			0.517	0.758	0.386	0.47	0.46	1.843	0.31	0.886	1.062	0.619	2.244	3.083
			0.784	0.748	0.335	0.56	1.398	1.118	0.495	1.277	0.371	0.478	4.887	1.712
			0.702	0.681	0.405	0.523	0.838	1.353	0.444	1.145	0.438	0.781	2.49	2.507
			0.534	0.696	0.274	0.575	0.455	1.464	0.134	1.717	1.143	0.743	2.818	2.232
			0.486	0.744	0.377	0.402	0.252	1.658	0.367	0.563	0.661	0.608	3.11	2.807
			0.54	0.77	0.451	0.641	0.412	1.546	0.385	2.36	0.778	0.43	2.346	1.72
			0.556	0.784	0.517	0.429	0.403	1.221	0.752	0.667	0.608	0.322	1.806	2.853
			0.565	0.688	0.593	0.535	0.779	1.159	1.166	1.279	1.159	0.654	1.342	2.116
			0.601	0.697	0.269	0.436	0.537	1.569	0.238	0.902	0.635	0.6	4.533	3.534
			0.549	0.734	0.4	0.54	0.392	2.013	0.566	1.112	0.666	0.521	3.241	1.997
			0.514	0.675	0.252	0.528	0.478	0.756	0.106	1.483	1.026	0.429	2.452	3.045
			0.672	0.725	0.528	0.762	0.987	1.428	0.72	3.288	0.671	0.515	1.432	0.932
			0.569	0.771	0.268	0.534	0.581	2.13	0.209	1.63	0.833	0.523	3.765	3.524
			0.653	0.74	0.365	0.62	0.7	1.815	0.43	1.609	0.556	0.488	3.115	1.644
			0.577	0.657	0.249	0.482	0.916	0.882	0.119	1.283	1.236	0.741	2.883	3.261
			0.581	0.636	0.427	0.444	0.475	1.51	0.621	0.815	0.62	1.044	2.221	3.27
			0.573	0.772	0.389	0.523	0.539	1.839	0.451	1.096	0.706	0.397	2.099	2.2
			0.455	0.722	0.294	0.562	0.245	1.511	0.243	1.389	0.846	0.655	2.732	2.185
			0.612	0.816	0.456	0.671	0.362	1.419	0.567	2.643	0.449	0.165	2.014	1.597
			0.415	0.796	0.449	0.523	0.179	1.706	0.83	1.046	0.959	0.338	3.25	2.246
			0.541	0.826	0.404	0.539	0.342	2.15	0.592	1.537	0.649	0.287	2.629	2.521
			0.559	0.683	0.441	0.525	0.447	1.534	0.762	1.194	0.758	0.874	2.882	2.799
			0.534	0.679	0.217	0.427	0.58	1.044	0.143	0.79	1.155	0.672	3.455	3.912
			0.538	0.79	0.366	0.469	0.238	2.034	0.371	1.079	0.452	0.566	2.588	2.895
			0.597	0.814	0.428	0.683	0.601	2.152	0.543	2.758	0.673	0.23	2.424	1.777
			0.577	0.803	0.32	0.566	0.661	2.098	0.221	1.486	0.814	0.513	2.77	2.256
			0.542	0.73	0.317	0.432	0.462	1.501	0.235	0.592	0.782	0.673	3.315	3.108
			0.542	0.757	0.351	0.469	0.382	1.872	0.285	0.802	0.667	0.625	2.118	2.278
			0.457	0.508	0.384	0.339	0.288	0.765	0.36	0.573	1.098	1.566	2.373	4.836
			0.55	0.79	0.342	0.601	0.523	2.251	0.344	1.389	0.807	0.515	3.11	1.587
			0.443	0.466	0.399	0.692	0.328	0.314	0.581	2.253	1.073	0.901	3.026	1.46
			0.625	0.677	0.575	0.58	0.406	1.123	1.093	1.936	0.381	0.696	1.804	2.496
			0.584	0.699	0.453	0.403	1.058	1.065	0.504	0.634	1.357	0.507	1.847	3.575
			0.722	0.655	0.5	0.598	1.018	1.16	0.883	1.567	0.45	0.827	2.274	1.668
			0.47	0.637	0.345	0.59	0.416	1.613	0.43	1.404	1.339	1.404	4	1.672
			0.421	0.626	0.407	0.521	0.346	0.762	0.263	0.945	1.275	0.731	1.872	1.771
			0.538	0.711	0.429	0.56	0.485	1.336	0.653	1.34	0.783	0.559	2.839	2.024
			0.478	0.644	0.31	0.475	0.39	1.079	0.318	1.532	1.263	0.856	3.092	4.379
			0.59	0.641	0.349	0.599	0.338	0.845	0.423	1.578	0.548	0.619	3.013	1.879
			0.465	0.557	0.234	0.522	0.474	0.842	0.142	1.284	1.571	1.266	3.867	2.445
			0.45	0.743	0.464	0.395	0.291	1.909	0.352	0.782	1.122	0.566	1.867	3.567
			0.376	0.746	0.27	0.54	0.168	2.137	0.276	1.362	1.113	0.705	4.2	2.583
			0.606	0.651	0.335	0.463	0.856	1.289	0.365	0.761	0.877	0.58	3.021	2.653
			0.59	0.571	0.451	0.421	0.572	0.759	0.82	1.073	0.597	1.218	2.884	3.959
			0.693	0.656	0.373	0.65	0.949	1.689	0.508	1.759	0.504	1.253	3.72	1.398
			0.762	0.503	0.531	0.582	1.336	0.619	0.937	1.59	0.41	1.547	1.875	2.133
			0.523	0.727	0.351	0.628	0.341	1.522	0.284	1.646	0.682	0.63	2.022	1.407
			0.523	0.661	0.298	0.579	0.38	0.939	0.137	1.051	0.76	0.69	2.615	1.327
			0.448	0.78	0.414	0.638	0.408	2.209	0.603	2.336	1.386	0.352	2.805	1.974
			0.536	0.663	0.367	0.635	0.603	0.948	0.386	2.081	1.014	0.632	3.179	1.815
			0.412	0.675	0.367	0.568	0.211	1.055	0.335	1.546	1.066	0.629	2.239	2.229
			0.552	0.693	0.404	0.441	0.505	1.242	0.526	0.748	0.728	0.603	2.645	2.829
			0.551	0.627	0.497	0.43	0.507	1.196	0.439	0.539	0.828	1.147	1.11	2.739
			0.551	0.636	0.352	0.672	0.354	0.843	0.208	2.223	0.544	0.721	1.938	1.15
			0.722	0.79	0.462	0.613	0.822	1.795	0.479	1.944	0.341	0.354	1.896	1.831
			0.653	0.656	0.317	0.559	0.63	1.236	0.306	1.053	0.516	0.904	3.739	1.693
			0.446	0.615	0.482	0.376	0.188	1.082	0.984	0.585	0.785	1.167	2.897	3.438
			0.489	0.705	0.423	0.479	0.287	1.651	0.535	1.281	0.91	0.79	2.334	3.414
			0.563	0.707	0.477	0.409	0.611	1.618	0.703	0.656	0.816	0.74	1.787	3.322
			0.699	0.748	0.457	0.523	1.056	1.559	0.529	1.458	0.551	0.525	1.917	3.027
			0.58	0.711	0.469	0.637	0.724	1.07	0.538	1.885	0.973	0.474	2.202	1.614
			0.63	0.547	0.266	0.542	0.596	0.752	0.12	1.428	0.569	1.117	2.645	2.516
			0.587	0.722	0.342	0.676	0.296	1.648	0.451	1.845	0.392	0.693	3.745	1.346
			0.395	0.552	0.449	0.393	0.142	0.65	0.678	0.337	0.889	1.082	2.656	2.017
			0.508	0.712	0.377	0.516	0.446	0.875	0.267	1.239	0.987	0.372	2.099	2.633
			0.406	0.786	0.514	0.667	0.182	1.686	1.072	3.09	0.836	0.384	2.306	2.227
			0.478	0.713	0.475	0.497	0.299	1.141	0.795	1.075	0.847	0.471	2.381	2.546
			0.397	0.689	0.415	0.482	0.185	0.984	0.708	0.883	1.074	0.45	3.716	2.433
			0.464	0.668	0.329	0.534	0.266	1.521	0.267	1.191	0.925	0.984	2.884	2.093
			0.597	0.739	0.285	0.573	0.446	1.503	0.255	1.004	0.422	0.493	3.278	1.529
			0.498	0.755	0.414	0.361	0.613	1.563	0.447	0.645	1.533	0.487	2.549	4.717
			0.643	0.675	0.323	0.618	0.542	1.405	0.35	2.09	0.426	0.991	3.943	2.014
			0.353	0.716	0.381	0.481	0.127	0.883	0.305	0.943	1.126	0.323	3.036	2.551
			0.64	0.661	0.46	0.573	0.984	1.224	0.616	1.248	0.837	0.783	1.878	1.804
			0.554	0.682	0.513	0.558	0.378	0.933	0.743	1.604	0.64	0.673	1.604	2.582
			0.66	0.698	0.343	0.517	0.796	1.513	0.393	1.334	0.628	0.864	3.221	2.602
			0.495	0.687	0.523	0.598	0.308	1.094	1.33	2.114	0.91	0.526	2.462	2.568
			0.6	0.732	0.513	0.471	0.777	1.538	0.715	1.076	0.858	0.543	1.615	3.451
			0.371	0.867	0.255	0.489	0.241	2.109	0.059	1.077	1.548	0.159	2.784	2.931
			0.448	0.627	0.498	0.747	0.305	0.967	0.743	2.361	1.247	0.973	1.987	0.85
			0.57	0.511	0.349	0.442	0.592	0.744	0.599	0.88	0.845	1.584	4.566	3.284
			0.554	0.669	0.404	0.51	0.472	1.106	0.403	1.071	0.753	0.671	2.143	2.311
			0.607	0.66	0.647	0.623	0.948	1.465	0.924	1.611	0.974	1.019	0.724	1.411
			0.547	0.743	0.423	0.543	0.374	1.238	0.44	1.311	0.662	0.435	1.91	2.486
			0.459	0.643	0.295	0.623	0.242	1.109	0.139	1.383	0.844	0.99	2.288	1.243
			0.509	0.71	0.408	0.466	0.615	1.81	0.349	0.972	1.356	0.499	1.945	2.932
			0.616	0.528	0.445	0.516	0.718	0.66	0.516	1.533	0.741	1.404	1.899	3.108
			0.657	0.825	0.466	0.657	0.83	1.396	0.909	2.856	0.543	0.246	2.633	1.993
			0.444	0.594	0.243	0.587	0.206	0.675	0.266	2.134	0.799	0.833	5.134	3.086
			0.608	0.786	0.294	0.497	0.564	2.65	0.351	1.198	0.634	0.657	4.212	2.382
			0.617	0.718	0.476	0.537	0.682	1.744	0.845	1.179	0.64	0.742	2.97	2.067
			0.355	0.688	0.533	0.509	0.178	1.317	0.959	0.869	1.602	0.794	1.902	1.949
			0.58	0.736	0.36	0.428	0.429	1.708	0.303	0.707	0.555	0.593	2.486	3.114
			0.461	0.778	0.373	0.636	0.444	2.441	0.524	1.899	1.173	0.678	3.412	1.5
			0.603	0.544	0.439	0.38	0.851	0.835	0.647	0.517	0.864	1.462	3.097	3.518
			0.545	0.674	0.455	0.581	0.461	1.805	0.889	1.795	0.675	0.366	2.914	2.374
			0.404	0.63	0.372	0.542	0.249	1.681	0.417	0.988	1.292	1.244	2.935	1.786
			0.649	0.775	0.531	0.628	0.7	2.08	0.696	2.596	0.538	0.29	1.434	2.525
			0.538	0.701	0.428	0.461	0.573	1.628	0.993	0.649	1.074	0.864	3.968	2.003
			0.616	0.545	0.5	0.526	0.529	0.96	0.703	0.916	0.504	1.412	1.644	1.822
			0.575	0.805	0.357	0.389	0.38	1.717	0.362	0.504	0.542	0.332	2.705	3.198
			0.589	0.691	0.371	0.536	0.562	1.413	0.417	1.617	0.659	0.782	2.576	3.051
			0.491	0.582	0.299	0.468	0.404	0.828	0.137	0.678	1.006	0.821	2.447	2.921
			0.603	0.756	0.261	0.555	0.349	1.853	0.142	1.829	0.496	0.627	3.307	2.705
			0.497	0.746	0.382	0.716	0.367	1.206	0.278	2.472	0.852	0.434	1.728	0.973
			0.629	0.627	0.261	0.53	0.454	0.83	0.203	1.844	0.433	0.797	4.594	3.592
			0.484	0.656	0.284	0.43	0.274	1.133	0.161	0.604	0.721	0.722	2.452	2.585
			0.496	0.628	0.492	0.48	0.23	0.874	0.869	0.921	0.737	0.845	2.293	2.593
			0.447	0.601	0.339	0.48	0.198	1.099	0.541	1.16	0.662	0.933	3.969	3.936
			0.525	0.63	0.403	0.418	0.449	0.783	0.583	0.732	0.896	0.684	3.242	3.196
			0.397	0.717	0.338	0.451	0.194	1.811	0.248	0.929	0.983	0.773	2.846	3.628
			0.641	0.69	0.425	0.42	0.917	2.117	0.377	0.943	0.771	0.856	2.092	4.191
			0.46	0.712	0.503	0.433	0.254	1.632	0.739	0.72	0.913	0.738	1.798	2.881
			0.683	0.596	0.583	0.513	0.522	0.802	1.603	0.946	0.349	0.862	1.897	2.03
			0.67	0.66	0.216	0.518	0.68	1.835	0.202	1.149	0.464	1.27	5.307	2.474
			0.466	0.649	0.33	0.642	0.296	0.956	0.267	2.135	0.872	0.643	2.885	1.958
			0.579	0.743	0.3	0.491	0.502	1.112	0.116	0.894	0.671	0.35	2.884	2.201
			0.567	0.725	0.459	0.59	0.485	1.718	0.816	1.245	0.685	0.783	3.075	1.786
			0.67	0.662	0.33	0.652	0.826	0.848	0.133	1.912	0.605	0.627	2.432	1.477
			0.559	0.725	0.533	0.472	0.695	1.58	0.783	0.727	0.948	0.663	1.527	1.902
			0.555	0.651	0.368	0.455	0.398	1.089	0.251	1.197	0.558	0.898	2.152	3.521
			0.56	0.699	0.283	0.601	0.398	1.279	0.132	1.433	0.603	0.687	2.464	1.743
			0.574	0.671	0.369	0.493	0.586	0.891	0.452	1.346	0.911	0.564	3.081	3.303
			0.457	0.618	0.367	0.781	0.393	0.696	0.419	3.875	1.261	0.716	2.908	0.978
			0.583	0.698	0.374	0.57	0.583	0.871	0.349	1.697	0.802	0.415	2.175	2.489
			0.667	0.689	0.356	0.759	0.893	1.113	0.594	4.094	0.642	0.606	4.657	1.36
			0.495	0.656	0.369	0.621	0.261	1.242	0.189	1.598	0.61	0.678	2.463	1.52
			0.444	0.65	0.352	0.39	0.208	1.162	0.291	0.359	0.794	0.866	2.783	2.128
			0.449	0.754	0.264	0.569	0.217	1.601	0.136	1.145	0.844	0.552	2.796	1.822
			0.554	0.618	0.359	0.459	0.414	1.113	0.282	0.664	0.613	1.124	2.643	2.465
			0.666	0.594	0.391	0.497	0.86	0.835	0.723	0.85	0.548	0.844	4.309	2.158
			0.613	0.67	0.531	0.573	0.811	1.18	0.948	1.894	0.856	0.698	2.107	2.566
			0.55	0.78	0.22	0.686	0.662	1.446	0.082	2.525	0.807	0.274	4.913	1.441
			0.534	0.649	0.458	0.508	0.398	1.332	0.454	1.393	0.777	0.965	1.544	2.774
			0.614	0.817	0.439	0.407	0.549	2.299	0.426	0.867	0.568	0.285	1.851	4.526
			0.604	0.821	0.489	0.535	0.61	1.256	0.506	1.342	0.665	0.19	1.237	2.846
			0.665	0.763	0.466	0.664	0.856	1.613	0.41	2.631	0.575	0.454	1.418	1.958
			0.535	0.666	0.405	0.504	0.342	1.573	0.515	1.258	0.684	1.048	2.471	2.707
			0.51	0.696	0.438	0.577	0.429	1.149	0.732	2.376	0.912	0.584	2.644	3.065
			0.585	0.657	0.449	0.457	0.484	1.002	0.539	0.605	0.572	0.845	1.873	2.296
			0.508	0.597	0.364	0.626	0.477	0.91	0.306	2.63	1.028	1.02	2.526	2.406
			0.632	0.648	0.35	0.631	0.498	1.316	0.289	1.481	0.447	0.362	2.609	1.401
			0.407	0.646	0.414	0.475	0.266	0.997	0.427	0.828	1.264	0.787	2.159	2.795
			0.645	0.676	0.34	0.51	0.919	1.148	0.38	1.328	0.621	0.606	3.507	3.197
			0.511	0.718	0.606	0.608	0.398	1.604	1.524	1.41	0.814	0.66	1.662	1.56
			0.559	0.649	0.468	0.588	0.43	1.134	0.907	1.535	0.596	0.893	2.752	2.078
			0.554	0.429	0.375	0.525	0.406	0.552	0.512	1.246	0.634	2.147	3.268	2.461
			0.468	0.776	0.402	0.623	0.359	2.497	0.359	1.97	1.083	0.464	2.144	2.146
			0.553	0.642	0.348	0.549	0.466	0.875	0.296	1.203	0.755	0.729	2.596	2.075
			0.578	0.594	0.328	0.445	0.422	1.023	0.661	0.867	0.535	1.091	5.577	2.872
			0.419	0.677	0.428	0.551	0.334	1.137	0.354	1.808	1.601	0.769	1.985	2.905
			0.559	0.814	0.542	0.507	0.272	1.895	0.803	0.97	0.42	0.299	1.494	1.982
			0.431	0.788	0.338	0.459	0.155	1.541	0.473	0.741	0.614	0.376	4.062	2.159
			0.629	0.664	0.429	0.585	0.827	1.555	0.495	1.464	0.777	0.8	2.099	2.143
			0.496	0.69	0.362	0.649	0.304	1.135	0.31	2.124	0.72	0.549	2.21	1.75
			0.453	0.628	0.433	0.539	0.167	1.197	0.51	0.924	0.655	0.994	2.035	1.608
			0.565	0.622	0.264	0.702	0.443	0.666	0.124	2.837	0.736	0.636	2.908	1.265
			0.531	0.718	0.445	0.619	0.489	1.427	0.584	1.622	0.857	0.546	2.444	1.615
			0.511	0.721	0.367	0.494	0.252	1.866	0.398	1.49	0.542	0.659	3.026	3.828
			0.502	0.735	0.416	0.595	0.37	1.685	0.464	1.959	0.846	0.743	2.118	2.285
			0.442	0.645	0.469	0.765	0.177	1.349	0.535	3.784	0.92	1.063	1.905	1.205
			0.652	0.623	0.473	0.489	0.569	1.36	0.598	0.802	0.417	1.253	2.249	3.042
			0.449	0.689	0.441	0.51	0.312	1.589	0.647	1.577	1.015	0.828	2.295	3.806
			0.506	0.657	0.326	0.664	0.408	1.395	0.245	3.374	0.859	0.75	2.75	1.973
			0.586	0.532	0.262	0.459	0.631	0.733	0.186	0.705	0.804	1.221	3.264	2.754
			0.519	0.767	0.42	0.578	0.5	2.622	0.459	2.392	0.941	0.635	2.254	3.044
			0.706	0.691	0.418	0.483	0.737	3.036	0.392	1.016	0.249	1.377	2.219	2.475
			0.614	0.779	0.478	0.559	0.801	1.806	0.49	1.071	0.775	0.483	2.001	1.754
			0.744	0.479	0.283	0.428	0.838	0.601	0.21	0.712	0.319	1.544	3.526	2.884
			0.602	0.729	0.54	0.447	0.569	1.373	0.822	0.688	0.675	0.311	1.308	2.882
			0.465	0.659	0.53	0.522	0.476	1.337	0.393	1.58	1.522	1.026	2.422	3.092
			0.559	0.641	0.321	0.567	0.481	1.185	0.333	1.423	0.768	0.862	3.167	1.985
			0.625	0.521	0.473	0.27	0.688	0.682	0.606	0.289	0.547	1.321	1.794	5.684
			0.511	0.62	0.388	0.444	0.326	1.11	0.829	0.868	0.869	1.001	4.082	2.774
			0.6	0.665	0.448	0.46	0.322	1.14	0.349	0.924	0.558	0.748	1.347	2.964
			0.55	0.545	0.504	0.595	0.763	0.756	0.749	1.764	1.179	1.172	1.856	2.269
			0.486	0.615	0.353	0.533	0.336	1.543	0.285	0.857	0.83	1.807	2.841	1.682
			0.593	0.671	0.422	0.644	0.373	1.417	0.622	2.96	0.484	0.906	3.285	2.496
			0.717	0.83	0.364	0.465	0.948	2.81	0.452	0.807	0.39	0.426	4.116	2.276
			0.528	0.585	0.425	0.569	0.266	0.759	0.279	1.312	0.512	1.029	1.558	1.929
			0.685	0.68	0.446	0.622	0.846	1.296	0.703	2.029	0.411	0.86	2.519	1.908
			0.313	0.614	0.382	0.634	0.126	1.137	0.303	1.336	1.521	1.09	1.932	0.961
			0.426	0.769	0.345	0.636	0.12	2.024	0.223	1.837	0.669	0.493	1.9	1.612
			0.655	0.613	0.343	0.673	0.863	1.31	0.302	2.37	0.628	1.277	2.86	1.577
			0.571	0.574	0.388	0.506	0.632	0.594	0.501	1.272	0.906	0.839	2.555	2.979
			0.699	0.631	0.318	0.608	0.717	1.129	0.281	2.595	0.355	1.165	3.166	2.82
			0.458	0.678	0.448	0.575	0.22	1.053	0.527	1.937	0.882	0.598	2.571	2.424
			0.624	0.684	0.29	0.529	0.594	1.449	0.301	1.031	0.652	0.892	4.462	2.11
			0.603	0.692	0.318	0.416	0.82	1.254	0.319	0.683	0.905	0.734	3.171	3.022
			0.335	0.701	0.279	0.656	0.08	1.217	0.265	1.697	1.1	0.522	4.82	1.216
			0.504	0.716	0.456	0.522	0.396	1.103	0.624	1.512	0.931	0.532	2.21	3.437
			0.596	0.69	0.299	0.504	0.637	1.047	0.285	1.086	0.862	0.575	4.475	2.615
			0.436	0.727	0.245	0.587	0.288	1.975	0.143	1.709	1.371	0.653	4.402	1.966
			0.454	0.615	0.336	0.511	0.255	1.113	0.336	2.315	0.899	1.243	2.955	4.958
			0.493	0.68	0.311	0.6	0.302	1.21	0.203	1.563	0.804	0.74	2.28	2.012
			0.495	0.67	0.411	0.503	0.25	1.291	0.555	1.472	0.636	0.733	2.964	3.321
			0.448	0.61	0.369	0.471	0.286	1.127	0.508	1.254	1.022	1.243	3.279	3.597
			0.544	0.645	0.459	0.554	0.406	1.34	0.557	1.131	0.722	1.027	1.823	1.467
			0.567	0.58	0.276	0.476	0.547	0.881	0.28	1.267	0.74	1.192	3.892	3.215
			0.656	0.6	0.447	0.489	0.829	1.212	0.525	0.931	0.574	1.175	1.935	2.339
			0.523	0.833	0.485	0.507	0.396	1.818	0.774	0.972	0.744	0.266	2.344	2.161
			0.587	0.594	0.426	0.342	0.44	0.848	0.469	0.478	0.52	0.925	1.861	3.433
			0.607	0.764	0.492	0.626	0.64	1.734	0.765	1.681	0.648	0.625	1.779	1.417
			0.366	0.616	0.33	0.571	0.178	1.05	0.242	1.575	1.333	0.987	2.707	2.263
			0.566	0.819	0.382	0.432	0.63	2.05	0.389	0.67	0.828	0.357	2.179	2.441
			0.525	0.688	0.331	0.408	0.395	1.633	0.262	0.558	0.768	0.92	2.705	3.398
			0.514	0.803	0.392	0.675	0.51	1.68	0.563	2.416	1.06	0.232	2.942	1.652
			0.584	0.783	0.163	0.407	0.517	1.883	0.053	0.572	0.699	0.371	3.914	3.316
			0.497	0.775	0.257	0.615	0.464	1.811	0.155	3.503	1.061	0.373	3.123	3.368
			0.429	0.757	0.33	0.471	0.248	2.104	0.191	1.128	1.283	0.692	2.057	3.607
			0.587	0.536	0.319	0.591	0.548	0.718	0.438	1.804	0.707	1.284	4.412	2.15
			0.551	0.697	0.32	0.442	0.4	1.424	0.328	0.616	0.624	0.761	3.037	2.126
			0.566	0.749	0.448	0.421	0.402	1.752	0.489	0.974	0.592	0.555	2.979	3.834
			0.545	0.55	0.398	0.452	0.414	0.679	0.457	1.463	0.764	1.101	2.362	4.861
			0.515	0.628	0.32	0.474	0.332	0.757	0.152	0.825	0.988	0.687	2.63	2.773
			0.433	0.693	0.396	0.549	0.339	0.982	0.234	1.233	1.302	0.446	1.316	1.972
			0.579	0.608	0.328	0.522	0.658	1.122	0.362	1.357	0.87	1.175	3.689	2.812
			0.562	0.696	0.251	0.58	0.393	1.383	0.11	1.736	0.607	0.823	2.232	2.55
			0.637	0.618	0.411	0.388	0.625	0.951	0.342	0.389	0.591	0.925	2.064	4.074
			0.575	0.558	0.483	0.607	0.41	0.845	0.454	2.446	0.552	1.211	1.609	2.797
			0.389	0.613	0.333	0.534	0.173	1.017	0.179	1.176	0.962	0.899	2.938	2.15
			0.544	0.691	0.558	0.498	0.522	1.118	1.262	0.765	0.831	0.591	1.869	1.934
			0.461	0.66	0.323	0.545	0.365	1.185	0.316	1.569	1.039	0.774	2.77	2.886
			0.522	0.687	0.357	0.481	0.358	1.324	0.4	1.014	0.699	0.841	2.795	3.1
			0.618	0.779	0.412	0.466	0.922	1.461	0.329	0.777	0.872	0.34	1.894	2.245
			0.518	0.79	0.389	0.616	0.367	2.867	0.585	2.073	0.737	0.536	3.048	2.027
			0.529	0.719	0.32	0.537	0.302	1.265	0.177	1.806	0.585	0.525	1.907	3.14
			0.551	0.758	0.557	0.678	0.388	1.779	1.015	2.185	0.587	0.567	2.103	1.229
			0.453	0.692	0.485	0.354	0.271	1.289	0.567	0.627	0.916	0.629	1.579	4.256
			0.736	0.665	0.229	0.422	0.937	1.117	0.087	0.724	0.361	0.772	3.522	3.116
			0.54	0.706	0.337	0.55	0.47	1.787	0.281	1.666	0.939	0.723	2.552	2.683
			0.371	0.66	0.46	0.692	0.288	1.249	0.481	2.33	1.711	0.91	1.727	1.251
			0.569	0.692	0.514	0.583	0.28	1.046	0.818	1.361	0.391	0.512	1.551	1.841
			0.441	0.808	0.394	0.492	0.261	2.817	0.475	0.841	1.031	0.574	2.932	2.05
			0.666	0.767	0.504	0.383	0.521	2.229	0.653	0.466	0.39	0.587	1.631	2.865
			0.415	0.626	0.385	0.609	0.219	0.951	0.37	2.307	0.959	0.827	2.785	2.393
			0.551	0.518	0.493	0.515	0.528	0.535	0.588	1.42	0.822	1.354	1.808	2.708
			0.423	0.688	0.331	0.43	0.183	1.135	0.275	0.755	0.934	0.528	2.831	3.226
			0.515	0.558	0.377	0.53	0.452	0.766	0.273	1.514	0.96	1.163	1.746	2.982
			0.374	0.61	0.448	0.487	0.183	0.836	0.565	0.71	1.089	0.913	2.172	1.796
			0.632	0.69	0.295	0.619	0.382	0.968	0.22	1.631	0.376	0.542	3.114	1.736
			0.487	0.852	0.361	0.69	0.274	1.965	0.387	1.244	0.813	0.252	2.482	0.687
			0.498	0.628	0.419	0.497	0.265	1.6	0.536	0.958	0.642	1.234	2.395	2.415
			0.536	0.673	0.256	0.48	0.415	1.714	0.243	0.816	0.747	0.922	5.398	2.364
			0.59	0.781	0.395	0.55	0.472	1.455	0.348	1.837	0.556	0.3	2.03	2.788
			0.421	0.706	0.405	0.515	0.234	1.124	0.604	1.658	1.161	0.531	2.797	3.448
			0.736	0.62	0.346	0.441	1.072	0.88	0.339	0.918	0.395	0.863	3.615	3.163
			0.537	0.706	0.406	0.708	0.577	1.983	0.453	3.36	0.933	1.055	2.284	1.681
			0.44	0.618	0.411	0.437	0.309	1.276	0.581	0.917	1.216	1.128	2.679	3.347
			0.537	0.796	0.426	0.68	0.417	2.648	0.785	2.553	0.845	0.417	3.459	1.744
			0.71	0.897	0.387	0.649	1.085	4.113	0.468	2.676	0.477	0.193	2.616	2.224
			0.579	0.544	0.288	0.641	0.557	0.738	0.136	2.097	0.82	1.214	1.898	1.698
			0.576	0.761	0.376	0.503	0.562	1.278	0.358	1.54	0.738	0.29	2.034	3.495
			0.385	0.679	0.508	0.503	0.227	1.326	0.757	1.098	1.194	0.774	1.949	2.513
			0.402	0.644	0.265	0.449	0.207	1.151	0.169	0.727	0.901	0.762	3.344	2.939
			0.462	0.708	0.454	0.596	0.144	1.382	0.674	1.489	0.581	0.727	2.323	1.589
			0.39	0.701	0.324	0.721	0.215	1.566	0.309	2.489	1.239	0.864	3.353	1.167
			0.376	0.752	0.361	0.519	0.193	2.012	0.384	1.727	1.324	0.611	2.831	3.826
			0.581	0.679	0.442	0.517	0.38	1.069	0.708	1.695	0.498	0.614	2.265	3.441
			0.505	0.542	0.261	0.31	0.349	0.669	0.2	0.429	0.755	1.34	3.535	5.974
			0.615	0.676	0.413	0.603	0.907	1.044	0.475	1.686	0.815	0.634	2.096	1.686
			0.407	0.648	0.323	0.357	0.208	0.701	0.245	0.606	1.177	0.581	2.855	3.672
			0.5	0.616	0.336	0.483	0.307	1.041	0.286	0.915	0.711	0.964	3.086	2.4
			0.485	0.722	0.462	0.447	0.261	1.723	0.598	0.788	0.688	0.651	1.956	2.709
			0.363	0.567	0.319	0.443	0.202	0.957	0.38	1.174	1.32	1.168	3.974	4.031
			0.629	0.793	0.28	0.584	0.614	1.794	0.187	1.372	0.585	0.45	2.764	1.841
			0.643	0.745	0.522	0.589	0.565	2.088	0.932	1.516	0.47	0.631	1.88	1.781
			0.595	0.516	0.25	0.519	0.465	0.691	0.173	1.355	0.526	1.598	3.986	2.907
			0.507	0.868	0.336	0.589	0.468	3.884	0.21	1.352	1.058	0.313	2.038	1.621
			0.53	0.642	0.451	0.495	0.483	0.809	0.572	0.977	0.953	0.67	1.951	2.307
			0.504	0.594	0.449	0.666	0.383	0.794	0.441	2.139	0.913	0.886	1.474	1.559
			0.336	0.721	0.585	0.532	0.113	1.292	1.01	1.029	1.471	0.602	1.212	2.229
			0.561	0.694	0.449	0.554	0.487	1.789	0.654	1.769	0.716	0.884	2.129	2.354
			0.721	0.827	0.357	0.574	1.265	1.883	0.237	1.782	0.58	0.291	2.225	2.76
			0.601	0.666	0.262	0.495	0.525	1.402	0.298	0.693	0.56	0.719	4.932	1.781
			0.54	0.828	0.294	0.659	0.521	2.769	0.21	3.666	0.873	0.268	3.225	2.384
			0.43	0.641	0.337	0.748	0.265	1.192	0.416	4.498	1.127	0.936	3.242	1.13
			0.403	0.701	0.341	0.467	0.207	1.383	0.292	1.212	1.007	0.531	2.401	4.24
			0.569	0.701	0.278	0.683	0.476	0.691	0.086	1.729	0.72	0.336	3.252	1.008
			0.498	0.786	0.514	0.511	0.395	1.966	0.489	1.129	0.881	0.431	1.689	2.465
			0.506	0.672	0.363	0.544	0.288	1.271	0.545	1.422	0.611	0.866	4.152	2.684
			0.532	0.648	0.337	0.672	0.426	0.982	0.42	2.201	0.804	0.903	3.274	1.494
			0.51	0.728	0.333	0.557	0.41	2.515	0.389	1.075	0.849	0.893	3.071	1.657
			0.473	0.73	0.373	0.602	0.354	1.347	0.337	2.579	0.999	0.483	2.092	2.393
			0.258	0.552	0.534	0.629	0.103	0.911	1.139	2.714	1.683	1.23	1.989	2.237
			0.435	0.832	0.329	0.563	0.251	1.658	0.33	0.993	0.966	0.22	3.721	1.643
			0.65	0.544	0.255	0.511	0.674	0.848	0.099	1.75	0.519	1.281	2.845	3.94
			0.607	0.78	0.69	0.578	0.634	1.782	1.83	1.967	0.689	0.412	0.867	2.085
			0.546	0.714	0.537	0.486	0.394	1.067	0.856	1.008	0.595	0.479	1.454	2.577
			0.474	0.703	0.429	0.678	0.3	1.918	0.376	1.976	0.76	0.821	1.493	1.268
			0.574	0.804	0.318	0.495	0.478	2.817	0.187	1.455	0.553	0.472	2.731	3.642
			0.449	0.644	0.354	0.416	0.362	1.893	0.257	0.721	1.229	1.409	2.063	4.587
			0.481	0.691	0.319	0.627	0.34	1.609	0.368	1.778	1.015	0.972	3.851	1.444
			0.475	0.555	0.376	0.493	0.402	1.19	0.632	0.811	1.073	1.623	3.856	1.85
			0.423	0.785	0.402	0.675	0.299	1.924	0.448	3.257	1.193	0.512	2.336	2.081
			0.647	0.752	0.294	0.471	0.761	1.707	0.146	1.064	0.421	0.576	2.045	3.169
			0.503	0.711	0.41	0.552	0.279	1.324	0.515	1.5	0.651	0.536	2.21	2.445
			0.559	0.828	0.455	0.43	0.357	2.501	0.67	1.193	0.512	0.405	2.25	4.792
			0.54	0.633	0.276	0.506	0.407	1.065	0.193	1.086	0.71	0.917	3.191	2.427
			0.369	0.607	0.598	0.675	0.124	1.052	0.837	3.105	0.859	0.859	1.014	2.192
			0.639	0.673	0.455	0.655	0.754	1.587	0.642	1.98	0.75	1.016	2.323	1.793
			0.29	0.738	0.269	0.538	0.077	1.376	0.19	1.787	1.124	0.457	3.867	3.289
			0.491	0.552	0.486	0.631	0.354	0.792	0.766	1.373	0.87	1.111	2.681	1.258
			0.377	0.687	0.349	0.609	0.158	1.141	0.433	2.106	0.938	0.698	3.721	2.674
			0.535	0.751	0.388	0.627	0.368	1.674	0.327	1.9	0.644	0.631	2.001	1.739
			0.524	0.514	0.29	0.536	0.262	0.76	0.194	1.249	0.573	1.897	3.183	1.975
			0.471	0.871	0.285	0.685	0.276	2.751	0.136	2.237	0.78	0.168	2.433	1.331
			0.59	0.655	0.452	0.481	0.416	1.216	0.887	1.086	0.535	0.863	3.03	2.976
			0.463	0.617	0.388	0.567	0.344	1.116	0.555	1.32	1.062	1.135	3.3	1.78
			0.584	0.659	0.57	0.504	0.747	0.993	1.18	1.423	0.713	0.666	1.724	3.338
			0.459	0.651	0.293	0.524	0.457	1.29	0.224	1.061	1.5	0.799	3.758	2.221
			0.548	0.639	0.318	0.375	0.326	1.001	0.31	0.433	0.583	0.717	3.197	3.283
			0.592	0.729	0.433	0.538	0.628	2.098	0.472	1.665	0.824	0.8	1.923	3.134
			0.52	0.714	0.367	0.633	0.258	1.853	0.356	1.785	0.581	0.764	2.425	1.706
			0.509	0.764	0.294	0.478	0.387	2.524	0.232	1.249	0.899	0.719	2.804	3.408
			0.475	0.632	0.153	0.492	0.302	1.002	0.032	0.852	0.777	0.802	2.564	2.304
			0.525	0.63	0.348	0.527	0.486	1.215	0.419	1.817	1.003	1.105	4.326	3.437
			0.692	0.641	0.539	0.639	0.526	1.171	0.83	1.228	0.288	0.972	1.991	1.02
			0.445	0.586	0.408	0.655	0.335	0.622	0.421	2.452	1.235	0.727	2.652	1.72
			0.565	0.603	0.276	0.383	0.445	0.858	0.212	0.578	0.648	0.502	3.103	3.958
			0.442	0.573	0.358	0.599	0.31	0.879	0.362	1.727	1.056	1.327	3.308	1.805
			0.544	0.757	0.413	0.697	0.484	1.548	0.557	2.592	0.78	0.451	2.565	1.555
			0.526	0.559	0.337	0.512	0.48	1.141	0.221	1.112	0.937	1.589	2.567	2.416
			0.595	0.773	0.343	0.595	0.638	1.645	0.271	1.808	0.722	0.481	2.681	2.104
			0.591	0.697	0.457	0.69	0.652	1.055	0.508	1.915	0.769	0.49	1.792	1.111
			0.661	0.503	0.293	0.585	0.903	0.624	0.138	1.589	0.666	1.355	2.082	1.927
			0.625	0.863	0.395	0.458	0.757	2.338	0.377	0.763	0.661	0.237	2.141	3.248
			0.544	0.692	0.274	0.374	0.294	1.659	0.169	0.346	0.542	0.617	2.935	3.326
			0.473	0.874	0.459	0.5	0.274	2.264	0.659	1.372	0.742	0.169	2.283	3.197
			0.543	0.586	0.403	0.608	0.387	0.956	0.502	1.376	0.901	1.121	2.874	1.481
			0.372	0.789	0.354	0.539	0.142	1.612	0.316	1.241	1.042	0.334	2.305	2.082
			0.566	0.622	0.378	0.631	0.462	1.028	0.37	1.697	0.667	1.008	3.199	1.618
			0.443	0.588	0.452	0.678	0.301	0.728	0.706	2.144	1.35	0.946	2.263	1.457
			0.547	0.681	0.417	0.62	0.446	1.351	0.578	1.38	0.92	0.845	3.021	1.438
			0.658	0.715	0.367	0.481	0.666	2.125	0.568	1.061	0.472	0.875	4.029	3.146
			0.579	0.681	0.567	0.584	0.421	1.113	1.199	1.904	0.56	0.649	1.571	2.539
			0.542	0.709	0.332	0.627	0.515	1.403	0.241	2.145	0.821	0.628	2.464	2.022
			0.513	0.668	0.375	0.639	0.605	1.837	0.445	2.318	1.202	1.006	3.635	2.161
			0.506	0.661	0.404	0.572	0.407	1.059	0.36	0.921	0.891	0.736	1.834	1.426
			0.613	0.726	0.407	0.493	0.602	1.349	0.466	1.111	0.561	0.506	2.526	2.576
			0.684	0.659	0.432	0.464	0.709	1.566	0.785	0.777	0.421	0.972	3.131	2.376
			0.398	0.564	0.411	0.52	0.318	0.594	0.604	0.716	1.451	0.961	2.865	1.654
			0.366	0.713	0.38	0.52	0.233	1.5	0.466	1.326	1.452	0.662	3.712	2.929
			0.525	0.62	0.49	0.572	0.41	1.008	0.971	1.649	0.781	0.974	2.595	2.085
			0.625	0.613	0.317	0.491	0.62	0.857	0.46	1.037	0.609	0.857	4.638	2.971
			0.732	0.778	0.332	0.683	1.304	1.498	0.162	2.185	0.388	0.426	1.766	1.008
			0.41	0.831	0.326	0.523	0.248	1.753	0.331	1.538	1.03	0.291	3.535	3.336
			0.567	0.654	0.445	0.662	0.479	0.845	0.707	1.617	0.743	0.583	3.07	1.199
			0.59	0.574	0.327	0.681	0.496	0.932	0.194	2.337	0.639	1.157	1.868	1.227
			0.578	0.539	0.345	0.569	0.559	0.624	0.59	1.367	0.747	1.234	4.138	1.332
			0.465	0.772	0.309	0.508	0.45	1.862	0.278	1.011	1.349	0.37	4.544	2.564
			0.715	0.536	0.516	0.581	0.626	0.715	0.817	1.589	0.3	1.347	1.587	2.116
			0.544	0.905	0.49	0.616	0.294	2.683	1.133	2.076	0.708	0.139	2.95	1.688
			0.609	0.492	0.349	0.468	0.69	0.329	0.635	1.493	0.559	0.93	4.06	4.111
			0.665	0.734	0.328	0.592	1.203	1.526	0.245	1.57	0.588	0.549	2.414	2.255
			0.508	0.615	0.367	0.477	0.263	0.882	0.741	1.188	0.693	0.824	4.432	3.544
			0.722	0.778	0.356	0.574	0.906	1.658	0.42	1.38	0.428	0.479	3.404	1.885
			0.537	0.614	0.559	0.417	0.367	0.941	1.019	0.975	0.654	0.888	1.525	4.487
			0.547	0.633	0.616	0.584	0.388	0.854	1.278	1.6	0.611	0.702	1.373	2.052
			0.428	0.728	0.361	0.529	0.155	1.506	0.362	1.021	0.6	0.654	2.851	2.11
			0.542	0.805	0.479	0.617	0.481	1.489	0.373	2.173	0.857	0.163	1.456	2.133
			0.416	0.675	0.321	0.58	0.199	1.414	0.208	1.517	1.071	0.721	2.047	1.943
			0.476	0.875	0.541	0.369	0.324	2.219	0.891	0.575	0.995	0.124	2.176	4.258
			0.327	0.75	0.357	0.528	0.084	1.599	0.399	1.442	0.626	0.456	2.786	2.554
			0.537	0.612	0.353	0.538	0.479	1.291	0.533	1.976	0.964	1.264	3.755	3.015
			0.49	0.63	0.468	0.736	0.481	1.102	1.039	2.192	1.207	1.007	3.17	0.81
			0.439	0.641	0.341	0.784	0.257	1.538	0.356	3.672	0.939	1.21	2.969	0.891
			0.424	0.682	0.472	0.554	0.274	1.555	0.751	1.472	1.112	0.847	2.372	2.381
			0.413	0.578	0.5	0.611	0.208	0.911	0.722	2.049	0.989	1.206	1.971	2.078
			0.636	0.563	0.411	0.662	0.897	0.852	0.478	2.094	0.794	1.053	2.525	1.381
			0.36	0.546	0.456	0.551	0.245	0.895	0.71	1.087	1.469	1.517	2.624	1.887
			0.525	0.611	0.396	0.485	0.453	0.989	0.272	0.858	0.969	0.966	2.555	2.186
			0.586	0.494	0.475	0.429	0.658	0.68	0.689	0.707	1.017	1.627	2.005	3.22
			0.651	0.591	0.305	0.569	0.651	0.792	0.276	1.324	0.426	0.986	3.33	1.966
			0.557	0.767	0.414	0.532	0.588	1.984	0.386	1.35	0.854	0.567	1.851	2.561
			0.29	0.526	0.321	0.548	0.111	0.973	0.32	0.926	1.647	1.762	4.01	1.657
			0.447	0.691	0.432	0.438	0.341	1.459	0.808	0.572	1.092	0.832	2.85	2.417
			0.506	0.63	0.313	0.628	0.361	0.862	0.202	1.878	0.803	0.759	2.286	1.784
			0.507	0.528	0.233	0.362	0.417	0.657	0.147	0.422	0.92	1.313	3.747	4.603
			0.405	0.556	0.531	0.527	0.219	0.728	0.566	1.973	1.38	1.124	1.243	4.024
			0.4	0.792	0.433	0.488	0.267	2.273	0.612	0.855	1.33	0.565	2.29	2.442
			0.486	0.625	0.406	0.34	0.287	1.445	0.615	0.433	0.73	1.143	3.089	3.675
			0.517	0.677	0.397	0.488	0.395	1.284	0.318	1.103	0.847	0.778	1.973	2.742
			0.461	0.663	0.501	0.585	0.253	0.942	0.747	1.589	0.875	0.592	1.537	2.319
			0.416	0.718	0.494	0.502	0.364	1.303	0.744	1.865	1.625	0.618	1.82	4.044
			0.597	0.57	0.231	0.374	0.595	0.998	0.109	0.381	0.659	1.505	2.722	2.998
			0.38	0.552	0.45	0.51	0.181	0.786	0.582	1.357	1.3	1.105	2.305	2.783
			0.637	0.702	0.478	0.377	0.594	1.201	0.733	0.571	0.559	0.492	2.179	3.765
			0.544	0.688	0.392	0.563	0.568	0.995	0.447	1.426	0.829	0.549	2.461	1.985
			0.564	0.763	0.396	0.362	0.726	1.116	0.392	0.565	1.061	0.328	2.919	4.86
			0.5	0.566	0.381	0.584	0.339	0.627	0.625	2.003	0.841	0.88	3.319	2.033
			0.536	0.684	0.296	0.618	0.42	1.653	0.167	1.109	0.686	0.899	2.004	1.135
			0.52	0.638	0.348	0.539	0.448	1.181	0.338	1.504	0.95	0.977	2.43	2.694
			0.489	0.572	0.29	0.626	0.224	0.879	0.191	1.617	0.561	0.896	3.096	1.394
			0.627	0.627	0.418	0.602	0.83	0.832	0.515	2.484	0.705	0.727	2.363	2.726
			0.379	0.589	0.464	0.561	0.304	0.939	0.586	1.202	1.581	1.191	1.807	1.701
			0.622	0.396	0.41	0.597	0.629	0.288	0.575	2.25	0.578	1.404	2.813	2.84
			0.668	0.833	0.488	0.596	0.576	2.355	1.203	1.325	0.24	0.348	2.876	1.492
			0.727	0.67	0.389	0.53	0.948	1.073	0.492	1.785	0.438	0.707	2.683	3.324
			0.46	0.681	0.322	0.561	0.401	1.337	0.207	1.367	1.276	0.782	2.088	2.117
			0.543	0.782	0.259	0.484	0.484	2.063	0.18	1.081	0.86	0.312	3.105	2.74
			0.585	0.624	0.483	0.579	0.413	1.343	0.779	2.183	0.539	1.316	2.431	2.831
			0.494	0.446	0.365	0.48	0.424	0.275	0.26	0.511	0.996	1.022	2.065	2.517
			0.351	0.836	0.279	0.563	0.258	1.667	0.258	1.935	1.888	0.222	3.004	2.512
			0.654	0.753	0.408	0.476	0.831	1.28	0.585	0.848	0.58	0.415	2.767	2.486
			0.556	0.622	0.511	0.511	0.496	0.755	1.282	1.769	0.77	0.656	2.521	3.361
			0.417	0.698	0.401	0.602	0.266	2.025	0.304	1.635	1.46	1.005	1.975	1.917
			0.587	0.479	0.406	0.612	0.578	0.915	0.465	1.322	0.778	2.662	2.565	1.526
			0.631	0.803	0.452	0.602	0.509	1.788	0.699	0.843	0.446	0.42	2.549	1.053
			0.502	0.626	0.301	0.388	0.558	0.644	0.195	0.536	1.193	0.583	2.516	3.208
			0.716	0.797	0.264	0.41	0.997	2.109	0.14	0.446	0.409	0.504	3.082	2.248
			0.6	0.782	0.519	0.457	0.483	2.294	0.808	0.76	0.532	0.614	1.737	2.71
			0.536	0.703	0.351	0.678	0.404	1.54	0.238	2.281	0.739	0.626	2.126	1.259
			0.417	0.673	0.419	0.312	0.242	1.38	0.541	0.353	1.213	0.777	2.531	3.954
			0.664	0.644	0.369	0.601	0.606	0.893	0.283	1.847	0.342	0.754	2.072	1.952
			0.629	0.406	0.245	0.736	0.71	0.321	0.103	3.099	0.726	1.663	2.935	1.414
			0.469	0.56	0.472	0.391	0.347	0.71	0.831	0.835	0.903	1.029	2.708	3.665
			0.393	0.536	0.313	0.446	0.218	0.834	0.256	1.276	1.041	1.41	3.489	3.862
			0.628	0.777	0.321	0.597	0.518	2.303	0.222	2.33	0.406	0.45	2.109	2.676
			0.539	0.669	0.455	0.511	0.451	1.047	0.443	1.238	0.918	0.737	1.71	2.631
			0.33	0.739	0.282	0.511	0.175	1.255	0.176	1.25	1.831	0.53	2.865	2.373
			0.499	0.784	0.514	0.479	0.464	1.521	0.708	1.108	0.994	0.37	1.503	3.063
			0.723	0.577	0.333	0.528	0.962	0.71	0.195	1.047	0.457	1.054	2.216	1.95
			0.411	0.468	0.478	0.39	0.233	0.542	0.826	0.731	0.976	1.605	2.46	4.145
			0.547	0.752	0.593	0.587	0.527	1.54	0.999	1.28	0.906	0.419	1.309	1.508
			0.515	0.655	0.383	0.313	0.585	1.433	0.289	0.458	1.188	0.818	2.556	5.455
			0.586	0.702	0.326	0.38	0.869	1.297	0.356	0.721	1.056	0.447	3.951	4.051
			0.439	0.577	0.464	0.452	0.306	0.716	0.681	0.686	1.363	0.966	2.326	2.208
			0.387	0.776	0.28	0.463	0.21	1.818	0.177	0.771	1.283	0.446	2.323	2.667
			0.536	0.577	0.671	0.614	0.439	0.821	2.171	2.549	0.787	1.226	1.607	2.413
			0.582	0.646	0.32	0.642	0.585	1.37	0.339	2.649	0.696	1.078	3.225	2.339
			0.631	0.683	0.338	0.576	0.877	1.117	0.338	0.629	0.789	0.627	3.031	1.424
			0.387	0.532	0.446	0.506	0.201	0.766	0.929	0.908	1.236	1.385	3.23	2.598
			0.508	0.541	0.478	0.615	0.314	0.79	0.885	2.557	0.599	1.376	3.059	2.648
			0.545	0.54	0.466	0.501	0.522	0.659	0.541	0.905	0.812	1.133	1.812	2.046
			0.56	0.624	0.352	0.542	0.479	0.879	0.452	1.391	0.824	0.737	3.381	2.578
			0.542	0.713	0.378	0.449	0.545	0.906	0.556	0.743	0.86	0.44	3.192	2.803
			0.562	0.719	0.217	0.491	0.453	0.757	0.089	1.171	0.591	0.296	4.194	3.217
			0.517	0.73	0.516	0.499	0.412	1.343	0.68	0.986	0.837	0.595	1.542	2.327
			0.712	0.895	0.38	0.573	0.635	3.341	0.336	1.557	0.281	0.21	2.427	2.353
			0.585	0.687	0.273	0.575	0.658	1.682	0.086	1.829	0.925	1.007	2.29	2.277
			0.467	0.706	0.417	0.646	0.371	1.086	0.436	2.958	1.267	0.386	2.138	2.009
			0.392	0.537	0.344	0.522	0.197	0.488	0.234	2.129	1.132	0.882	2.219	4.467
			0.558	0.66	0.284	0.636	0.548	0.979	0.402	2.594	0.821	0.634	5.797	1.923
			0.523	0.737	0.321	0.712	0.372	2.025	0.174	2.875	0.791	0.857	2.172	1.402
			0.639	0.606	0.406	0.463	0.537	1.09	0.499	0.854	0.508	1.255	2.388	2.542
			0.624	0.696	0.345	0.483	0.632	1.375	0.328	1.39	0.589	0.611	2.904	3.577
			0.65	0.646	0.344	0.521	0.787	1.001	0.339	1.56	0.589	0.826	2.989	3.325
			0.48	0.762	0.259	0.444	0.349	1.681	0.14	1.099	0.995	0.495	4.207	4.516
			0.524	0.686	0.456	0.639	0.444	1.163	0.659	2.195	0.984	0.652	2.272	1.717
			0.426	0.656	0.611	0.404	0.22	1.056	1.194	0.544	0.95	0.838	1.416	2.941
			0.451	0.597	0.462	0.466	0.272	1.656	0.726	0.992	0.877	1.859	2.23	3.142
			0.566	0.595	0.432	0.65	0.641	0.889	0.67	1.825	0.931	0.791	2.591	1.223
			0.466	0.846	0.447	0.3	0.391	1.575	0.441	0.161	1.092	0.159	1.658	3.397
			0.424	0.618	0.542	0.475	0.259	0.847	1.023	0.674	1.162	0.82	1.707	1.841
			0.572	0.655	0.283	0.553	0.502	1.201	0.165	1.072	0.762	0.919	2.224	2.046
			0.624	0.485	0.319	0.507	0.749	0.475	0.189	1.171	0.641	1.201	3.077	2.728
			0.606	0.659	0.39	0.492	0.89	1.289	0.381	1.039	0.946	0.667	2.193	2.813
			0.378	0.735	0.361	0.576	0.186	1.367	0.33	1.578	1.115	0.506	2.033	1.991
			0.615	0.723	0.38	0.603	1.114	1.54	0.431	1.843	0.967	0.771	2.439	2.018
			0.6	0.63	0.404	0.357	0.563	1.019	0.606	0.517	0.559	0.819	3.357	4.24
			0.605	0.661	0.336	0.558	0.859	1.281	0.445	1.606	0.877	0.752	3.791	2.865
			0.638	0.783	0.367	0.718	0.672	1.957	0.42	3.071	0.566	0.443	2.871	1.477
			0.613	0.604	0.454	0.453	0.522	0.605	0.653	1.251	0.51	0.682	2.07	4.089
			0.686	0.525	0.319	0.474	0.741	0.461	0.325	1.305	0.427	1.005	3.153	3.625
			0.607	0.768	0.458	0.465	0.674	1.557	0.812	1.151	0.594	0.389	2.349	3.813
			0.73	0.603	0.32	0.605	1.074	1.022	0.23	1.324	0.432	1.064	2.683	1.559
			0.506	0.804	0.472	0.39	0.393	1.828	0.525	0.65	1.022	0.326	1.634	3.417
			0.513	0.771	0.353	0.525	0.458	1.976	0.325	1.009	0.965	0.562	3.448	1.866
			0.424	0.8	0.359	0.652	0.315	1.953	0.254	2.791	1.37	0.262	1.754	2.016
			0.617	0.701	0.414	0.423	0.67	1.382	0.284	0.604	0.691	0.752	1.347	3.093
			0.404	0.658	0.452	0.433	0.182	1.444	0.594	0.813	0.851	1.096	2.295	3.009
			0.416	0.602	0.372	0.644	0.261	1.411	0.43	3.091	1.062	1.598	2.983	2.445
			0.569	0.553	0.39	0.477	0.398	0.484	0.404	0.975	0.532	0.959	2.583	2.707
			0.593	0.691	0.284	0.516	0.405	1.466	0.21	0.761	0.549	0.733	3.541	1.889
			0.469	0.75	0.339	0.622	0.351	1.232	0.241	2.775	0.981	0.36	2.903	2.731
			0.54	0.727	0.336	0.506	0.725	1.181	0.267	1.266	1.173	0.526	3.002	2.823
			0.589	0.595	0.428	0.645	0.499	1.276	0.551	2.03	0.519	1.335	2.489	1.667
			0.645	0.777	0.307	0.567	0.353	1.084	0.257	1.272	0.289	0.302	3.49	1.837
			0.729	0.731	0.351	0.551	1.302	1.54	0.294	2.038	0.617	0.625	2.913	3.106
			0.466	0.621	0.398	0.545	0.341	1.361	0.475	1.669	1.013	1.27	2.771	2.627
			0.606	0.669	0.362	0.61	0.771	1.446	0.639	1.726	0.821	1.017	3.951	1.802
			0.579	0.743	0.447	0.657	0.587	1.099	0.517	2.61	0.774	0.381	1.812	1.783
			0.615	0.779	0.435	0.608	0.733	3.492	0.68	2.225	0.796	0.942	2.475	2.265
			0.545	0.581	0.442	0.501	0.281	0.573	0.639	1.479	0.475	0.749	2.416	3.672
			0.598	0.758	0.562	0.662	0.545	1.601	0.961	2.665	0.654	0.417	1.637	1.627
			0.373	0.546	0.432	0.453	0.185	0.909	0.701	1.016	1.332	1.666	3.397	3.087
			0.579	0.72	0.419	0.566	0.733	1.759	0.652	1.832	1.067	0.661	2.918	2.496
			0.628	0.761	0.33	0.52	0.477	1.917	0.284	1.249	0.443	0.466	2.527	2.616
			0.426	0.557	0.456	0.594	0.172	0.946	0.627	1.317	0.949	1.479	2.15	1.639
			0.447	0.69	0.336	0.691	0.295	1.407	0.471	2.099	1.11	0.836	3.356	0.997
			0.575	0.549	0.394	0.666	0.28	0.799	0.516	2.171	0.388	1.28	2.584	1.58
			0.624	0.448	0.437	0.501	0.617	0.502	0.574	1.042	0.619	1.518	2.247	2.22
			0.459	0.66	0.497	0.466	0.22	1.07	1.098	0.729	0.705	0.829	2.59	3.021
			0.528	0.663	0.306	0.391	0.537	1.069	0.199	0.496	1.06	0.621	2.313	2.625
			0.502	0.63	0.318	0.596	0.442	0.675	0.332	1.684	1.083	0.635	3.915	2.182
			0.416	0.719	0.444	0.511	0.164	1.012	0.509	0.834	0.795	0.477	2.543	2.34
			0.627	0.582	0.391	0.582	0.605	0.593	0.517	2.228	0.626	0.791	3.293	2.886
			0.383	0.642	0.446	0.698	0.205	0.959	1.001	2.398	1.108	0.812	3.42	1.19
			0.544	0.845	0.402	0.557	0.497	2.763	0.531	1.696	0.793	0.264	2.418	2.754
			0.464	0.627	0.276	0.469	0.314	0.763	0.133	0.772	1.026	0.754	3.092	2.404
			0.494	0.698	0.397	0.549	0.535	1.476	0.542	1.215	1.158	0.77	2.669	2.15
			0.479	0.717	0.267	0.503	0.534	1.489	0.123	1.13	1.351	0.676	2.447	2.627
			0.423	0.494	0.334	0.66	0.189	0.507	0.228	2.827	0.841	1.189	2.441	2.025
			0.441	0.747	0.291	0.431	0.209	1.405	0.233	0.982	0.788	0.463	3.8	3.92
			0.589	0.629	0.157	0.364	0.681	1.084	0.041	0.268	0.847	1.129	3.739	1.99
			0.701	0.719	0.317	0.43	1.121	1.814	0.336	0.565	0.489	0.707	3.408	3.048
			0.601	0.677	0.405	0.521	0.559	1.741	0.669	1.318	0.625	1.176	3.533	2.488
			0.576	0.614	0.429	0.58	0.537	0.965	0.528	1.376	0.663	1	2.371	1.466
			0.456	0.821	0.293	0.448	0.302	3.633	0.315	0.905	0.966	0.475	3.889	4.172
			0.491	0.777	0.456	0.641	0.309	1.839	0.644	2.14	0.831	0.504	2.715	1.792
			0.595	0.561	0.409	0.594	0.629	0.841	0.453	1.789	0.752	1.26	2.369	1.914
			0.565	0.752	0.383	0.453	0.557	2.041	0.409	0.756	0.795	0.681	2.27	2.978
			0.721	0.747	0.389	0.454	0.64	1.669	0.489	0.759	0.294	0.521	2.365	2.677
			0.537	0.757	0.112	0.561	0.359	2.411	0.018	1.508	0.614	0.631	3.554	2.149
			0.559	0.611	0.346	0.527	0.756	0.808	0.223	1.1	1.134	0.825	2.645	2.268
			0.461	0.622	0.358	0.526	0.309	1.448	0.457	1.218	0.91	1.353	3.445	2.591
			0.479	0.648	0.399	0.567	0.341	0.741	0.393	2.407	0.91	0.629	2.638	3.206
			0.606	0.653	0.389	0.557	0.745	1.211	0.348	1.377	0.725	0.862	2.457	2.158
			0.587	0.74	0.362	0.589	1.037	1.447	0.256	1.368	1.315	0.515	1.817	1.737
			0.623	0.697	0.347	0.585	0.9	1.406	0.196	1.356	0.883	0.676	1.628	1.658
			0.653	0.777	0.249	0.439	0.744	1.552	0.208	0.695	0.538	0.305	4.508	2.806
			0.404	0.485	0.374	0.607	0.193	0.608	0.394	2.075	0.988	1.523	3.172	2.174
			0.668	0.748	0.392	0.57	0.644	1.766	0.396	1.56	0.416	0.653	1.993	2.304
			0.536	0.677	0.497	0.389	0.678	1.211	0.743	0.559	1.093	0.79	1.788	3.412
			0.451	0.567	0.465	0.434	0.3	0.488	0.966	0.633	1.083	0.728	3.037	2.948
			0.656	0.721	0.347	0.481	0.753	0.91	0.331	1.056	0.531	0.386	3.611	2.977
			0.491	0.772	0.401	0.392	0.518	2.558	0.586	1.052	1.206	0.579	2.765	5.369
			0.526	0.739	0.411	0.513	0.528	2.076	0.438	1.151	0.921	0.71	2.154	2.169
			0.683	0.647	0.4	0.478	0.624	1.15	0.289	1.492	0.409	0.83	1.755	4.515
			0.463	0.699	0.365	0.31	0.392	1.383	0.448	0.246	1.398	0.835	3.13	2.875
			0.678	0.626	0.387	0.64	0.728	0.958	0.163	1.403	0.462	0.88	1.535	1.208
			0.534	0.773	0.374	0.462	0.387	1.875	0.724	0.852	0.783	0.397	4.306	3.173
			0.79	0.688	0.392	0.669	1.187	2.397	0.462	3.046	0.28	0.864	2.458	2.125
			0.487	0.771	0.359	0.636	0.264	1.84	0.586	1.296	0.718	0.428	3.821	1.208
			0.494	0.672	0.35	0.508	0.278	1.99	0.47	0.84	0.727	1.484	3.48	1.97
			0.535	0.778	0.405	0.274	0.77	1.71	0.487	0.285	1.459	0.349	2.555	4.404
			0.783	0.718	0.354	0.58	1.037	1.662	0.27	1.485	0.229	0.838	2.635	1.958
			0.563	0.586	0.484	0.588	0.379	0.878	0.825	1.232	0.599	1.105	2.032	1.552
			0.529	0.614	0.288	0.552	0.407	1.545	0.22	1.146	0.789	1.489	3.283	1.954
			0.581	0.585	0.337	0.519	0.448	0.897	0.265	1.085	0.516	1.169	2.711	2.178
			0.572	0.688	0.421	0.639	0.477	1.84	0.339	2.113	0.668	1.023	1.665	1.58
			0.421	0.673	0.331	0.582	0.323	1.156	0.32	1.66	1.364	0.737	3.564	2.219
			0.615	0.73	0.269	0.61	0.479	2.108	0.065	2.044	0.479	0.794	2.279	2.153
			0.589	0.747	0.404	0.687	0.567	1.62	0.385	2.303	0.659	0.486	2.085	1.255
			0.398	0.708	0.372	0.479	0.232	1.084	0.437	1.009	1.479	0.539	2.99	3.322
			0.662	0.755	0.336	0.354	0.943	1.596	0.288	0.539	0.592	0.546	3.345	3.955
			0.586	0.725	0.347	0.632	0.969	1.323	0.49	2.236	1.151	0.505	4.257	1.858
			0.534	0.741	0.448	0.407	0.579	1.449	0.698	0.755	1.021	0.496	2.825	3.559
			0.502	0.827	0.278	0.548	0.414	2.108	0.196	1.497	1	0.251	4.257	2.75
			0.543	0.615	0.613	0.62	0.356	1.028	1.596	2.071	0.547	1.003	1.541	2.235
			0.46	0.624	0.279	0.3	0.253	0.987	0.117	0.282	0.786	0.826	2.847	3.272
			0.563	0.786	0.513	0.571	0.485	1.576	0.648	1.085	0.698	0.327	1.973	1.5
			0.486	0.678	0.297	0.461	0.297	1.176	0.247	1.315	0.719	0.679	2.723	4.7
			0.488	0.478	0.407	0.718	0.424	0.812	0.566	3.139	1.115	2.397	2.726	1.363
			0.595	0.755	0.287	0.584	0.682	2.278	0.247	1.904	0.719	0.683	3.324	2.502
			0.547	0.75	0.361	0.66	0.383	1.138	0.393	3.169	0.626	0.443	2.551	2.03
			0.447	0.719	0.529	0.598	0.265	1.797	0.603	1.88	0.9	0.63	1.405	2.133
			0.685	0.692	0.454	0.502	1.07	1.501	0.939	0.877	0.514	0.913	2.731	1.944
			0.586	0.731	0.416	0.569	0.512	1.424	0.521	1.767	0.681	0.586	2.158	2.877
			0.524	0.713	0.346	0.74	0.375	1.727	0.16	2.458	0.703	0.859	1.627	1.043
			0.456	0.814	0.447	0.469	0.274	2.008	0.569	1.342	0.837	0.326	2.148	3.363
			0.319	0.577	0.319	0.651	0.184	0.829	0.375	1.849	1.694	1.111	3.722	1.519
			0.574	0.636	0.342	0.61	0.463	0.996	0.378	2.015	0.645	0.917	2.973	2.154
			0.498	0.608	0.485	0.398	0.445	1.131	0.918	0.402	0.964	1.222	2.691	2.608
			0.586	0.747	0.496	0.545	0.654	1.785	1.079	1.861	0.832	0.634	2.559	2.883
			0.465	0.777	0.418	0.677	0.268	1.805	0.429	2.352	0.95	0.523	1.977	1.368
			0.463	0.693	0.477	0.523	0.408	1.204	0.854	1.147	1.32	0.439	2.533	2.58
			0.468	0.616	0.412	0.497	0.291	0.973	0.61	1.318	1.041	0.806	2.911	3.103
			0.704	0.761	0.492	0.627	0.842	1.381	0.862	2.279	0.377	0.432	2.063	2.163
			0.574	0.812	0.394	0.514	0.452	1.939	0.576	1.198	0.598	0.397	3.114	2.633
			0.533	0.738	0.287	0.606	0.332	1.663	0.292	1.404	0.624	0.628	4.059	1.71
			0.676	0.869	0.472	0.433	0.875	2.385	0.489	0.662	0.541	0.21	1.49	2.167
			0.598	0.648	0.298	0.569	0.531	0.858	0.215	1.952	0.586	0.643	3.912	3.289
			0.577	0.772	0.439	0.699	0.615	1.254	0.494	1.815	0.806	0.357	2.018	0.965
			0.633	0.686	0.345	0.312	0.804	1.669	0.247	0.345	0.755	0.72	1.908	4.554
			0.53	0.744	0.354	0.576	0.313	1.802	0.344	1.824	0.67	0.663	3.11	2.635
			0.456	0.709	0.626	0.539	0.347	1.143	1.068	1.356	1.053	0.486	1.045	2.894
			0.565	0.625	0.405	0.417	0.495	1.214	0.399	1.049	0.749	1.117	2.201	4.838
			0.555	0.722	0.317	0.493	0.627	1.709	0.267	0.846	1.015	0.838	2.777	2.372
			0.625	0.773	0.486	0.622	0.699	2.577	1.294	1.864	0.622	0.658	3.127	1.767
			0.662	0.64	0.316	0.385	0.965	1.169	0.215	0.33	0.705	0.982	3.264	3.079
			0.555	0.51	0.373	0.592	0.579	0.43	0.41	2.269	1.01	1.018	2.73	3.113
			0.637	0.788	0.372	0.576	0.732	2.055	0.431	1.765	0.638	0.513	2.721	2.125
			0.573	0.771	0.426	0.618	0.379	2.014	0.308	2.355	0.498	0.595	1.887	2.655
			0.652	0.817	0.393	0.659	0.587	1.905	0.248	1.61	0.434	0.325	1.509	1.075
			0.484	0.668	0.427	0.463	0.386	0.885	0.43	1.222	1.025	0.568	2.315	3.63
			0.594	0.756	0.431	0.636	0.586	2.031	0.599	1.714	0.635	0.665	2.441	1.526
			0.564	0.686	0.326	0.59	0.451	1.479	0.358	1.992	0.666	0.921	3.625	2.433
			0.67	0.725	0.278	0.577	0.477	1.213	0.103	1.405	0.347	0.372	3.88	1.701
			0.506	0.836	0.355	0.562	0.346	1.558	0.337	2.259	0.763	0.268	2.633	2.988
			0.61	0.803	0.336	0.616	0.604	1.725	0.219	1.499	0.663	0.236	3.466	1.736
			0.468	0.809	0.33	0.351	0.273	1.927	0.348	0.582	0.999	0.36	3.362	4.297
			0.508	0.685	0.419	0.436	0.353	1.268	0.436	0.839	0.803	0.842	1.886	3.368
			0.504	0.574	0.213	0.41	0.423	1.552	0.148	0.825	0.828	2.016	4.695	3.991
			0.301	0.547	0.341	0.691	0.111	0.672	0.289	2.348	1.596	1.089	2.766	1.254
			0.64	0.64	0.355	0.47	0.693	1.184	0.487	1.315	0.598	0.955	3.502	3.47
			0.502	0.582	0.333	0.497	0.373	0.756	0.386	0.84	1.031	0.925	3.166	2.317
			0.423	0.661	0.397	0.509	0.45	1.02	0.314	0.833	1.728	0.814	2.219	2.014
			0.523	0.818	0.511	0.494	0.336	3.25	0.936	1.123	0.689	0.65	2.274	2.692
			0.518	0.806	0.36	0.782	0.761	1.655	0.306	2.779	1.178	0.307	2.07	0.616
			0.748	0.584	0.273	0.629	0.886	0.774	0.149	1.867	0.314	1.071	3.008	1.683
			0.545	0.716	0.472	0.336	0.583	1.048	0.85	0.507	0.901	0.521	2.394	6.058
			0.417	0.699	0.356	0.454	0.184	1.337	0.258	0.992	0.765	0.694	2.821	3.415
			0.491	0.686	0.359	0.582	0.384	0.905	0.385	2.483	0.998	0.461	2.678	3.399
			0.55	0.784	0.395	0.37	0.38	2.559	0.473	0.532	0.633	0.651	2.623	3.516
			0.486	0.65	0.383	0.571	0.33	0.724	0.318	1.366	1.006	0.518	2.541	1.785
			0.399	0.617	0.291	0.572	0.336	0.652	0.195	1.425	1.681	0.568	2.732	1.955
			0.643	0.725	0.306	0.475	0.783	1.826	0.336	1.011	0.644	0.59	4.195	2.807
			0.46	0.673	0.385	0.53	0.275	1.086	0.356	1.279	0.783	0.601	2.137	2.426
			0.5	0.657	0.292	0.627	0.261	0.725	0.178	1.708	0.56	0.481	3.24	1.201
			0.44	0.592	0.455	0.58	0.397	1.172	0.561	1.331	1.495	1.439	2.15	1.671
			0.499	0.769	0.33	0.458	0.628	2.266	0.24	0.471	1.626	0.726	3.235	1.914
			0.521	0.677	0.476	0.636	0.547	1.419	0.523	2.692	1.082	0.808	1.845	2.455
			0.515	0.53	0.404	0.525	0.35	0.663	0.334	0.893	0.68	1.218	2.313	1.636
			0.547	0.79	0.314	0.526	0.447	1.758	0.257	1.579	0.729	0.366	2.67	2.724
			0.469	0.678	0.261	0.388	0.329	0.916	0.197	0.564	1.228	0.652	3.411	2.952
			0.612	0.676	0.372	0.654	0.569	0.814	0.349	1.926	0.627	0.52	2.487	1.446
			0.624	0.739	0.373	0.298	0.668	1.561	0.464	0.266	0.55	0.647	2.838	3.761
			0.476	0.513	0.456	0.522	0.273	0.806	0.618	1.428	0.707	1.639	2.769	2.669
			0.483	0.574	0.486	0.633	0.203	0.616	0.656	2.122	0.674	0.992	1.665	1.873
			0.53	0.717	0.405	0.458	0.302	1.086	0.398	0.887	0.579	0.491	1.863	3.061
			0.595	0.679	0.317	0.66	0.644	1.748	0.416	2.758	0.757	1.046	4.254	1.918
			0.455	0.837	0.377	0.365	0.193	1.91	0.331	0.625	0.955	0.331	2.352	3.946
			0.546	0.676	0.339	0.523	0.493	1.603	0.547	1.571	0.86	0.964	4.734	3.258
			0.589	0.674	0.363	0.346	0.799	0.991	0.589	0.423	0.707	0.651	3.376	2.895
			0.621	0.735	0.44	0.466	0.48	1.988	0.561	0.808	0.442	0.747	2.422	2.371
			0.544	0.69	0.416	0.538	0.564	1.184	0.582	1.307	1.016	0.623	2.92	2.469
			0.666	0.66	0.457	0.649	0.716	1.149	0.903	1.636	0.485	0.558	2.683	1.285
			0.638	0.678	0.323	0.586	0.844	1.08	0.31	2.357	0.794	0.647	2.944	3.375
			0.49	0.734	0.413	0.547	0.433	2.442	0.391	1.478	1.312	0.722	1.8	2.56
			0.563	0.669	0.343	0.803	0.44	1.342	0.263	2.586	0.582	0.771	2.309	0.508
			0.584	0.739	0.405	0.557	0.372	2.041	0.628	1.191	0.498	0.676	3.14	1.633
			0.534	0.7	0.258	0.596	0.546	1.493	0.141	1.715	1.201	0.809	2.9	1.956
			0.57	0.747	0.344	0.374	0.698	1.606	0.439	0.465	0.929	0.469	4.667	3.165
			0.446	0.608	0.586	0.534	0.277	1.392	1.128	1.039	0.978	1.492	1.348	1.907
			0.444	0.707	0.353	0.662	0.251	1.031	0.41	1.762	0.962	0.508	2.96	1.348
			0.369	0.781	0.415	0.671	0.211	1.765	0.703	2.188	1.471	0.25	3.446	1.702
			0.609	0.698	0.269	0.558	0.502	1.604	0.22	1.814	0.498	0.803	3.568	2.807
			0.532	0.631	0.432	0.688	0.463	1.044	0.302	2.239	0.946	1.003	1.342	1.457
			0.568	0.482	0.377	0.508	0.518	0.468	0.295	1.232	0.776	1.271	2.749	2.514
			0.63	0.813	0.377	0.736	0.625	2.798	0.531	2.683	0.573	0.5	3.619	0.922
			0.472	0.822	0.385	0.499	0.227	1.831	0.416	1.726	0.753	0.319	2.817	4.256
			0.567	0.712	0.435	0.575	0.355	1.044	0.437	1.825	0.483	0.519	1.834	2.315
			0.51	0.702	0.542	0.445	0.344	1.156	0.858	0.832	0.764	0.52	1.691	3.306
			0.684	0.849	0.256	0.616	0.688	2.419	0.153	1.122	0.448	0.264	3.542	1.264
			0.445	0.573	0.242	0.683	0.18	0.68	0.076	2.667	0.735	0.903	2.897	1.281
			0.42	0.697	0.338	0.371	0.318	1.616	0.299	0.637	1.305	0.773	2.838	4.119
			0.488	0.708	0.517	0.396	0.342	0.981	0.652	0.651	0.923	0.461	1.317	3.609
			0.509	0.72	0.274	0.533	0.348	0.951	0.2	1.046	0.868	0.408	3.295	2.058
			0.585	0.64	0.497	0.606	0.506	1.111	0.484	2.114	0.669	1.07	1.542	2.193
			0.568	0.454	0.237	0.546	0.681	0.442	0.108	1.245	0.899	1.441	3.779	2.21
			0.583	0.678	0.431	0.568	0.594	1.107	0.529	1.753	0.716	0.668	2.164	2.532
			0.426	0.783	0.318	0.488	0.28	2.389	0.235	1.172	1.238	0.246	2.78	3.008
			0.477	0.764	0.419	0.431	0.359	2.326	0.5	1.127	0.975	0.732	2.642	4.177
			0.436	0.764	0.347	0.546	0.261	1.056	0.413	1.393	1.283	0.375	3.865	2.538
			0.437	0.589	0.382	0.408	0.263	1.117	0.455	0.575	0.825	1.324	3.188	2.817
			0.524	0.75	0.363	0.663	0.488	1.719	0.443	2.199	0.904	0.403	3.234	1.278
			0.575	0.709	0.458	0.458	0.418	1.401	0.537	0.79	0.561	0.713	1.729	2.677
			0.507	0.609	0.447	0.471	0.242	1.055	0.503	0.875	0.56	1.128	2.34	2.607
			0.526	0.551	0.418	0.433	0.413	0.757	0.452	1.191	0.822	1.172	2.07	4.363
			0.576	0.615	0.447	0.487	0.415	0.714	0.852	0.878	0.562	0.715	2.997	2.558
			0.624	0.691	0.401	0.474	0.493	1.243	0.376	0.904	0.447	0.736	2.311	2.911
			0.383	0.742	0.32	0.56	0.255	1.626	0.29	2.446	1.505	0.478	3.606	4.015
			0.55	0.722	0.485	0.55	0.522	1.478	0.856	1.35	0.784	0.572	2.381	2.194
			0.75	0.651	0.485	0.474	1.01	1.665	0.75	0.931	0.325	0.868	2.062	2.788
			0.474	0.542	0.475	0.439	0.299	0.653	0.499	0.859	1.012	1.065	1.43	2.916
			0.529	0.741	0.466	0.462	0.542	1.842	0.668	0.679	1.104	0.529	2.156	2.29
			0.421	0.748	0.336	0.565	0.248	1.417	0.266	1.397	1.176	0.427	2.855	2.172
			0.587	0.742	0.503	0.809	0.742	1.217	0.996	3.396	0.943	0.439	2.11	0.569
			0.401	0.7	0.481	0.644	0.257	0.792	0.594	2.625	1.177	0.471	1.66	2.242
			0.626	0.708	0.389	0.537	0.673	1.173	0.294	1.408	0.567	0.431	2.217	2.428
			0.5	0.68	0.391	0.596	0.434	1.395	0.276	1.835	1.045	0.68	1.753	2.383
			0.471	0.765	0.323	0.65	0.27	1.366	0.344	1.947	0.805	0.287	4.366	1.666
			0.733	0.534	0.348	0.564	0.824	0.535	0.503	0.737	0.284	1.045	3.683	1.355
			0.703	0.453	0.555	0.533	0.777	0.498	1.156	1.657	0.334	1.551	1.664	3.258
			0.542	0.709	0.392	0.511	0.588	0.948	0.373	0.892	0.917	0.326	2.372	1.867
			0.423	0.703	0.605	0.433	0.176	1.491	1.129	0.447	0.816	0.85	1.365	2.006
			0.679	0.653	0.417	0.635	1.256	1.04	0.497	1.966	0.803	0.741	2.281	1.34
			0.547	0.716	0.511	0.513	0.579	1.799	0.902	1.442	1	0.72	2.021	3.413
			0.387	0.657	0.344	0.524	0.342	1.297	0.393	1.223	1.699	0.927	4.307	2.464
			0.416	0.695	0.408	0.636	0.202	1.451	0.441	2.182	0.907	0.704	2.352	1.985
			0.48	0.564	0.302	0.301	0.306	1.004	0.232	0.289	1.087	1.301	3.334	4.852
			0.404	0.738	0.374	0.68	0.202	1.968	0.348	2.247	1.206	0.663	2.587	1.436
			0.574	0.807	0.282	0.534	0.685	2.434	0.189	1.821	0.828	0.469	2.809	3.133
			0.53	0.806	0.245	0.341	0.691	2.481	0.219	0.569	1.314	0.362	5.014	4.718
			0.495	0.58	0.476	0.521	0.275	0.923	1.089	1.316	0.639	1.151	3.323	2.988
			0.525	0.795	0.349	0.572	0.308	1.899	0.274	1.637	0.6	0.409	2.779	2.44
			0.446	0.621	0.441	0.533	0.363	0.998	0.456	1.791	1.101	0.831	1.955	3.025
			0.531	0.781	0.411	0.671	0.511	1.329	0.344	2.335	0.94	0.297	1.74	1.553
			0.53	0.739	0.347	0.538	0.598	1.615	0.412	1.908	1.193	0.392	3.216	3.216
			0.558	0.701	0.406	0.518	0.59	1.65	0.4	1.15	0.852	0.867	1.748	2.604
			0.611	0.78	0.376	0.565	1.213	2.825	0.346	1.602	1.166	0.649	2.046	2.367
			0.582	0.876	0.392	0.586	0.765	2.393	0.485	2.131	1.013	0.196	2.871	2.723
			0.458	0.56	0.36	0.414	0.328	0.58	0.375	0.631	1.093	0.884	2.622	2.835
			0.385	0.88	0.379	0.6	0.223	3.049	0.389	1.918	1.298	0.272	2.549	2.261
			0.497	0.752	0.511	0.57	0.364	1.212	0.843	1.373	0.902	0.452	2.003	1.552
			0.547	0.767	0.438	0.53	0.298	2.632	0.753	0.907	0.567	0.575	2.94	1.71
			0.656	0.729	0.444	0.588	0.591	1.917	0.537	1.544	0.409	0.762	2.471	1.918
			0.513	0.826	0.357	0.402	0.46	1.522	0.273	0.55	0.938	0.204	1.968	2.93
			0.54	0.714	0.32	0.64	0.429	1.519	0.197	2.225	0.721	0.65	2.899	1.934
			0.467	0.619	0.427	0.504	0.384	1.067	0.376	0.769	1.066	0.978	2.181	1.635
			0.521	0.658	0.295	0.407	0.402	0.886	0.266	0.569	0.829	0.698	3.307	2.738
			0.495	0.574	0.402	0.481	0.364	1.132	0.407	1.407	0.972	1.513	3.186	3.76
			0.672	0.672	0.377	0.405	0.663	1.495	0.44	0.64	0.448	0.993	3.109	3.404
			0.48	0.711	0.374	0.592	0.326	1.828	0.624	1.102	0.905	0.696	3.994	1.327
			0.72	0.514	0.308	0.759	0.717	0.538	0.209	3.603	0.347	1.216	2.574	0.745
			0.558	0.651	0.332	0.545	0.543	1.288	0.236	1.39	0.784	0.962	2.611	2.724
			0.524	0.716	0.556	0.59	0.485	0.987	1.131	1.749	0.992	0.473	1.699	2.551
			0.535	0.714	0.303	0.49	0.428	1.804	0.233	1.2	0.861	0.665	3.349	3.189
			0.556	0.63	0.592	0.525	0.538	0.714	1.298	1.229	0.827	0.517	1.615	2.191
			0.432	0.729	0.377	0.434	0.196	1.839	0.392	1.292	0.837	0.904	2.933	4.541
			0.699	0.628	0.241	0.384	0.601	0.953	0.182	0.615	0.316	0.821	4.551	3.324
			0.566	0.605	0.505	0.471	0.503	0.836	0.846	1.451	0.733	0.873	2.063	3.96
			0.539	0.598	0.277	0.545	0.43	0.974	0.149	1.493	0.813	1.083	3.025	2.432
			0.758	0.766	0.594	0.469	0.843	2.249	1.118	1.002	0.21	0.587	1.413	2.929
			0.664	0.71	0.403	0.533	0.465	1.245	0.498	1.671	0.337	0.567	2.228	3.203
			0.619	0.607	0.438	0.337	0.825	0.831	0.48	0.269	0.817	0.911	1.854	3.668
			0.405	0.61	0.386	0.612	0.243	0.863	0.567	1.73	1.11	0.811	3.927	1.591
			0.606	0.647	0.304	0.519	0.543	1.361	0.242	1.745	0.565	1.078	3.521	3.948
			0.533	0.386	0.596	0.673	0.466	0.386	1.016	2.94	0.909	2.075	1.286	1.835
			0.605	0.801	0.376	0.401	0.39	1.945	0.463	0.951	0.436	0.217	3.259	4.898
			0.546	0.734	0.449	0.446	0.498	1.684	0.533	0.857	0.783	0.622	1.972	3.257
			0.6	0.658	0.306	0.526	0.563	1.08	0.183	1.049	0.682	0.68	3.633	2.809
			0.473	0.653	0.414	0.449	0.388	1.076	0.55	0.736	1.088	0.801	2.45	2.767
			0.592	0.58	0.452	0.479	0.522	0.734	0.35	1.016	0.682	1.021	1.529	3.251
			0.512	0.69	0.39	0.489	0.49	1.353	0.355	1.288	0.939	0.775	1.987	3.311
			0.484	0.766	0.422	0.507	0.229	1.662	0.441	0.483	0.664	0.578	1.849	1.267
			0.483	0.579	0.316	0.467	0.275	0.656	0.227	1.264	0.783	0.902	2.256	4.492
			0.474	0.69	0.373	0.598	0.346	1.888	0.398	1.929	1.079	1.193	2.48	2.031
			0.554	0.643	0.404	0.488	0.743	0.998	0.236	0.983	1.037	0.789	1.341	2.882
			0.34	0.75	0.299	0.57	0.155	1.459	0.17	1.721	1.596	0.575	2.728	2.331
			0.496	0.695	0.513	0.492	0.404	1.167	0.556	1.195	0.988	0.652	1.303	3.507
			0.481	0.67	0.214	0.581	0.398	0.926	0.108	3.07	1.078	0.558	3.528	4.093
			0.588	0.579	0.301	0.589	0.258	0.59	0.195	1.606	0.331	0.862	2.753	2.127
			0.583	0.589	0.486	0.518	0.598	0.834	0.684	0.925	0.759	1.004	1.884	1.748
			0.321	0.618	0.38	0.604	0.104	1.174	0.46	2.153	1.074	1.037	2.896	2.396
			0.571	0.658	0.383	0.663	0.431	1.174	0.513	2.276	0.616	0.842	2.983	1.54
			0.579	0.626	0.299	0.495	0.575	1.218	0.338	1.366	0.775	0.884	4.885	3.404
			0.568	0.549	0.424	0.697	0.634	0.465	0.604	2.656	0.766	0.813	2.938	1.207
			0.577	0.757	0.572	0.548	0.561	1.411	0.823	1.116	0.769	0.476	1.154	1.724
			0.442	0.742	0.489	0.503	0.338	1.649	0.807	1.807	1.12	0.546	2.161	4.114
			0.621	0.61	0.362	0.523	0.72	0.77	0.307	1.275	0.686	0.88	2.337	2.477
			0.463	0.523	0.438	0.622	0.367	0.457	0.654	1.862	0.946	1.048	3.325	1.784
			0.507	0.753	0.493	0.562	0.585	1.516	0.689	1.306	1.234	0.544	1.748	1.899
			0.576	0.72	0.325	0.374	0.574	1.628	0.289	0.4	0.886	0.646	2.659	2.672
			0.561	0.704	0.356	0.781	0.647	1.104	0.301	3.37	0.68	0.579	2.537	0.91
			0.676	0.736	0.388	0.648	0.434	1.961	0.238	3.305	0.253	0.681	1.617	1.915
			0.506	0.725	0.295	0.516	0.397	1.664	0.106	1.18	0.812	0.469	2.735	2.265
			0.461	0.42	0.547	0.334	0.292	0.47	0.907	0.511	0.917	2.061	1.706	4.16
			0.683	0.505	0.398	0.447	0.781	0.447	0.385	1.024	0.45	1.214	2.127	3.491
			0.464	0.542	0.376	0.609	0.459	0.556	0.383	1.936	1.44	0.957	2.99	1.982
			0.535	0.666	0.378	0.539	0.502	1.238	0.498	1.408	0.935	0.735	3.217	2.75
			0.428	0.807	0.333	0.662	0.209	2.281	0.274	2.205	0.84	0.328	3.894	1.339
			0.66	0.7	0.403	0.505	0.507	1.587	0.497	1.107	0.387	0.527	2.515	2.469
			0.468	0.76	0.349	0.505	0.273	2.909	0.255	0.963	0.835	0.74	2.156	2.239
			0.646	0.744	0.452	0.681	0.867	1.648	0.923	3.06	0.731	0.595	3.134	1.832
			0.582	0.581	0.407	0.494	0.765	1.045	0.622	0.897	1.101	1.439	3.337	2.017
			0.368	0.703	0.32	0.437	0.185	1.613	0.274	0.388	1.098	0.724	2.668	1.932
			0.603	0.717	0.464	0.54	0.747	1.826	0.677	1.14	0.795	0.751	2.379	2.009
			0.577	0.59	0.325	0.524	0.483	0.813	0.303	1.36	0.638	0.851	3.196	2.456
			0.647	0.693	0.386	0.44	0.95	1.296	0.362	0.938	0.769	0.707	2.298	3.164
			0.532	0.609	0.309	0.616	0.563	0.784	0.13	1.367	0.886	0.845	2.019	1.58
			0.717	0.741	0.289	0.436	1.22	1.674	0.165	0.638	0.569	0.663	2.878	2.776
			0.534	0.616	0.494	0.673	0.45	0.918	0.746	1.928	0.775	0.615	2.029	1.165
			0.554	0.838	0.436	0.583	0.419	1.711	0.767	1.692	0.738	0.264	3.278	2.381
			0.525	0.702	0.498	0.675	0.558	0.953	0.709	2.114	1.01	0.522	1.702	1.46
			0.417	0.749	0.325	0.388	0.186	1.635	0.234	0.85	0.761	0.61	2.447	4.519
			0.625	0.582	0.34	0.441	0.673	0.712	0.226	0.939	0.685	0.946	2.856	3.968
			0.61	0.678	0.369	0.591	0.7	1.16	0.632	2.121	0.73	0.747	3.503	2.269
			0.38	0.793	0.412	0.467	0.199	1.84	0.264	0.811	1.245	0.347	2.282	2.715
			0.67	0.821	0.306	0.611	0.976	1.371	0.287	1.85	0.619	0.194	3.133	2.415
			0.534	0.647	0.301	0.63	0.309	0.855	0.146	1.408	0.544	0.622	2.228	1.251
			0.501	0.586	0.557	0.614	0.307	1.116	0.699	1.134	0.713	1.429	1.088	1.209
			0.511	0.813	0.444	0.575	0.443	3.41	0.61	1.51	0.858	0.577	2.298	1.844
			0.503	0.735	0.415	0.522	0.191	1.769	0.513	1.25	0.583	0.605	2.462	2.496
			0.494	0.647	0.34	0.505	0.254	1.007	0.322	1.404	0.677	0.455	2.997	3.358
			0.526	0.78	0.389	0.553	0.317	1.134	0.354	1.228	0.635	0.246	2.132	1.813
			0.464	0.473	0.414	0.576	0.413	0.255	0.427	1.719	1.117	0.71	2.131	2.259
			0.299	0.712	0.351	0.562	0.131	1.519	0.347	1.295	1.833	0.68	2.453	2.116
			0.544	0.838	0.555	0.547	0.43	2.505	1.003	1.193	0.721	0.389	1.552	1.998
			0.607	0.606	0.466	0.577	0.509	0.889	0.739	2.333	0.55	0.949	2.235	2.931
			0.541	0.745	0.469	0.615	0.591	1.911	0.932	2.68	0.92	0.763	3.029	2.261
			0.605	0.856	0.502	0.44	0.615	1.943	0.923	1.101	0.629	0.169	2.184	4.028
			0.625	0.748	0.366	0.492	0.5	1.603	0.452	1.224	0.469	0.517	2.891	2.921
			0.7	0.654	0.577	0.607	0.864	1.319	0.878	2.598	0.439	0.886	1.361	2.808
			0.598	0.653	0.406	0.581	0.647	1.052	0.646	1.843	0.806	0.831	3.358	1.8
			0.672	0.683	0.305	0.465	0.621	0.919	0.344	1.679	0.373	0.602	4.551	4.586
			0.676	0.517	0.389	0.449	0.741	0.64	0.459	0.763	0.452	1.282	2.563	2.631
			0.675	0.786	0.349	0.517	0.824	2.041	0.29	0.928	0.535	0.32	2.759	2.011
			0.673	0.805	0.379	0.608	0.558	1.966	0.344	1.677	0.393	0.383	2.112	1.823
			0.548	0.717	0.28	0.58	0.43	1.737	0.245	1.844	0.785	0.821	4.328	2.243
			0.565	0.646	0.422	0.561	0.323	1.121	0.437	1.685	0.485	0.944	2.04	2.734
			0.559	0.646	0.446	0.47	0.623	1.176	0.675	0.633	1.027	0.775	2.608	1.998
			0.44	0.77	0.509	0.555	0.153	1.869	1.052	2.284	0.723	0.419	2.483	3.505
			0.535	0.743	0.322	0.564	0.357	2.092	0.281	1.219	0.65	0.731	3.067	1.816
			0.393	0.652	0.649	0.637	0.201	1.197	1.107	1.667	1.38	0.992	0.874	1.544
			0.453	0.758	0.353	0.538	0.348	1.953	0.287	1.162	1.105	0.541	2.051	2.081
			0.468	0.456	0.601	0.567	0.4	0.325	1.263	1.493	1.213	1.14	1.457	2.362
			0.63	0.83	0.399	0.658	0.644	2.894	0.469	1.343	0.562	0.465	2.51	0.954
			0.53	0.551	0.473	0.298	0.451	0.989	0.668	0.323	0.822	1.653	1.865	4.922
			0.614	0.742	0.38	0.414	0.664	1.609	0.379	0.632	0.627	0.531	2.461	3.137
			0.454	0.688	0.501	0.538	0.137	1.64	0.702	1.189	0.524	0.848	2.013	2.386
			0.627	0.679	0.45	0.533	0.479	1.458	0.486	1.261	0.49	0.548	1.649	2.402
			0.455	0.51	0.387	0.563	0.247	0.885	0.317	1.461	0.987	1.388	1.98	2.03
			0.627	0.728	0.365	0.592	0.529	1.961	0.541	1.59	0.516	0.616	4.034	2.004
			0.689	0.664	0.18	0.634	1.261	1.091	0.083	1.916	0.743	0.732	5.543	1.814
			0.549	0.798	0.356	0.687	0.38	2.345	0.436	2.182	0.661	0.471	3.688	1.214
			0.496	0.672	0.287	0.561	0.365	1.374	0.221	1.472	0.862	0.842	3.311	2.204
			0.374	0.629	0.516	0.354	0.094	1.373	0.828	0.609	0.828	1.261	1.761	4.685
			0.448	0.754	0.369	0.385	0.315	1.595	0.508	0.807	1.05	0.48	3.243	4.679
			0.531	0.705	0.366	0.482	0.406	1.548	0.331	0.68	0.887	0.771	3.04	1.976
			0.491	0.661	0.385	0.351	0.455	1.209	0.283	0.401	1.254	0.813	2.106	3.488
			0.467	0.719	0.311	0.509	0.255	1.704	0.328	0.777	0.884	0.734	3.645	1.588
			0.534	0.639	0.438	0.69	0.45	1.07	0.931	3.024	0.803	0.781	3.209	1.557
			0.648	0.623	0.403	0.699	0.702	1.065	0.51	2.155	0.519	1.02	2.774	1.065
			0.654	0.598	0.467	0.682	0.535	1.284	0.733	2.461	0.422	1.167	2.102	1.516
			0.535	0.681	0.413	0.599	0.447	1.468	0.463	2.295	0.738	0.765	2.487	2.616
			0.5	0.579	0.414	0.436	0.361	1.212	0.417	0.996	0.927	1.551	1.907	4.02
			0.579	0.792	0.33	0.596	0.44	1.445	0.291	2.69	0.575	0.32	3.002	2.847
			0.546	0.73	0.38	0.699	0.55	1.59	0.354	3.491	0.771	0.504	2.229	1.82
			0.625	0.654	0.474	0.366	0.85	0.725	0.772	0.624	0.872	0.504	2.261	4.913
			0.585	0.664	0.366	0.469	0.591	1.528	0.281	1.152	0.937	0.808	1.948	3.746
			0.668	0.684	0.349	0.608	0.984	1.209	0.401	1.746	0.577	0.705	3.174	1.835
			0.483	0.535	0.378	0.514	0.225	0.604	0.343	1.979	0.68	1.229	2.518	3.82
			0.421	0.784	0.416	0.665	0.272	2.054	0.546	3.329	1.321	0.594	2.599	2.102
			0.578	0.658	0.322	0.583	0.586	1.397	0.213	0.93	0.913	0.998	3.298	1.334
			0.388	0.817	0.332	0.709	0.226	2.35	0.421	2.468	1.446	0.323	4.08	1.387
			0.424	0.625	0.658	0.629	0.186	0.772	1.348	2.534	0.802	0.714	1.005	2.073
			0.621	0.845	0.338	0.599	0.661	1.962	0.379	1.065	0.661	0.201	3.235	1.126
			0.44	0.705	0.267	0.464	0.236	1.891	0.179	0.694	0.938	0.982	3.497	2.375
			0.475	0.72	0.403	0.399	0.288	1.673	0.274	0.543	0.892	0.794	1.66	3.074
			0.458	0.626	0.337	0.465	0.257	0.96	0.561	1.065	0.745	0.784	4.817	4.082
			0.4	0.562	0.447	0.444	0.204	0.858	0.907	0.8	1.157	1.22	4.029	2.875
			0.308	0.719	0.361	0.478	0.085	1.555	0.225	0.761	1.325	0.745	2.7	2.109
			0.632	0.755	0.297	0.595	0.7	1.954	0.329	2.182	0.64	0.542	4.573	2.377
			0.451	0.718	0.369	0.414	0.247	1.285	0.412	0.344	1.171	0.494	3.595	1.658
			0.482	0.715	0.35	0.49	0.199	1.304	0.301	1.338	0.608	0.621	2.596	2.895
			0.558	0.603	0.393	0.424	0.403	1.038	0.606	1.012	0.597	0.967	3.419	3.679
			0.615	0.698	0.421	0.453	0.547	1.527	0.45	0.574	0.536	0.635	2.199	2.174
			0.525	0.764	0.409	0.512	0.423	1.153	0.476	1.823	0.829	0.327	2.122	3.251
			0.551	0.728	0.404	0.603	0.603	1.907	0.356	2.095	0.956	0.784	1.643	2.246
			0.375	0.591	0.549	0.676	0.184	0.891	0.737	3.313	1.342	1.051	1.309	2.388
			0.513	0.655	0.302	0.462	0.565	1.514	0.195	0.616	1.228	1.104	2.54	2.234
			0.488	0.636	0.57	0.476	0.429	1.359	1.333	1.226	1.068	1.063	2.201	3.481
			0.755	0.661	0.338	0.64	1.136	1.358	0.314	2.267	0.398	0.891	3.12	1.953
			0.562	0.691	0.167	0.443	0.559	1.218	0.072	0.9	0.86	0.635	4.961	3.222
			0.485	0.682	0.386	0.64	0.302	1.583	0.408	1.893	0.87	0.831	2.639	1.515
			0.451	0.582	0.291	0.527	0.492	1.063	0.128	1.034	1.465	1.377	2.103	2.164
			0.563	0.693	0.357	0.664	0.471	1.738	0.337	2.848	0.722	0.903	2.526	2.082
			0.506	0.729	0.492	0.429	0.219	1.559	0.766	1.156	0.501	0.672	1.859	5.117
			0.677	0.825	0.239	0.557	0.644	2.219	0.182	1.879	0.44	0.331	4.179	3.28
			0.352	0.7	0.221	0.581	0.176	1.095	0.185	1.924	1.271	0.646	6.37	2.634
			0.496	0.682	0.367	0.55	0.327	0.998	0.28	2.078	0.776	0.599	2.689	3.626
			0.469	0.761	0.351	0.449	0.3	1.354	0.504	0.58	0.815	0.199	3.521	2.214
			0.33	0.716	0.35	0.456	0.122	1.224	0.377	0.876	1.15	0.505	3.057	3.296
			0.647	0.663	0.28	0.541	0.749	1.068	0.145	0.909	0.547	0.789	3.133	1.504
			0.479	0.692	0.467	0.51	0.225	1.654	0.412	1.619	0.661	0.867	2.289	3.408
			0.569	0.629	0.647	0.538	0.354	0.868	1.204	0.999	0.517	0.81	1.072	1.742
			0.61	0.761	0.36	0.54	0.57	1.709	0.254	1.227	0.638	0.521	2.655	1.951
			0.447	0.707	0.301	0.308	0.274	1.601	0.154	0.524	1.104	0.824	2.54	6.47
			0.554	0.527	0.314	0.663	0.574	0.643	0.162	1.987	0.973	1.203	2.238	1.149
			0.552	0.719	0.415	0.548	0.68	1.564	0.4	1.124	0.96	0.655	2.288	1.863
			0.599	0.794	0.391	0.49	0.807	2.012	0.432	0.986	0.947	0.435	2.283	2.38
			0.582	0.664	0.326	0.617	0.482	1.157	0.31	2.14	0.583	0.793	3.185	2.085
			0.631	0.69	0.304	0.735	0.679	1.257	0.351	3.063	0.509	0.681	5.304	1.314
			0.604	0.609	0.411	0.612	0.601	1.27	0.456	2.196	0.688	1.325	2.618	2.34
			0.423	0.659	0.363	0.574	0.244	1.328	0.447	1.775	0.944	0.837	3.855	2.48
			0.559	0.593	0.485	0.538	0.644	0.85	0.503	1.397	0.957	1.075	1.484	2.352
			0.657	0.753	0.3	0.713	0.89	1.581	0.258	2.36	0.606	0.481	3.367	1.174
			0.525	0.669	0.479	0.529	0.408	1.637	0.648	1.479	0.759	1.018	1.82	2.887
			0.416	0.654	0.372	0.516	0.252	1.182	0.358	0.835	1.045	0.82	2.584	1.622
			0.542	0.66	0.188	0.733	0.598	0.977	0.103	2.576	0.898	0.697	4.24	0.84
			0.417	0.625	0.339	0.666	0.15	1.13	0.325	2.018	0.678	0.883	3.584	1.201
			0.465	0.766	0.325	0.613	0.463	2.361	0.379	1.208	1.337	0.708	4.158	1.224
			0.514	0.653	0.345	0.476	0.324	1.135	0.343	1.69	0.705	0.811	3.389	4.646
			0.383	0.604	0.386	0.495	0.217	0.773	0.447	1.291	1.325	0.864	2.434	3.093
			0.474	0.717	0.489	0.476	0.436	1.618	0.6	1.589	1.361	0.711	2.05	3.987
			0.685	0.72	0.497	0.592	0.855	1.39	0.93	1.192	0.473	0.656	2.263	1.406
			0.627	0.469	0.443	0.65	0.569	0.508	0.672	2.443	0.627	1.461	2.677	1.605
			0.642	0.755	0.234	0.457	0.719	1.208	0.126	0.897	0.539	0.315	3.644	3.382
			0.494	0.533	0.373	0.396	0.313	0.566	0.275	0.504	0.854	0.9	2.298	3.14
			0.38	0.725	0.392	0.457	0.198	1.61	0.548	1.326	1.126	0.655	2.983	3.916
			0.426	0.759	0.411	0.563	0.163	2.292	0.527	1.454	0.728	0.619	2.273	1.944
			0.362	0.62	0.49	0.553	0.208	0.88	1.225	1.271	1.446	0.848	3.05	1.884
			0.505	0.676	0.356	0.335	0.289	1.451	0.298	0.234	0.746	0.92	2.086	2.976
			0.513	0.775	0.494	0.575	0.414	1.348	1.244	1.479	0.813	0.299	2.696	1.969
			0.539	0.749	0.431	0.586	0.555	1.198	0.435	2.094	0.956	0.399	1.628	2.548
			0.637	0.543	0.562	0.466	0.608	0.923	1.196	0.732	0.502	1.503	1.988	2.489
			0.512	0.785	0.374	0.43	0.492	2.858	0.449	0.756	0.991	0.603	2.875	3.135
			0.512	0.688	0.332	0.553	0.506	1.097	0.334	1.747	1.168	0.578	2.958	2.906
			0.628	0.69	0.375	0.325	0.62	2.07	0.294	0.464	0.594	0.926	2.823	5.137
			0.478	0.717	0.397	0.553	0.372	1.284	0.381	2.5	1.182	0.496	2.273	3.637
			0.532	0.798	0.598	0.532	0.423	1.898	1.399	1.485	0.75	0.352	1.533	2.825
			0.575	0.753	0.45	0.71	0.562	1.65	0.569	2.977	0.728	0.506	2.162	1.631
			0.574	0.533	0.472	0.509	0.481	0.702	0.616	1.355	0.676	1.273	1.78	2.99
			0.648	0.633	0.465	0.381	0.959	1.069	0.496	0.366	0.691	0.534	1.723	3.004
			0.611	0.66	0.257	0.581	0.407	1.252	0.056	2.244	0.44	0.827	2.643	2.052
			0.588	0.702	0.428	0.487	0.597	1.35	0.473	0.95	0.697	0.774	2.03	2.281
			0.497	0.792	0.418	0.467	0.652	2.085	0.652	0.973	1.454	0.35	3.674	2.743
			0.566	0.571	0.322	0.44	0.476	0.717	0.187	1.2	0.629	0.727	1.974	4.346
			0.606	0.64	0.463	0.36	0.665	1.41	0.623	0.751	0.729	0.959	1.952	4.473
			0.486	0.766	0.384	0.571	0.498	1.269	0.358	1.799	1.192	0.36	2.094	3.122
			0.45	0.823	0.393	0.331	0.389	1.772	0.906	0.472	1.304	0.369	4.8	4.579
			0.35	0.667	0.624	0.407	0.147	1.194	1.104	0.877	1.47	0.888	1.13	3.673
			0.506	0.585	0.34	0.484	0.417	0.863	0.168	1.117	0.837	1.016	1.607	3.097
			0.628	0.657	0.409	0.539	0.611	1.107	0.493	1.083	0.532	0.773	2.439	2.205
			0.458	0.842	0.364	0.484	0.286	2.27	0.493	0.854	0.87	0.338	3.168	2.316
			0.658	0.803	0.162	0.553	0.944	2.07	0.032	1.013	0.69	0.235	3.103	1.558
			0.464	0.493	0.45	0.491	0.316	0.443	0.884	1.25	0.983	1.094	2.758	3.345
			0.54	0.707	0.403	0.556	0.517	1.754	0.501	1.226	0.842	0.741	2.383	2.017
			0.597	0.736	0.43	0.441	0.835	2.157	0.378	1.203	0.971	0.718	1.805	3.944
			0.451	0.758	0.33	0.492	0.496	2.148	0.159	1.045	1.696	0.667	1.862	3.074
			0.363	0.854	0.441	0.56	0.124	2.893	0.51	1.742	0.914	0.361	1.898	2.264
			0.538	0.686	0.511	0.634	0.425	1.769	0.919	1.709	0.852	1.051	2.007	1.538
			0.446	0.635	0.357	0.49	0.287	1.751	0.36	1.289	1.02	1.458	3.113	3.443
			0.401	0.624	0.553	0.403	0.231	1.063	1.173	0.839	1.074	0.996	1.846	4.078
			0.63	0.746	0.409	0.642	0.573	1.929	0.559	1.574	0.526	0.672	3.099	1.168
			0.486	0.732	0.462	0.553	0.326	1.807	0.666	0.914	0.935	0.693	2.444	1.633
			0.576	0.735	0.24	0.446	0.656	1.543	0.155	0.921	0.723	0.608	2.927	3.162
			0.49	0.717	0.241	0.427	0.341	1.005	0.159	0.888	0.896	0.465	3.38	3.87
			0.584	0.641	0.26	0.477	0.438	0.912	0.344	0.783	0.595	0.764	6.076	2.946
			0.397	0.619	0.309	0.513	0.135	0.958	0.218	1.13	0.785	0.936	2.968	2.639
			0.618	0.52	0.328	0.639	0.512	0.667	0.256	3.478	0.531	1.352	2.758	2.875
			0.404	0.671	0.288	0.433	0.196	1.029	0.433	0.61	1.115	0.657	5.367	2.41
			0.398	0.527	0.296	0.764	0.356	0.695	0.269	2.489	1.555	1.504	3.888	0.726
			0.514	0.708	0.393	0.512	0.571	1.683	0.388	1.23	1.13	0.788	2.021	2.871
			0.453	0.701	0.557	0.596	0.263	1.25	1.02	2.094	0.952	0.569	1.319	2.309
			0.533	0.69	0.361	0.54	0.539	0.839	0.521	1.143	1.092	0.451	3.367	1.971
			0.473	0.847	0.51	0.525	0.274	2.88	0.806	1.053	1.215	0.372	1.536	2.063
			0.458	0.692	0.262	0.695	0.36	1.682	0.226	2.298	1.342	0.992	3.577	1.208
			0.55	0.692	0.576	0.579	0.427	1.098	1.123	1.258	0.598	0.605	1.563	1.804
			0.574	0.691	0.531	0.517	0.4	1.242	0.82	1.762	0.531	0.741	1.432	3.973
			0.539	0.533	0.488	0.496	0.431	0.679	0.762	1.032	0.784	1.463	1.852	2.577
			0.538	0.638	0.406	0.503	0.395	1.685	0.558	1.108	0.754	1.391	2.681	2.394
			0.604	0.598	0.464	0.453	0.613	1.072	0.702	0.635	0.672	1.275	2.521	2.311
			0.512	0.576	0.3	0.524	0.33	1.024	0.296	1.064	0.771	1.355	3.67	2.021
			0.586	0.793	0.492	0.458	0.662	1.606	0.718	1.005	0.867	0.288	1.923	3.429
			0.526	0.786	0.263	0.501	0.587	1.97	0.174	0.983	1.21	0.554	3.918	2.455
			0.539	0.68	0.4	0.553	0.39	1.381	0.497	1.25	0.705	0.682	3.423	1.852
			0.59	0.807	0.324	0.685	0.539	1.655	0.172	2.32	0.565	0.259	1.996	1.297
			0.463	0.741	0.327	0.671	0.365	1.326	0.387	3.128	1.067	0.48	3.185	2.194
			0.544	0.772	0.46	0.553	0.555	1.155	0.793	1.412	0.947	0.304	2.612	2.237
			0.681	0.82	0.45	0.54	0.823	2.284	0.772	1.224	0.453	0.362	2.501	2.193
			0.481	0.776	0.336	0.559	0.237	1.898	0.328	1.398	0.872	0.389	2.906	2.064
			0.54	0.566	0.3	0.584	0.662	0.575	0.157	1.202	1.122	0.848	2.705	1.394
			0.475	0.7	0.52	0.575	0.186	1.384	1.15	1.224	0.644	0.637	2.05	1.597
			0.329	0.654	0.417	0.668	0.138	0.866	0.347	2.483	1.269	0.657	2.228	1.636
			0.444	0.735	0.477	0.729	0.252	1.523	0.601	3.058	1.056	0.588	1.806	1.213
			0.54	0.722	0.443	0.473	0.406	2.015	0.494	1.05	0.703	0.582	1.987	3.174
			0.524	0.496	0.376	0.493	0.435	0.805	0.37	1.006	0.799	1.993	2.33	2.73
			0.436	0.621	0.48	0.576	0.324	0.988	0.53	1.155	1.218	1.016	1.646	1.588
			0.511	0.704	0.444	0.73	0.222	1.136	0.472	2.964	0.52	0.49	1.789	1.216
			0.542	0.674	0.409	0.577	0.387	1.43	0.488	1.737	0.709	0.808	1.94	2.138
			0.547	0.558	0.494	0.337	0.33	0.637	0.544	0.295	0.751	0.849	1.356	3.258
			0.531	0.627	0.338	0.593	0.28	0.755	0.396	1.864	0.577	0.749	3.133	2.251
			0.646	0.616	0.374	0.757	0.906	1.043	0.487	4.281	0.715	0.976	2.693	1.505
			0.628	0.57	0.594	0.679	0.709	1.002	1.249	3.451	0.507	1.127	1.799	2.346
			0.427	0.773	0.335	0.557	0.301	1.185	0.194	2.345	1.395	0.345	2.194	3.765
			0.453	0.558	0.346	0.583	0.501	1.043	0.364	1.634	1.572	1.482	3.024	2.027
			0.495	0.792	0.456	0.602	0.339	2.697	0.385	2.284	0.966	0.603	1.429	2.819
			0.699	0.602	0.259	0.347	1.063	0.945	0.223	0.388	0.544	1.053	4.186	3.938
			0.629	0.568	0.455	0.477	0.803	1.115	0.471	0.687	0.667	1.704	1.683	2.04
			0.566	0.515	0.261	0.715	0.746	0.707	0.221	2.078	1.029	1.391	4.21	0.89
			0.423	0.669	0.497	0.721	0.185	1.178	0.668	2.412	0.824	0.845	1.772	1.156
			0.51	0.608	0.482	0.408	0.387	1.039	0.377	0.587	1.033	1.258	1.226	2.842
			0.563	0.833	0.301	0.4	0.611	1.78	0.122	0.627	0.888	0.265	1.944	3.854
			0.67	0.741	0.342	0.508	0.417	0.993	0.295	1.326	0.324	0.309	3.382	2.933
			0.588	0.658	0.366	0.527	0.786	0.995	0.56	1.162	0.865	0.721	3.995	2.229
			0.464	0.69	0.368	0.528	0.315	1.13	0.278	1.137	0.887	0.648	2.102	1.988
			0.603	0.84	0.557	0.496	0.69	2.221	0.912	0.916	0.769	0.28	1.624	2.549
			0.566	0.619	0.54	0.607	0.479	0.947	1.328	1.821	0.646	1.05	2.112	1.906
			0.663	0.693	0.263	0.413	0.947	1.148	0.171	1.013	0.669	0.592	3.886	4.271
			0.537	0.57	0.329	0.46	0.601	0.535	0.278	0.724	0.976	0.718	2.275	3.25
			0.517	0.773	0.335	0.502	0.371	1.196	0.468	0.872	0.766	0.323	4.062	1.988
			0.47	0.56	0.509	0.596	0.2	0.348	0.845	1.939	0.562	0.551	1.892	2.15
			0.559	0.703	0.403	0.47	0.417	1.234	0.447	1.326	0.62	0.45	3.079	3.732
			0.513	0.653	0.366	0.467	0.478	1.084	0.394	0.751	1.026	0.757	3.159	2.528
			0.45	0.624	0.435	0.548	0.427	0.83	0.701	1.135	1.396	0.708	2.604	1.85
			0.622	0.671	0.324	0.421	0.842	1.354	0.282	0.994	0.776	0.851	3.267	4.218
			0.62	0.753	0.31	0.509	0.755	1.55	0.252	1.076	0.776	0.522	3.205	2.236
			0.516	0.483	0.318	0.425	0.428	0.761	0.383	0.857	1.186	1.946	3.647	4.034
			0.453	0.696	0.334	0.611	0.205	1.433	0.28	3.033	0.65	0.759	2.267	2.983
			0.424	0.663	0.311	0.484	0.247	1.07	0.243	0.945	0.97	0.752	3.377	2.745
			0.327	0.733	0.492	0.537	0.134	1.313	0.699	1.089	1.191	0.554	1.851	2.112
			0.6	0.706	0.342	0.513	0.44	1.264	0.296	0.999	0.518	0.549	2.646	2.251
			0.551	0.667	0.399	0.607	0.475	1.03	0.319	1.684	0.811	0.675	1.658	1.78
			0.514	0.702	0.449	0.719	0.429	1.194	0.783	3.543	0.882	0.623	2.692	1.245
			0.45	0.66	0.391	0.547	0.251	1.086	0.413	1.124	0.762	0.773	3.104	2.014
			0.514	0.73	0.432	0.491	0.32	1.913	0.579	1.225	0.898	0.802	2.465	3.356
			0.43	0.688	0.345	0.366	0.293	1.161	0.45	0.535	1.311	0.67	3.624	3.432
			0.598	0.716	0.549	0.699	0.509	1.574	0.957	2.326	0.563	0.701	1.513	1.204
			0.636	0.801	0.397	0.656	0.499	2.278	0.469	1.928	0.46	0.515	2.569	1.668
			0.507	0.755	0.354	0.496	0.324	1.41	0.459	0.926	0.711	0.43	3.479	2.182
			0.558	0.673	0.515	0.441	0.519	1.569	1.078	1.125	0.794	0.985	2.557	3.486
			0.556	0.609	0.339	0.604	0.517	0.977	0.341	2.496	0.792	0.958	3.179	2.697
			0.582	0.671	0.449	0.622	0.454	1.411	0.396	1.952	0.546	0.865	1.499	1.855
			0.57	0.672	0.418	0.536	0.546	1.14	0.431	1.113	0.711	0.797	2.301	2.024
			0.8	0.468	0.379	0.596	1.446	0.431	0.36	1.054	0.241	1.233	2.342	1.313
			0.435	0.71	0.347	0.37	0.257	1.365	0.417	0.429	0.903	0.678	3.761	3.557
			0.539	0.813	0.27	0.474	0.423	1.333	0.068	1.394	0.764	0.214	1.888	3.633
			0.59	0.731	0.397	0.591	0.476	1.837	0.463	1.9	0.634	0.744	2.869	1.951
			0.469	0.663	0.463	0.602	0.341	1.269	0.814	1.506	1.027	0.867	2.367	1.685
			0.53	0.748	0.33	0.567	0.431	1	0.38	1.426	0.799	0.308	3.605	1.935
			0.526	0.784	0.401	0.521	0.461	2.166	0.444	1.446	0.881	0.535	2.495	2.684
			0.519	0.665	0.386	0.581	0.357	0.824	0.457	1.718	0.71	0.485	2.696	2.261
			0.498	0.574	0.424	0.711	0.462	0.668	0.417	1.951	1.191	0.767	2.346	0.987
			0.602	0.681	0.356	0.42	0.708	1.229	0.363	0.87	0.539	0.683	2.944	3.9
			0.417	0.766	0.296	0.463	0.127	1.372	0.304	0.892	0.912	0.419	3.564	2.968
			0.428	0.831	0.356	0.707	0.166	2.209	0.35	2.055	0.907	0.324	3.273	1.014
			0.527	0.695	0.411	0.619	0.307	1.264	0.265	1.444	0.702	0.554	1.522	1.665
			0.458	0.691	0.339	0.505	0.318	1.102	0.416	1.397	1.204	0.561	3.127	2.806
			0.499	0.787	0.312	0.597	0.283	1.298	0.203	1.389	0.729	0.287	2.421	1.65
			0.651	0.731	0.54	0.592	0.733	1.394	1.166	1.707	0.508	0.454	1.974	2.276
			0.668	0.649	0.341	0.351	0.947	0.878	0.429	0.634	0.624	0.63	3.56	4.949
			0.738	0.634	0.293	0.458	1.021	0.938	0.288	0.78	0.401	0.802	3.98	2.199
			0.512	0.595	0.409	0.642	0.435	1.137	0.442	1.672	0.94	1.329	2.205	1.403
			0.586	0.626	0.421	0.551	0.75	1.546	0.526	1.287	0.938	1.223	2.535	2.251
			0.521	0.807	0.291	0.568	0.322	2.399	0.209	2.648	0.755	0.432	3.488	3.433
			0.73	0.641	0.444	0.6	0.97	0.882	0.441	1.273	0.393	0.599	1.742	1.508
			0.38	0.623	0.369	0.619	0.208	0.782	0.542	1.736	1.277	0.795	3.815	1.81
			0.554	0.634	0.509	0.368	0.756	1.053	0.838	0.456	1.294	0.806	1.869	2.998
			0.46	0.647	0.335	0.701	0.261	1.213	0.565	1.758	0.97	0.969	4.582	0.967
			0.582	0.724	0.447	0.437	0.897	1.444	0.579	0.923	1.154	0.594	2.136	3.376
			0.484	0.672	0.465	0.406	0.283	1.557	0.593	0.811	0.847	0.816	1.84	4.18
			0.664	0.445	0.247	0.653	0.567	0.482	0.128	1.735	0.414	2.094	3.302	1.271
			0.541	0.748	0.329	0.691	0.522	2.041	0.224	2.254	0.949	0.538	2.82	1.073
			0.461	0.724	0.442	0.574	0.317	1.345	0.603	1.287	0.97	0.537	2.64	1.698
			0.452	0.721	0.337	0.399	0.403	1.601	0.326	0.568	1.286	0.693	3.044	3.859
			0.469	0.685	0.295	0.649	0.26	1.257	0.204	2.292	1.016	0.734	4.149	1.714
			0.514	0.768	0.506	0.459	0.282	1.661	0.741	0.925	0.686	0.42	1.661	2.99
			0.552	0.701	0.392	0.4	0.492	0.963	0.373	0.673	0.813	0.482	1.99	3.343
			0.504	0.744	0.448	0.686	0.399	1.325	0.51	2.095	1.12	0.466	2.029	1.313
			0.587	0.717	0.308	0.525	0.602	1.03	0.307	0.929	0.788	0.467	4.538	1.801
			0.559	0.739	0.266	0.566	0.434	1.153	0.149	1.894	0.623	0.41	2.7	2.777
			0.585	0.708	0.468	0.491	0.669	1.474	0.834	1.42	0.874	0.728	2.833	3.469
			0.615	0.559	0.589	0.565	0.52	0.969	1.197	1.473	0.53	1.42	1.382	2.198
			0.401	0.754	0.266	0.575	0.188	1.507	0.218	1.451	1.143	0.504	4.462	2.111
			0.436	0.625	0.312	0.44	0.297	1.063	0.267	0.589	1.05	0.885	2.736	2.326
			0.555	0.616	0.573	0.7	0.62	1.11	1.173	3.103	1.09	0.874	1.68	1.787
			0.619	0.652	0.456	0.418	0.742	0.845	0.464	0.8	0.743	0.688	2.073	3.514
			0.659	0.728	0.444	0.616	0.955	1.169	0.84	1.876	0.616	0.446	3.411	1.912
			0.641	0.637	0.29	0.472	0.93	0.757	0.273	1.133	0.882	0.823	3.543	3.567
			0.459	0.707	0.309	0.493	0.288	1.484	0.281	0.882	0.964	0.74	3.497	2.186
			0.541	0.793	0.348	0.419	0.767	2.328	0.336	0.684	1.372	0.583	5.509	3.218
			0.609	0.615	0.51	0.588	0.375	0.909	0.895	2.028	0.47	0.951	2.036	2.465
			0.535	0.611	0.416	0.521	0.618	1	0.374	0.94	1.232	0.976	1.713	2.061
			0.591	0.671	0.349	0.545	0.665	1.142	0.384	1.52	0.783	0.796	3.214	2.413
			0.639	0.688	0.469	0.598	0.753	1.158	0.642	1.794	0.644	0.689	1.967	1.925
			0.577	0.499	0.31	0.7	0.37	0.446	0.239	2.278	0.498	1.577	2.634	0.882
			0.638	0.683	0.369	0.685	0.521	1.743	0.385	3.487	0.444	0.818	2.588	2.175
			0.576	0.743	0.43	0.632	0.488	1.745	0.763	1.471	0.681	0.472	2.867	1.298
			0.599	0.633	0.508	0.488	0.463	0.968	0.812	0.965	0.555	0.864	1.757	2.475
			0.482	0.681	0.344	0.591	0.425	1.365	0.339	2.295	1.158	0.662	2.831	2.586
			0.489	0.824	0.311	0.46	0.439	2.8	0.248	1.213	1.104	0.384	2.857	3.635
			0.513	0.783	0.435	0.424	0.222	2.042	0.645	0.868	0.445	0.514	2.446	3.622
			0.6	0.598	0.387	0.474	0.642	1.003	0.501	0.807	0.738	1.249	3.516	2.493
			0.567	0.699	0.364	0.571	0.827	1.243	0.32	1.379	1.075	0.621	2.003	2.044
			0.442	0.781	0.346	0.588	0.338	2.111	0.31	1.524	1.114	0.444	2.96	1.78
			0.491	0.646	0.338	0.433	0.276	1.214	0.196	0.834	0.803	1.045	2.805	3.485
			0.571	0.593	0.401	0.616	0.468	0.598	0.516	1.897	0.589	0.689	2.624	1.934
			0.572	0.667	0.364	0.508	0.41	1.037	0.485	1.104	0.597	0.693	3.28	2.809
			0.416	0.528	0.377	0.637	0.376	0.996	0.445	2.389	1.26	1.663	3.559	2.022
			0.555	0.661	0.289	0.439	0.477	0.894	0.221	0.81	0.716	0.67	2.891	2.621
			0.493	0.657	0.318	0.656	0.334	1.101	0.3	2.983	0.924	0.737	4.477	2.3
			0.492	0.549	0.374	0.441	0.362	1.124	0.362	0.975	0.987	1.741	2.484	4.057
			0.522	0.8	0.378	0.423	0.374	2.102	0.308	0.859	0.793	0.424	1.852	3.752
			0.496	0.744	0.481	0.517	0.369	2.431	0.849	0.973	0.839	0.575	2.143	2.38
			0.53	0.814	0.244	0.672	0.379	1.812	0.15	1.674	0.683	0.371	3.204	1.154
			0.657	0.585	0.346	0.678	0.584	0.886	0.526	3.042	0.424	1.326	5.107	1.76
			0.5	0.673	0.466	0.524	0.477	1.103	0.565	1.232	0.998	0.752	1.747	2.474
			0.555	0.677	0.368	0.478	0.571	1.164	0.357	1.007	0.838	0.764	2.562	2.715
			0.467	0.782	0.317	0.437	0.264	1.505	0.223	0.593	0.933	0.35	2.7	2.724
			0.273	0.793	0.283	0.627	0.078	1.881	0.135	1.865	1.499	0.401	2.579	1.658
			0.474	0.678	0.393	0.576	0.245	1.757	0.461	2.049	0.739	1.113	2.734	2.733
			0.763	0.564	0.352	0.372	1.088	0.771	0.315	0.871	0.293	1.036	2.415	5.239
			0.75	0.735	0.196	0.345	1.331	2.412	0.067	0.446	0.526	0.847	2.691	4.251
			0.413	0.729	0.28	0.6	0.173	2.106	0.194	2.186	0.884	0.984	2.981	2.35
			0.431	0.633	0.429	0.69	0.328	0.856	0.594	1.986	1.238	0.714	2.414	1.067
			0.604	0.775	0.448	0.24	0.635	1.358	0.52	0.179	0.717	0.265	1.932	4.609
			0.692	0.738	0.46	0.475	0.9	1.653	0.575	0.863	0.381	0.667	2.025	2.219
			0.765	0.672	0.403	0.521	1.015	1.137	0.409	0.905	0.314	0.667	2.283	2.137
			0.491	0.741	0.36	0.558	0.384	1.813	0.498	1.043	1.192	0.474	3.273	1.618
			0.508	0.681	0.427	0.537	0.466	1.206	0.555	1.178	1.003	0.657	2.451	2.077
			0.38	0.655	0.402	0.589	0.232	1.133	0.461	1.211	1.396	0.826	2.716	1.513
			0.673	0.643	0.374	0.546	0.756	0.977	0.217	1.751	0.464	0.773	1.817	2.67
			0.451	0.631	0.297	0.376	0.32	1.143	0.252	0.557	1.252	0.926	2.975	4.384
			0.481	0.758	0.592	0.517	0.251	2.371	1.286	1.012	0.792	0.662	1.531	2.169
			0.624	0.623	0.356	0.399	0.496	1.267	0.307	0.44	0.462	1.261	2.484	2.966
			0.555	0.439	0.434	0.551	0.497	0.298	0.519	1.335	0.836	1.088	2.45	2.374
			0.628	0.628	0.398	0.546	0.801	0.781	0.231	0.987	0.733	0.769	1.766	1.919
			0.315	0.802	0.317	0.596	0.089	1.896	0.189	1.667	1.274	0.414	2.735	1.906
			0.574	0.58	0.397	0.496	0.434	0.793	0.392	2.244	0.584	1.003	2.165	4.735
			0.593	0.769	0.306	0.561	0.532	2.116	0.302	1.375	0.635	0.574	3.896	2.404
			0.638	0.636	0.37	0.5	0.778	1.119	0.509	1.172	0.699	0.85	3.142	2.862
			0.424	0.71	0.282	0.673	0.194	0.817	0.256	2.424	1.062	0.43	4.137	1.623
			0.567	0.738	0.638	0.259	0.509	0.903	1.446	0.279	0.711	0.388	1.091	5.205
			0.502	0.684	0.277	0.5	0.447	1.125	0.204	1.261	0.988	0.512	3.597	3.08
			0.541	0.633	0.518	0.522	0.403	0.838	0.654	1.183	0.845	0.723	1.644	2.543
			0.467	0.725	0.304	0.487	0.388	1.04	0.464	1	1.315	0.448	5.453	2.847
			0.668	0.687	0.408	0.619	0.733	1.403	0.44	1.799	0.49	0.44	2.502	1.499
			0.404	0.705	0.301	0.504	0.393	1.242	0.238	0.832	1.942	0.586	3.588	2.022
			0.39	0.552	0.501	0.412	0.306	0.678	0.616	0.608	1.69	0.851	1.812	3.448
			0.346	0.65	0.442	0.573	0.092	0.779	0.842	1.753	1.195	0.649	3.199	2.529
			0.408	0.702	0.446	0.34	0.224	1.568	0.45	0.442	1.017	0.929	1.818	3.511
			0.41	0.629	0.409	0.551	0.255	1.138	0.738	0.93	1.378	0.912	3.548	1.571
			0.557	0.723	0.35	0.469	0.35	2.505	0.302	0.811	0.599	0.902	2.141	2.964
			0.547	0.63	0.392	0.44	0.619	0.847	0.448	0.638	0.999	0.724	2.521	2.614
			0.592	0.7	0.443	0.505	0.556	1.113	0.571	1.166	0.617	0.584	2.336	2.576
			0.804	0.741	0.4	0.58	0.956	1.813	0.467	1.491	0.224	0.632	2.657	1.783
			0.502	0.728	0.453	0.628	0.259	0.939	0.586	3.047	0.666	0.353	1.745	3.086
			0.635	0.768	0.39	0.521	0.458	2.513	0.662	1.233	0.409	0.682	3.842	2.406
			0.5	0.752	0.301	0.579	0.306	1.104	0.251	1.717	0.82	0.218	3.042	2.283
			0.578	0.638	0.332	0.423	0.588	0.914	0.254	1.276	0.778	0.782	2.709	5.224
			0.421	0.552	0.423	0.488	0.399	0.732	0.524	0.703	1.486	1.145	2.057	1.776
			0.662	0.777	0.389	0.499	0.91	1.528	0.453	0.826	0.62	0.425	2.333	2.062
			0.475	0.755	0.363	0.646	0.384	1.733	0.282	1.831	1.034	0.436	2.099	1.438
			0.557	0.611	0.465	0.51	0.509	1	0.654	1.006	0.801	1.044	2.026	2.123
			0.458	0.854	0.421	0.59	0.253	2.546	0.859	1.818	1.065	0.152	4.049	1.954
			0.658	0.743	0.378	0.452	0.725	1.628	0.381	1.462	0.489	0.631	2.161	5.05
			0.502	0.655	0.505	0.496	0.41	1.166	0.732	1.17	0.958	0.511	1.906	2.807
			0.522	0.775	0.531	0.539	0.476	1.54	1.328	1.51	0.95	0.431	2.366	2.594
			0.697	0.825	0.285	0.4	1.149	2.195	0.214	0.48	0.766	0.367	3.411	3.27
			0.588	0.699	0.484	0.504	0.563	1.529	0.794	1.249	0.653	0.628	2.478	2.429
			0.515	0.692	0.446	0.634	0.292	1.323	0.534	2.422	0.697	0.623	2.03	1.889
			0.424	0.742	0.33	0.56	0.275	2.465	0.261	2.46	1.16	0.741	2.488	3.92
			0.569	0.72	0.307	0.642	0.344	1.386	0.187	2.785	0.511	0.601	2.394	2.16
			0.556	0.636	0.296	0.647	0.798	0.917	0.147	1.548	1.081	0.808	2.818	1.117
			0.397	0.801	0.475	0.686	0.247	2.398	0.901	1.732	1.6	0.355	2.338	1.066
			0.496	0.636	0.3	0.521	0.301	1.419	0.254	1.465	0.716	0.995	3.418	3.075
			0.484	0.753	0.305	0.494	0.412	2.166	0.256	1.586	1.107	0.574	3.059	3.732
			0.623	0.625	0.256	0.486	0.374	1.309	0.109	1.064	0.336	1.239	2.146	3.019
			0.492	0.767	0.402	0.549	0.505	1.556	0.466	1.478	1.268	0.295	2.368	2.428
			0.575	0.723	0.396	0.685	0.66	1.806	0.432	3.922	0.802	0.715	2.769	2.143
			0.524	0.656	0.381	0.632	0.434	1.253	0.496	1.978	0.877	0.91	3.024	1.858
			0.624	0.769	0.509	0.484	0.704	2.121	0.758	1.023	0.698	0.52	1.68	2.919
			0.517	0.735	0.416	0.47	0.362	1.537	0.337	1.066	0.894	0.65	1.561	3.459
			0.661	0.584	0.319	0.46	0.986	1.067	0.311	0.854	0.605	1.481	3.822	2.352
			0.606	0.757	0.319	0.435	0.697	2.063	0.303	0.785	0.804	0.545	3.269	3.194
			0.504	0.777	0.419	0.523	0.436	1.626	0.375	1.431	1	0.451	1.801	2.914
			0.602	0.775	0.368	0.494	0.634	2.025	0.525	1.062	0.676	0.523	3.814	2.569
			0.441	0.72	0.348	0.394	0.263	1.145	0.291	0.57	1.168	0.618	2.377	3.292
			0.637	0.658	0.436	0.489	0.724	1.11	0.576	1.604	0.687	0.774	2.725	4.348
			0.752	0.564	0.586	0.516	1.281	0.997	1.125	1.648	0.392	1.325	1.418	3.291
			0.463	0.622	0.461	0.565	0.392	0.909	0.748	1.764	1.077	0.826	2.685	2.671
			0.506	0.658	0.582	0.595	0.194	1.493	1.024	2.238	0.492	0.97	1.38	2.245
			0.605	0.632	0.401	0.474	0.618	1.303	0.208	1.289	0.656	1.188	1.851	3.791
			0.511	0.608	0.245	0.389	0.231	0.935	0.169	0.634	0.567	1.017	4.52	3.551
			0.505	0.54	0.433	0.416	0.335	0.739	0.592	0.761	0.737	1.184	2.213	3.741
			0.521	0.632	0.399	0.614	0.332	1.435	0.442	2.327	0.67	0.918	2.514	2.272
			0.745	0.616	0.319	0.447	1.227	1.016	0.271	0.834	0.492	0.937	2.603	3.126
			0.49	0.687	0.451	0.43	0.372	1.519	0.586	0.65	1.03	0.751	1.93	3.724
			0.439	0.661	0.312	0.549	0.252	1.493	0.195	1.435	0.974	1.086	2.915	2.58
			0.582	0.576	0.43	0.749	0.505	0.669	0.409	2.088	0.706	0.921	2.258	0.756
			0.57	0.657	0.412	0.468	0.582	1.59	0.63	0.953	0.818	0.932	3.022	3.006
			0.52	0.797	0.304	0.524	0.382	1.81	0.14	1.401	0.795	0.373	2.448	2.84
			0.545	0.648	0.286	0.521	0.46	1.344	0.24	0.747	0.752	0.975	3.576	1.741
			0.626	0.652	0.366	0.597	0.74	1.335	0.399	2.317	0.746	0.841	2.942	2.61
			0.482	0.767	0.268	0.609	0.258	2.135	0.289	2.027	0.796	0.478	5.325	2.281
			0.47	0.617	0.473	0.42	0.249	1.303	0.494	0.858	0.729	1.09	1.513	3.793
			0.619	0.695	0.238	0.568	0.726	1.188	0.143	1.442	0.754	0.652	3.659	1.856
			0.573	0.584	0.473	0.553	0.482	0.769	0.559	2.132	0.637	0.865	1.864	2.781
			0.386	0.525	0.428	0.394	0.19	0.551	0.347	0.354	1.066	1.21	1.719	2.468
			0.428	0.725	0.51	0.53	0.184	1.477	0.7	0.962	0.79	0.509	1.707	1.997
			0.512	0.749	0.391	0.535	0.437	1.374	0.486	1.711	0.941	0.382	2.724	2.757
			0.477	0.731	0.429	0.417	0.257	1.739	0.525	0.737	0.817	0.704	2.087	3.621
			0.525	0.773	0.375	0.426	0.543	2.041	0.341	0.746	1.069	0.489	1.999	3.271
			0.638	0.643	0.496	0.628	0.804	0.997	1.198	2.061	0.702	0.681	3.082	2.137
			0.642	0.557	0.372	0.488	0.543	0.799	0.355	1.026	0.42	1.228	2.58	2.492
			0.541	0.685	0.327	0.566	0.475	0.932	0.359	1.721	0.929	0.474	3.628	2.268
			0.555	0.774	0.359	0.54	0.369	1.645	0.256	1.409	0.673	0.424	1.801	2.854
			0.581	0.824	0.444	0.448	0.515	1.794	0.493	0.726	0.665	0.354	1.638	2.567
			0.468	0.792	0.487	0.388	0.445	1.29	0.821	0.402	1.454	0.265	2.332	2.697
			0.575	0.562	0.337	0.721	0.427	0.722	0.335	4.137	0.573	0.943	2.74	1.975
			0.632	0.683	0.328	0.38	0.604	1.581	0.213	0.537	0.56	0.86	2.986	3.142
			0.492	0.628	0.331	0.569	0.415	1.171	0.437	1.006	1.028	0.845	3.481	1.657
			0.437	0.698	0.365	0.49	0.267	1.282	0.57	1.268	0.948	0.51	3.708	2.993
			0.447	0.745	0.374	0.459	0.236	1.553	0.262	1.229	1.055	0.475	2.524	4.075
			0.666	0.702	0.382	0.594	0.504	1.904	0.599	2.051	0.347	0.79	3.593	2.401
			0.555	0.567	0.422	0.484	0.366	1.024	0.471	0.796	0.643	1.446	2.181	2.187
			0.614	0.742	0.479	0.55	0.688	1.4	0.957	1.519	0.607	0.465	2.639	2.224
			0.54	0.676	0.245	0.587	0.416	1.357	0.11	1.474	0.693	0.819	2.987	1.981
			0.442	0.748	0.326	0.684	0.273	2.226	0.251	1.994	1.154	0.738	3.333	1.328
			0.488	0.698	0.392	0.671	0.395	1.392	0.645	1.524	0.983	0.673	3.949	0.979
			0.424	0.711	0.521	0.693	0.24	1.636	0.822	3.101	1.023	0.643	1.888	1.61
			0.475	0.683	0.462	0.387	0.255	1.098	0.364	0.597	0.919	0.746	1.934	3.61
			0.58	0.766	0.416	0.678	0.576	1.997	0.426	2.133	0.772	0.456	1.941	1.25
			0.541	0.605	0.509	0.608	0.556	0.866	1.068	1.634	0.919	1.003	2.485	1.746
			0.61	0.803	0.385	0.595	0.559	2.245	0.478	2.418	0.579	0.45	2.693	2.509
			0.632	0.751	0.263	0.657	0.491	1.445	0.095	2.175	0.409	0.392	2.212	1.459
			0.506	0.78	0.435	0.545	0.434	1.887	0.627	1.319	1.086	0.386	2.714	2.214
			0.474	0.526	0.387	0.688	0.298	0.717	0.653	3.692	0.846	1.239	3.286	1.818
			0.594	0.73	0.446	0.608	0.603	2.168	0.557	2.086	0.699	0.822	2.011	2.201
			0.524	0.456	0.354	0.681	0.569	0.45	0.449	1.647	1.148	1.479	3.406	1.008
			0.478	0.736	0.423	0.476	0.377	1.307	0.477	0.866	1.167	0.429	1.766	2.406
			0.723	0.709	0.541	0.528	1.152	1.721	0.912	1.524	0.495	0.864	1.62	2.901
			0.476	0.739	0.307	0.578	0.289	2.664	0.267	1.108	0.854	0.77	2.732	1.442
			0.593	0.687	0.419	0.436	0.58	0.975	0.407	0.58	0.605	0.613	2.155	2.396
			0.396	0.686	0.378	0.462	0.238	1.709	0.412	0.684	1.17	1.034	2.911	2.496
			0.522	0.781	0.576	0.32	0.32	2.564	1.091	0.264	0.665	0.571	1.479	3.495
			0.438	0.707	0.392	0.588	0.235	1.366	0.304	1.705	0.926	0.733	1.851	2.005
			0.468	0.795	0.497	0.569	0.392	1.147	0.805	1.432	1.205	0.236	1.997	1.934
			0.608	0.719	0.219	0.496	0.531	1.224	0.07	1.02	0.527	0.608	3.357	2.59
			0.524	0.606	0.304	0.634	0.41	0.943	0.296	1.584	0.771	0.899	3.239	1.29
			0.402	0.698	0.418	0.405	0.226	1.862	0.566	0.53	1.249	0.897	2.257	2.941
			0.441	0.74	0.407	0.436	0.321	1.789	0.437	0.869	1.049	0.741	1.96	2.984
			0.554	0.75	0.497	0.662	0.378	1.218	0.949	1.806	0.598	0.368	2.168	1.058
			0.665	0.63	0.478	0.501	0.764	0.745	0.758	0.937	0.58	0.693	2.398	2.559
			0.592	0.677	0.415	0.36	0.444	1.193	0.641	0.559	0.589	0.735	2.94	4.164
			0.551	0.611	0.461	0.405	0.457	0.76	1.004	0.836	0.89	0.878	3.113	3.969
			0.588	0.643	0.349	0.441	0.383	1.041	0.267	1.104	0.462	0.711	1.94	4.066
			0.405	0.762	0.397	0.338	0.352	1.224	0.568	0.603	1.8	0.366	3.025	4.601
			0.382	0.605	0.297	0.446	0.206	1.347	0.231	0.804	1.102	1.056	3.972	3.021
			0.564	0.706	0.351	0.52	0.381	2.006	0.389	1.058	0.544	1.013	3.716	2.432
			0.49	0.749	0.414	0.746	0.308	1.902	0.711	2.88	0.84	0.648	3.128	1.007
			0.641	0.636	0.274	0.551	0.906	1.835	0.113	1.202	0.654	1.478	2.291	1.972
			0.702	0.635	0.392	0.321	0.848	1.371	0.37	0.294	0.404	1.173	2.099	4.139
			0.462	0.829	0.498	0.506	0.344	2.189	0.934	0.885	1.123	0.282	2.552	1.857
			0.63	0.713	0.435	0.592	0.792	1.478	0.476	1.559	0.677	0.683	2.486	1.877
			0.573	0.775	0.437	0.505	0.626	2.437	0.497	1.046	0.88	0.583	2.172	2.848
			0.559	0.725	0.364	0.628	0.425	1.186	0.34	1.956	0.659	0.542	2.092	1.794
			0.402	0.613	0.292	0.533	0.298	1.118	0.262	1.265	1.636	1.037	3.592	2.414
			0.466	0.627	0.44	0.427	0.31	0.981	0.932	0.962	0.872	0.833	3.806	4.123
			0.609	0.8	0.354	0.505	0.532	1.966	0.245	1.194	0.59	0.346	2.898	2.4
			0.406	0.701	0.272	0.534	0.199	1.361	0.206	1.547	1.116	0.578	2.954	2.911
			0.593	0.757	0.374	0.581	0.589	2.219	0.256	1.726	0.759	0.657	2.618	2.16
			0.432	0.481	0.402	0.622	0.21	0.627	0.431	1.863	1.003	1.828	2.471	1.788
			0.471	0.68	0.408	0.503	0.247	1.827	0.698	0.757	0.833	1.143	3.304	1.808
			0.575	0.63	0.404	0.417	0.527	0.827	0.468	0.684	0.746	0.713	2.345	3.52
			0.429	0.601	0.241	0.538	0.153	0.642	0.144	2.038	0.816	0.822	3.965	3.588
			0.633	0.643	0.216	0.58	0.739	0.938	0.19	1.705	0.613	0.803	4.99	2.185
			0.508	0.702	0.424	0.413	0.323	1.347	0.42	0.503	0.766	0.732	1.734	3.021
			0.589	0.69	0.507	0.519	0.764	1.239	0.702	1.141	0.91	0.624	1.565	2.75
			0.414	0.681	0.226	0.463	0.148	1.052	0.087	0.847	0.794	0.645	3.33	2.621
			0.682	0.643	0.378	0.703	0.644	0.943	0.486	3.333	0.389	0.655	2.909	1.625
			0.58	0.712	0.286	0.416	0.605	1.723	0.177	0.668	0.773	0.61	2.376	2.931
			0.56	0.714	0.362	0.494	0.454	1.354	0.351	0.886	0.723	0.624	3.163	2.246
			0.481	0.762	0.295	0.431	0.332	2.699	0.258	0.9	0.911	0.672	3.045	3.568
			0.357	0.779	0.338	0.793	0.187	2.079	0.207	2.724	1.41	0.519	2.128	0.702
			0.661	0.754	0.496	0.479	1.006	1.808	1.119	0.942	0.664	0.576	2.405	2.861
			0.558	0.64	0.415	0.524	0.517	0.847	0.472	0.879	0.793	0.616	2.525	1.801
			0.571	0.707	0.37	0.644	0.479	1.084	0.486	1.9	0.667	0.396	3.38	1.601
			0.63	0.492	0.41	0.423	0.722	0.632	0.635	0.757	0.613	1.709	3.084	3.371
			0.448	0.686	0.45	0.43	0.294	1.68	0.659	0.486	0.983	0.977	2.201	2.721
			0.353	0.704	0.466	0.541	0.151	1.841	0.754	1.328	1.088	0.81	2.433	2.433
			0.423	0.737	0.41	0.474	0.206	1.527	0.358	0.83	0.926	0.604	1.768	2.378
			0.475	0.711	0.405	0.627	0.256	1.681	0.405	2.052	0.802	0.685	1.944	1.854
			0.516	0.785	0.423	0.486	0.327	1.768	0.428	1.484	0.688	0.405	1.653	4.024
			0.566	0.738	0.469	0.563	0.63	2.48	0.706	1.328	0.925	0.942	2.252	2.256
			0.556	0.575	0.277	0.458	0.512	0.839	0.194	0.888	0.807	1.214	3.196	2.927
			0.54	0.713	0.451	0.579	0.286	1.364	0.419	2.293	0.602	0.729	1.562	3.547
			0.563	0.765	0.48	0.619	0.555	1.397	0.723	2.688	0.789	0.439	1.887	2.726
			0.473	0.666	0.455	0.559	0.282	1.12	0.918	1.277	0.898	0.733	2.89	1.871
			0.317	0.534	0.329	0.452	0.085	0.739	0.208	1.203	1.012	1.6	2.297	3.824
			0.296	0.599	0.498	0.669	0.158	0.825	0.982	1.657	1.952	0.69	2.526	1.204
			0.488	0.676	0.61	0.57	0.349	1.783	0.973	1.87	1.102	1.029	1.125	2.152
			0.445	0.649	0.313	0.516	0.434	1.221	0.269	1.366	1.541	0.897	2.76	3.244
			0.441	0.826	0.418	0.39	0.3	1.876	0.607	0.669	0.978	0.329	2.866	3.605
			0.593	0.558	0.229	0.528	0.392	0.719	0.171	1.017	0.464	0.918	4.085	2.074
			0.454	0.609	0.622	0.468	0.228	0.903	1.938	1.26	0.834	0.971	1.6	4.368
			0.573	0.644	0.464	0.503	0.573	1.147	0.654	1.126	0.778	0.876	1.727	2.558
			0.5	0.712	0.369	0.417	0.433	2.02	0.351	0.384	0.908	0.983	2.193	1.631
			0.475	0.836	0.425	0.591	0.312	2.607	0.398	1.326	0.803	0.366	2.095	1.547
			0.487	0.714	0.436	0.662	0.39	1.17	0.758	1.15	1.095	0.554	2.973	0.801
			0.476	0.657	0.389	0.438	0.259	1.491	0.448	0.833	0.829	1.032	2.458	2.816
			0.522	0.637	0.343	0.599	0.409	0.643	0.386	1.705	0.816	0.539	3.547	2.129
			0.621	0.688	0.329	0.599	0.474	1.328	0.257	2.198	0.448	0.837	3.084	2.332
			0.55	0.758	0.363	0.609	0.605	1.523	0.455	2.119	0.973	0.509	3.638	2.269
			0.42	0.599	0.402	0.552	0.216	0.964	0.42	1.251	1.001	1.11	1.98	2.191
			0.527	0.592	0.405	0.444	0.409	1.36	0.712	1.224	0.793	1.408	3.067	4.525
			0.561	0.786	0.358	0.605	0.591	1.774	0.354	1.578	0.906	0.404	2.887	1.662
			0.616	0.724	0.469	0.401	0.45	2.529	0.644	0.61	0.489	1.164	1.892	3.079
			0.537	0.748	0.308	0.742	0.465	1.838	0.309	3.683	0.767	0.604	3.477	1.527
			0.538	0.633	0.228	0.435	0.751	0.835	0.144	0.927	1.265	0.67	3.937	4.355
			0.321	0.67	0.291	0.456	0.104	0.76	0.182	0.993	1.122	0.505	3.557	3.394
			0.559	0.421	0.391	0.596	0.566	0.429	0.479	1.426	0.867	2.171	2.39	1.674
			0.414	0.747	0.351	0.611	0.275	2.157	0.439	2.78	1.203	0.708	3.957	2.766
			0.579	0.692	0.37	0.501	0.607	1.26	0.333	1.206	0.722	0.67	2.123	3.286
			0.556	0.788	0.235	0.494	0.652	1.527	0.081	0.972	1.038	0.358	2.073	2.381
			0.459	0.691	0.333	0.549	0.481	1.231	0.313	1.783	1.571	0.725	2.918	2.91
			0.396	0.846	0.393	0.618	0.152	2.156	0.44	2.704	0.848	0.271	2.611	2.392
			0.482	0.651	0.325	0.638	0.367	1.347	0.259	1.951	0.982	1.021	2.789	1.918
			0.482	0.677	0.425	0.443	0.304	0.907	0.528	1.038	0.898	0.477	2.055	4.03
			0.36	0.702	0.341	0.676	0.179	1.796	0.217	2.829	1.713	0.889	2.717	1.833
			0.628	0.674	0.451	0.521	0.653	1.207	0.564	1.198	0.484	0.827	1.676	2.821
			0.457	0.629	0.367	0.681	0.324	1.31	0.311	2.814	1.188	1.256	2.119	1.533
			0.538	0.73	0.521	0.537	0.403	2.066	0.937	1.697	0.797	0.762	1.875	2.925
			0.57	0.792	0.341	0.592	0.572	1.512	0.324	1.578	0.881	0.308	2.562	2.174
			0.755	0.594	0.42	0.672	1.625	1.087	0.606	3.176	0.42	1.187	2.717	2.173
			0.624	0.711	0.324	0.543	0.573	1.352	0.272	1.594	0.517	0.485	2.907	2.639
			0.552	0.651	0.336	0.542	0.451	0.91	0.283	0.983	0.732	0.752	2.783	1.541
			0.464	0.653	0.418	0.468	0.308	1.629	0.434	0.718	0.945	0.86	2.001	2.33
			0.351	0.851	0.241	0.55	0.193	2.194	0.232	1.281	1.369	0.173	4.943	2.007
			0.46	0.595	0.5	0.476	0.448	0.999	0.676	1.292	1.212	1.05	1.622	3.338
			0.574	0.821	0.286	0.494	0.514	3.432	0.171	0.954	0.717	0.306	2.737	2.971
			0.604	0.6	0.518	0.544	0.365	0.809	0.806	1.211	0.413	0.83	1.56	2.071
			0.582	0.713	0.538	0.358	0.613	1.852	1.025	0.602	0.81	0.987	2.002	6.023
			0.484	0.547	0.441	0.502	0.381	0.746	0.595	0.794	0.982	1.299	1.88	2.119
			0.659	0.785	0.318	0.521	0.94	2.608	0.393	1.086	0.738	0.765	4.177	2.306
			0.697	0.678	0.438	0.294	0.613	0.894	0.513	0.306	0.28	0.469	1.999	4.538
			0.595	0.596	0.409	0.417	0.456	0.653	0.381	0.511	0.551	0.744	1.938	2.478
			0.69	0.627	0.289	0.43	0.848	1.056	0.154	0.99	0.539	0.687	3.34	3.808
			0.464	0.733	0.38	0.462	0.463	1.241	0.294	1.174	1.293	0.417	2.136	3.83
			0.563	0.55	0.326	0.478	0.45	0.719	0.258	1.085	0.677	1.127	2.833	2.968
			0.47	0.444	0.28	0.531	0.272	0.421	0.182	1.085	0.849	1.687	3.659	1.991
			0.524	0.701	0.339	0.299	0.403	1.512	0.192	0.371	0.801	0.654	2.153	4.08
			0.605	0.776	0.261	0.335	0.576	2.098	0.081	0.331	0.563	0.468	2.964	3.765
			0.406	0.805	0.482	0.415	0.196	2.107	1.109	0.904	1.104	0.317	2.984	3.872
			0.386	0.804	0.376	0.492	0.327	1.931	0.382	1.201	2.036	0.393	2.336	3.12
			0.615	0.546	0.281	0.563	0.473	0.65	0.294	1.618	0.454	1.168	4.378	2.22
			0.653	0.641	0.587	0.527	0.643	1.042	1.272	1.02	0.474	0.981	1.604	1.955
			0.444	0.772	0.319	0.675	0.297	1.918	0.245	2.222	1.039	0.484	2.833	1.299
			0.66	0.771	0.484	0.601	0.746	1.551	0.75	2.621	0.596	0.433	1.938	2.743
			0.688	0.643	0.4	0.653	0.706	1.037	0.411	2.591	0.386	0.807	2.431	2.017
			0.457	0.676	0.406	0.642	0.305	0.871	0.397	2.333	1.106	0.574	2.031	1.905
			0.608	0.785	0.53	0.521	0.62	2.548	1.262	1.044	0.654	0.651	2.316	2.03
			0.47	0.824	0.486	0.61	0.304	2.858	0.613	1.692	0.956	0.455	1.528	1.871
			0.48	0.603	0.341	0.537	0.271	0.812	0.309	1.597	0.767	0.831	2.819	2.721
			0.621	0.561	0.454	0.616	0.418	0.591	0.703	1.694	0.406	0.859	2.448	1.93
			0.539	0.593	0.275	0.538	0.418	0.898	0.174	1.436	0.773	1.055	3.493	2.478
			0.489	0.674	0.288	0.475	0.476	1.294	0.337	0.479	1.14	0.687	4.196	3.055
			0.424	0.633	0.249	0.589	0.275	0.833	0.169	2.001	1.142	0.826	4.062	3.092
			0.531	0.722	0.239	0.531	0.323	2.067	0.112	1.846	0.666	0.933	2.938	2.996
			0.489	0.653	0.544	0.671	0.413	0.979	0.771	2.127	1.153	0.854	1.423	1.351
			0.567	0.757	0.438	0.446	0.477	1.541	0.698	0.685	0.748	0.491	2.61	2.665
			0.615	0.649	0.37	0.669	1.061	1.089	0.272	2.706	1.198	0.908	2.24	1.599
			0.682	0.656	0.455	0.658	0.78	1.412	0.714	2.423	0.489	0.959	2.359	1.94
			0.657	0.756	0.45	0.368	0.896	1.129	0.692	0.453	0.715	0.263	2.476	3.117
			0.629	0.804	0.372	0.526	0.687	2.114	0.416	1.195	0.636	0.387	2.807	2.244
			0.511	0.708	0.236	0.548	0.489	2.029	0.101	1.269	1.153	1.132	3.381	2.146
			0.618	0.705	0.362	0.561	0.508	2.314	0.378	1.406	0.551	0.839	2.636	2.153
			0.699	0.573	0.391	0.415	0.645	0.856	0.63	0.591	0.36	1.231	3.682	3.477
			0.393	0.72	0.436	0.51	0.316	2.009	0.755	1.356	1.889	0.907	3.185	2.799
			0.511	0.748	0.464	0.419	0.383	1.724	0.688	0.614	0.836	0.693	1.997	3.432
			0.521	0.785	0.4	0.617	0.36	1.414	0.353	1.768	0.689	0.356	2.951	2.264
			0.648	0.7	0.375	0.635	0.489	1.895	0.477	1.739	0.381	0.962	2.911	1.354
			0.636	0.589	0.359	0.539	0.439	1.257	0.621	1.433	0.401	1.395	4.3	3.05
			0.531	0.707	0.442	0.651	0.577	1.821	0.549	1.993	1.161	0.744	1.89	1.548
			0.49	0.6	0.3	0.481	0.491	0.763	0.203	0.977	1.186	0.844	3.477	3.148
			0.67	0.786	0.347	0.5	0.694	1.741	0.139	1.299	0.469	0.375	2.17	3.256
			0.478	0.854	0.337	0.601	0.302	2.457	0.439	1.909	0.875	0.275	3.631	2.224
			0.464	0.658	0.403	0.524	0.335	0.934	0.561	1.09	1.008	0.553	3.388	1.909
			0.536	0.595	0.3	0.564	0.44	0.768	0.181	1.519	0.825	1.056	2.351	2.301
			0.478	0.71	0.489	0.504	0.339	1.362	0.833	1.057	0.95	0.65	2.258	2.915
			0.757	0.72	0.438	0.599	0.764	1.426	0.529	1.483	0.211	0.623	2.098	1.6
			0.521	0.685	0.32	0.533	0.349	1.126	0.347	1.088	0.742	0.652	3.543	2.075
			0.486	0.735	0.259	0.588	0.318	1.485	0.167	1.619	0.792	0.588	4.404	2.043
			0.511	0.762	0.433	0.586	0.509	1.84	0.609	1.649	0.827	0.586	2.237	1.9
			0.49	0.69	0.446	0.463	0.346	1.144	0.881	1.226	0.937	0.728	2.756	3.961
			0.635	0.605	0.375	0.746	0.764	1.013	0.372	2.501	0.628	0.999	2.774	0.943
			0.448	0.726	0.285	0.363	0.253	1.978	0.302	0.493	0.923	0.754	4.241	3.968
			0.594	0.684	0.461	0.585	0.725	1.751	0.651	2.283	0.837	1.044	2.108	2.938
			0.464	0.701	0.309	0.592	0.228	1.031	0.322	1.836	0.796	0.497	3.198	2.099
			0.697	0.649	0.288	0.463	0.888	1.304	0.18	0.841	0.459	1.087	2.179	3.038
			0.387	0.798	0.54	0.686	0.244	1.191	0.564	1.56	1.43	0.276	1.062	1.021
			0.467	0.771	0.333	0.678	0.322	2.15	0.233	2.468	0.982	0.494	2.385	1.463
			0.566	0.718	0.341	0.504	0.547	1.827	0.312	1.529	0.696	0.885	2.52	3.528
			0.525	0.716	0.324	0.426	0.388	2.025	0.185	0.69	0.766	1	2.977	2.572
			0.672	0.773	0.388	0.595	0.792	1.938	0.28	1.833	0.426	0.532	2.006	2.498
			0.458	0.544	0.532	0.627	0.345	0.834	1.445	2.205	1.08	1.315	2.683	2.281
			0.5	0.798	0.42	0.702	0.431	1.527	0.575	1.931	0.968	0.353	2.764	1.006
			0.583	0.601	0.266	0.561	0.432	1.467	0.167	1.42	0.532	1.792	3.861	2.131
			0.457	0.581	0.503	0.623	0.275	0.861	0.938	2.195	0.847	0.988	2.119	2.033
			0.589	0.718	0.259	0.416	0.606	1.336	0.228	0.604	0.803	0.648	4.116	2.511
			0.503	0.785	0.34	0.435	0.396	1.512	0.268	0.903	0.921	0.411	2.326	3.85
			0.483	0.725	0.337	0.641	0.368	1.603	0.321	2.852	0.931	0.561	2.864	2.105
			0.576	0.719	0.243	0.646	0.532	1.253	0.14	3.149	0.689	0.531	3.445	2.593
			0.516	0.649	0.388	0.403	0.351	1.018	0.288	0.528	0.779	0.708	1.777	2.933
			0.579	0.644	0.362	0.629	0.532	0.79	0.366	1.718	0.714	0.62	2.657	1.623
			0.511	0.599	0.379	0.614	0.308	1.372	0.428	2.181	0.63	1.528	3.327	1.729
			0.491	0.724	0.4	0.524	0.391	1.413	0.646	1.527	1.053	0.604	3.46	2.899
			0.531	0.712	0.358	0.511	0.297	0.931	0.234	0.869	0.579	0.396	2.272	1.957
			0.451	0.719	0.423	0.521	0.266	1.648	0.723	0.791	0.871	0.745	2.836	1.566
			0.576	0.649	0.296	0.539	0.885	1.057	0.076	1.398	1.169	0.867	1.78	2.178
			0.516	0.758	0.416	0.489	0.551	1.602	0.469	1.05	1.042	0.572	3.006	2.586
			0.7	0.722	0.385	0.64	0.629	1.699	0.471	1.957	0.334	0.547	3.733	1.758
			0.502	0.516	0.594	0.496	0.413	0.772	0.798	1.726	0.889	1.519	1.028	4.66
			0.575	0.668	0.265	0.457	0.628	1.74	0.095	1.179	0.867	1.28	2.069	4.277
			0.506	0.666	0.409	0.422	0.467	1.074	0.323	0.809	1.106	0.709	1.92	3.191
			0.387	0.553	0.438	0.458	0.159	0.723	0.388	0.868	1.221	1.205	1.848	2.622
			0.503	0.611	0.358	0.475	0.283	0.981	0.456	0.723	0.633	0.889	2.893	2.301
			0.627	0.659	0.403	0.442	0.717	1.077	0.452	0.749	0.574	0.803	2.151	3.134
			0.492	0.629	0.396	0.436	0.291	0.866	0.33	0.777	0.794	0.679	2.08	2.902
			0.442	0.559	0.394	0.615	0.284	0.678	0.546	1.824	1.376	1.128	3.165	2.03
			0.422	0.713	0.376	0.504	0.137	1.127	0.521	1.288	1.067	0.49	3.279	2.607
			0.604	0.726	0.292	0.514	0.747	2.125	0.484	1.709	0.805	0.791	5.254	4.162
			0.467	0.591	0.456	0.426	0.289	0.746	0.525	0.836	1.044	0.942	1.997	3.845
			0.377	0.844	0.308	0.411	0.181	2.655	0.274	0.682	1.46	0.263	3.331	3.612
			0.356	0.811	0.462	0.527	0.178	2.183	0.537	1.37	1.35	0.466	1.903	2.517
			0.548	0.739	0.436	0.517	0.703	2.473	0.589	1.193	1.083	0.919	2.522	2.915
			0.471	0.786	0.231	0.584	0.262	1.411	0.138	1.185	0.759	0.279	4.615	1.681
			0.446	0.691	0.419	0.553	0.295	1.49	0.625	1.421	1.069	0.729	3.036	2.22
			0.537	0.811	0.242	0.546	0.366	2.298	0.158	1.323	0.822	0.509	3.254	1.888
			0.605	0.669	0.338	0.515	0.684	0.747	0.095	1.224	0.695	0.43	1.858	2.256
			0.642	0.823	0.401	0.443	0.77	1.986	0.471	0.894	0.653	0.318	2.623	3.096
			0.581	0.77	0.327	0.65	0.356	1.876	0.266	2.672	0.496	0.402	2.807	2.152
			0.599	0.766	0.461	0.488	0.554	1.737	0.476	0.968	0.632	0.551	2.339	2.431
			0.393	0.74	0.37	0.449	0.182	1.142	0.416	1.201	1.282	0.505	2.787	5.067
			0.627	0.653	0.357	0.583	0.748	1.244	0.434	2.215	0.638	0.921	3.535	2.96
			0.544	0.654	0.35	0.498	0.403	1.133	0.531	1.159	0.656	0.575	3.619	2.612
			0.522	0.682	0.481	0.506	0.406	1.648	0.647	1.05	0.828	1.007	1.999	2.571
			0.562	0.79	0.531	0.426	0.532	1.914	0.625	0.939	0.995	0.309	1.37	3.948
			0.635	0.727	0.347	0.583	0.622	1.532	0.328	1.736	0.474	0.561	3.026	2.134
			0.555	0.743	0.385	0.492	0.574	1.521	0.563	1.911	0.827	0.633	3.663	4.564
			0.668	0.534	0.311	0.512	0.777	0.783	0.316	1.727	0.557	1.401	3.37	3.654
			0.576	0.589	0.525	0.639	0.411	0.985	0.996	1.799	0.586	1.083	2.046	1.491
			0.446	0.667	0.296	0.62	0.213	1.424	0.205	1.663	0.712	0.934	2.503	1.864
			0.515	0.585	0.389	0.358	0.423	1.141	0.496	0.814	0.822	1.348	2.764	5.732
			0.54	0.678	0.24	0.354	0.418	1.23	0.098	0.473	0.677	0.747	3.236	3.053
			0.49	0.83	0.401	0.471	0.445	1.603	0.624	0.798	1.111	0.255	2.963	2.356
			0.359	0.689	0.31	0.58	0.181	1.224	0.255	1.52	1.242	0.548	3.892	2.015
			0.516	0.59	0.269	0.52	0.309	0.6	0.202	0.971	0.636	0.615	3.329	2.065
			0.611	0.713	0.488	0.527	0.491	1.633	0.783	0.735	0.442	0.745	2.174	1.251
			0.528	0.672	0.336	0.534	0.499	1.288	0.263	1.542	1.116	0.764	2.575	3.069
			0.677	0.698	0.439	0.6	1.205	1.24	0.972	1.752	0.659	0.63	3.375	1.9
			0.46	0.739	0.464	0.474	0.218	1.497	0.77	0.844	0.622	0.495	2.411	2.394
			0.459	0.707	0.301	0.588	0.294	1.323	0.181	2.625	0.953	0.569	2.885	3.29
			0.634	0.705	0.569	0.59	0.831	1.491	1.291	1.204	0.714	0.358	2.109	2.255
			0.499	0.492	0.375	0.668	0.401	0.741	0.393	1.794	0.931	1.882	2.734	1.345
			0.606	0.575	0.282	0.652	0.804	1.385	0.237	2.093	0.977	1.726	4.201	1.558
			0.521	0.821	0.452	0.538	0.428	2.884	0.358	1.149	0.911	0.495	1.288	2.65
			0.56	0.78	0.505	0.49	0.526	1.92	0.901	0.654	0.819	0.492	2.061	1.459
			0.515	0.69	0.33	0.543	0.453	1.094	0.479	1.333	0.799	0.622	4.099	2.317
			0.549	0.575	0.356	0.479	0.398	0.966	0.33	1.284	0.703	1.399	2.868	3.632
			0.727	0.734	0.317	0.635	0.71	1.893	0.272	1.341	0.3	0.716	2.765	1.182
			0.543	0.665	0.305	0.452	0.418	1.069	0.462	0.57	0.76	0.708	4.805	2.551
			0.409	0.551	0.355	0.439	0.306	0.589	0.352	1.026	1.537	0.992	2.845	4.202
			0.483	0.74	0.466	0.468	0.289	2.379	1.253	1.215	0.818	0.484	3.722	3.244
			0.538	0.567	0.382	0.642	0.488	1.118	0.411	2.217	0.811	1.58	2.8	1.621
			0.556	0.676	0.313	0.601	0.334	1.587	0.141	2.984	0.567	0.928	1.992	2.987
			0.561	0.782	0.275	0.429	0.36	2.575	0.199	0.614	0.549	0.637	4.203	2.672
			0.388	0.559	0.462	0.497	0.241	1.034	0.668	1.484	1.581	1.374	2.186	3.4
			0.464	0.73	0.372	0.384	0.273	1.998	0.574	0.805	0.806	0.674	3.602	4.558
			0.507	0.632	0.59	0.616	0.578	1.044	0.837	0.813	1.098	0.859	1.007	1.11
			0.572	0.684	0.277	0.608	0.598	1.491	0.155	1.402	0.744	0.713	2.795	1.546
			0.472	0.634	0.416	0.446	0.425	0.76	0.594	1.25	1.217	0.836	2.901	4.763
			0.468	0.716	0.381	0.628	0.378	1.195	0.347	1.743	1.149	0.4	2.105	1.461
			0.506	0.788	0.365	0.689	0.46	0.963	0.365	2.842	1.092	0.212	2.69	1.577
			0.571	0.7	0.391	0.428	0.476	1.331	0.395	0.903	0.775	0.534	2.902	3.973
			0.718	0.631	0.444	0.465	0.881	1.353	0.765	1.011	0.372	1.153	2.484	3.53
			0.432	0.708	0.222	0.493	0.283	1.318	0.091	1.27	1.079	0.687	4.355	2.777
			0.496	0.69	0.235	0.626	0.394	0.96	0.229	2.473	0.996	0.532	6.634	2.112
			0.713	0.712	0.446	0.595	0.69	1.296	0.664	1.926	0.333	0.664	2.134	2.252
			0.433	0.769	0.377	0.463	0.298	1.572	0.536	1.287	1.176	0.394	3.649	3.535
			0.544	0.744	0.377	0.466	0.399	1.633	0.324	1.06	0.75	0.564	2.205	2.882
			0.588	0.676	0.263	0.642	0.693	1.128	0.175	2.32	0.752	0.55	3.393	2.069
			0.36	0.602	0.496	0.572	0.127	1.153	0.804	2.204	1.445	0.637	2.017	3.097
			0.519	0.704	0.191	0.483	0.397	1.178	0.094	1.183	0.801	0.435	3.673	2.899
			0.493	0.784	0.36	0.723	0.3	1.716	0.318	2.416	0.671	0.411	2.51	1.016
			0.558	0.686	0.457	0.585	0.269	1.61	0.97	1.637	0.445	0.893	3.468	1.976
			0.532	0.628	0.269	0.661	0.441	1.305	0.224	2.444	0.759	1.086	4.536	1.669
			0.497	0.81	0.327	0.559	0.357	1.524	0.349	1.291	0.73	0.283	3.075	1.949
			0.572	0.579	0.388	0.401	0.772	1.176	0.426	0.658	1.036	1.34	2.221	3.14
			0.609	0.609	0.343	0.553	0.648	1.251	0.266	1.616	0.664	1.277	2.477	2.63
			0.482	0.723	0.324	0.497	0.325	1.761	0.315	0.889	0.807	0.5	3.285	2.268
			0.704	0.864	0.642	0.52	1.075	2.275	1.563	1.564	0.543	0.196	1.355	3.156
			0.603	0.69	0.56	0.618	0.496	1.068	1.222	1.849	0.513	0.594	2.063	1.783
			0.69	0.597	0.359	0.423	0.676	0.864	0.525	0.872	0.363	0.9	3.207	3.354
			0.434	0.636	0.52	0.415	0.215	1.258	0.875	0.411	0.993	1.083	1.742	1.844
			0.762	0.759	0.379	0.502	1.015	1.641	0.393	1.931	0.301	0.406	3.013	4.529
			0.405	0.634	0.418	0.454	0.269	0.727	0.948	0.875	1.354	0.625	3.74	2.993
			0.528	0.66	0.486	0.59	0.514	1.536	0.594	1.523	0.937	1.023	1.687	1.915
			0.39	0.717	0.353	0.714	0.286	1.862	0.252	2.351	1.334	0.854	2.186	1.142
			0.46	0.692	0.283	0.562	0.287	1.241	0.203	1.83	1.072	0.742	2.741	2.549
			0.639	0.835	0.353	0.524	0.597	2.15	0.106	0.892	0.573	0.281	1.627	1.812
			0.507	0.701	0.56	0.52	0.361	1.521	0.929	0.85	0.804	0.761	1.462	1.783
			0.54	0.747	0.347	0.593	0.512	1.829	0.391	2.219	0.874	0.618	3.22	2.512
			0.683	0.868	0.322	0.583	0.594	2.684	0.195	2.471	0.362	0.261	2.894	3.238
			0.7	0.766	0.424	0.701	0.791	1.85	0.723	2.308	0.366	0.266	3.197	1.183
			0.624	0.654	0.357	0.54	0.556	0.926	0.303	1.09	0.543	0.716	2.567	1.843
			0.448	0.564	0.567	0.297	0.297	0.613	0.789	0.252	0.916	0.947	1.241	3.647
			0.403	0.48	0.409	0.652	0.215	0.642	0.372	1.887	1.123	1.71	2.011	1.577
			0.563	0.514	0.242	0.682	0.543	0.576	0.174	2.634	0.72	1.154	3.75	1.667
			0.507	0.716	0.445	0.423	0.559	1.34	0.635	0.484	1.212	0.561	2.867	2.052
			0.615	0.725	0.311	0.498	0.525	1.604	0.291	1.273	0.527	0.633	4.516	3.122
			0.408	0.773	0.225	0.422	0.258	1.88	0.068	0.608	1.355	0.49	2.747	2.664
			0.596	0.643	0.317	0.686	0.49	1.169	0.295	2.256	0.634	0.806	3.391	1.244
			0.658	0.771	0.458	0.44	1.123	1.821	1.032	1.144	0.834	0.536	3.108	4.164
			0.634	0.738	0.488	0.705	0.683	1.145	1.184	2.057	0.513	0.411	3.191	1.028
			0.454	0.64	0.464	0.403	0.39	1.323	0.574	0.706	1.399	1.099	1.691	4.055
			0.468	0.667	0.342	0.428	0.237	1.987	0.417	0.878	0.647	1.262	3.467	3.694
			0.564	0.72	0.385	0.568	0.375	1.031	0.472	1.862	0.577	0.403	2.464	2.767
			0.499	0.686	0.278	0.579	0.366	0.981	0.2	1.97	0.793	0.532	3.076	2.483
			0.517	0.527	0.491	0.479	0.463	0.728	0.729	0.543	0.91	1.439	1.809	1.845
			0.565	0.84	0.411	0.532	0.804	1.77	0.516	0.985	1.211	0.291	2.278	2.038
			0.561	0.661	0.289	0.635	0.551	1.596	0.154	2.344	0.8	1.041	2.209	2.042
			0.537	0.754	0.445	0.632	0.468	1.407	0.398	1.655	0.827	0.46	1.626	1.505
			0.575	0.686	0.37	0.581	0.604	0.913	0.34	1.995	0.828	0.385	3.088	2.397
			0.508	0.755	0.356	0.553	0.384	1.374	0.424	1.094	0.888	0.305	3.151	1.943
			0.611	0.725	0.364	0.579	0.824	1.379	0.454	1.892	0.837	0.495	3.231	2.967
			0.652	0.587	0.186	0.629	0.925	0.543	0.039	2.008	0.685	0.762	3.306	1.793
			0.555	0.437	0.39	0.489	0.396	0.38	0.342	1.293	0.621	1.45	2.257	3.101
			0.572	0.751	0.416	0.534	0.598	1.5	0.42	1.462	0.794	0.522	2.863	2.546
			0.694	0.7	0.289	0.363	0.808	1.15	0.244	0.558	0.395	0.596	3.205	4.578
			0.609	0.654	0.27	0.68	0.532	0.818	0.229	2.663	0.504	0.655	4.024	1.659
			0.511	0.705	0.293	0.597	0.306	1.495	0.164	1.592	0.814	0.695	2.448	1.804
			0.408	0.729	0.311	0.399	0.167	1.538	0.22	0.446	0.876	0.619	2.529	2.863
			0.569	0.66	0.355	0.411	0.515	1.47	0.364	0.981	0.618	0.808	2.54	4.185
			0.564	0.576	0.574	0.345	0.476	0.922	1.042	0.474	0.722	1.347	1.376	3.952
			0.449	0.759	0.361	0.459	0.188	2.379	0.377	1.185	0.784	0.503	3.345	3.585
			0.52	0.699	0.376	0.616	0.408	1.585	0.494	1.981	0.9	0.765	3.058	2.005
			0.414	0.636	0.361	0.497	0.206	1.239	0.359	0.873	0.973	0.767	3.437	2.236
			0.657	0.617	0.318	0.612	0.583	0.796	0.275	1.667	0.438	0.845	2.739	1.471
			0.528	0.72	0.524	0.421	0.351	1.938	0.633	0.65	0.683	0.933	1.661	2.565
			0.485	0.557	0.28	0.441	0.359	0.922	0.204	1.864	0.953	1.337	5.121	5.738
			0.477	0.715	0.211	0.444	0.42	2.218	0.095	1.136	1.037	0.951	3.391	4.31
			0.468	0.579	0.444	0.522	0.284	0.868	0.617	0.999	0.929	1.125	2.674	2.553
			0.674	0.737	0.391	0.416	0.703	2.163	0.504	1.109	0.478	0.913	3.687	5.454
			0.599	0.725	0.429	0.517	0.68	1.768	0.705	1.496	0.873	0.592	2.864	3.054
			0.509	0.729	0.443	0.456	0.388	1.531	0.755	0.672	0.911	0.639	2.586	2.885
			0.526	0.718	0.29	0.276	0.462	1.633	0.297	0.286	0.949	0.619	4.085	4.707
			0.523	0.732	0.433	0.408	0.334	1.406	0.901	0.533	0.647	0.44	3.616	3.781
			0.564	0.712	0.458	0.462	0.472	1.513	0.657	1.048	0.747	0.709	1.949	3.437
			0.543	0.724	0.308	0.63	0.406	1.643	0.287	2.307	0.798	0.629	3.099	2.062
			0.449	0.628	0.381	0.428	0.35	1.368	0.537	0.794	1.013	1.083	3.407	3.034
			0.608	0.73	0.382	0.336	0.365	1.554	0.624	0.339	0.45	0.529	3.349	3.244
			0.465	0.625	0.3	0.658	0.314	0.74	0.154	2.632	0.95	0.736	2.881	2.008
			0.64	0.619	0.478	0.578	0.835	0.86	0.824	1.803	0.603	0.719	2.853	2.452
			0.406	0.82	0.325	0.581	0.239	2.81	0.188	2.651	1.151	0.284	2.527	2.981
			0.555	0.71	0.342	0.387	0.515	1.419	0.373	0.589	0.938	0.664	3.277	3.703
			0.666	0.666	0.366	0.659	0.598	1.333	0.602	1.986	0.456	0.989	4.094	1.502
			0.453	0.863	0.403	0.544	0.429	2.83	0.449	1.401	1.368	0.19	2.489	2.404
			0.557	0.636	0.455	0.656	0.454	1.528	0.713	1.944	0.829	1.188	2.433	1.238
			0.462	0.757	0.46	0.358	0.42	0.894	0.742	0.625	1.355	0.301	2.577	5.403
			0.594	0.478	0.499	0.452	0.605	0.736	0.499	0.652	0.709	1.929	1.107	2.192
[truncated: 8,007 more rows]

## Sheet: Fig 2d-i
Fig 2d-i
			Learning rate signal (Fig 2d, g)				Volatility signal (Fig 2e, h)				Stoachasticity signal (Fig 2f, i)
			True stochasticity: small	True stochasticity: small	True stochasticity: large	True stochasticity: large	True stochasticity: small	True stochasticity: small	True stochasticity: large	True stochasticity: large	True stochasticity: small	True stochasticity: small	True stochasticity: large	True stochasticity: large
		Trial no	True volatility: small	True volatility: large	True volatility: small	True volatility: large	True volatility: small	True volatility: large	True volatility: small	True volatility: large	True volatility: small	True volatility: large	True volatility: small	True volatility: large
		1	0.98	0.98	0.98	0.98	1	1	1	1	2	2.001	2	2
		2	0.597	0.597	0.596	0.595	1	1.001	1	1	2	2	2	2
		3	0.526	0.525	0.522	0.521	0.997	0.999	1.001	1.003	1.986	1.992	2.009	2.02
		4	0.51	0.509	0.504	0.503	0.992	0.997	1.002	1.008	1.966	1.98	2.02	2.044
		5	0.507	0.507	0.499	0.498	0.986	0.995	1.003	1.013	1.942	1.966	2.032	2.07
		6	0.507	0.508	0.497	0.496	0.977	0.994	1.002	1.021	1.912	1.948	2.045	2.1
		7	0.509	0.51	0.496	0.496	0.966	0.993	1	1.029	1.879	1.928	2.061	2.129
		8	0.51	0.512	0.495	0.496	0.955	0.993	0.998	1.037	1.844	1.905	2.077	2.163
		9	0.512	0.515	0.495	0.496	0.943	0.992	0.995	1.047	1.806	1.881	2.094	2.192
		10	0.514	0.518	0.494	0.496	0.93	0.992	0.992	1.055	1.768	1.855	2.11	2.222
		11	0.516	0.521	0.493	0.497	0.917	0.992	0.987	1.066	1.727	1.828	2.124	2.258
		12	0.52	0.525	0.492	0.498	0.902	0.992	0.983	1.075	1.686	1.797	2.143	2.285
		13	0.524	0.528	0.492	0.498	0.887	0.992	0.978	1.087	1.646	1.767	2.16	2.312
		14	0.528	0.532	0.491	0.499	0.872	0.992	0.973	1.098	1.605	1.738	2.176	2.342
		15	0.531	0.536	0.49	0.501	0.857	0.992	0.968	1.109	1.564	1.708	2.196	2.365
		16	0.532	0.54	0.49	0.501	0.842	0.993	0.961	1.12	1.524	1.68	2.209	2.388
		17	0.533	0.543	0.489	0.502	0.828	0.995	0.955	1.129	1.487	1.654	2.222	2.414
		18	0.534	0.546	0.488	0.503	0.813	0.996	0.948	1.139	1.45	1.625	2.234	2.434
		19	0.534	0.549	0.488	0.504	0.799	0.999	0.94	1.149	1.414	1.599	2.244	2.452
		20	0.535	0.552	0.487	0.505	0.785	1	0.932	1.16	1.38	1.572	2.256	2.469
		21	0.535	0.555	0.486	0.506	0.773	1.002	0.926	1.169	1.349	1.55	2.272	2.487
		22	0.537	0.557	0.485	0.507	0.76	1.004	0.917	1.178	1.321	1.524	2.284	2.511
		23	0.538	0.56	0.484	0.508	0.747	1.006	0.909	1.186	1.289	1.501	2.297	2.527
		24	0.539	0.563	0.483	0.509	0.733	1.008	0.9	1.194	1.261	1.477	2.307	2.538
		25	0.54	0.566	0.481	0.51	0.721	1.012	0.893	1.201	1.235	1.454	2.316	2.543
		26	0.542	0.568	0.48	0.51	0.709	1.014	0.885	1.209	1.209	1.429	2.331	2.549
		27	0.542	0.571	0.479	0.511	0.699	1.019	0.876	1.216	1.185	1.408	2.337	2.557
		28	0.544	0.574	0.477	0.511	0.688	1.021	0.868	1.22	1.162	1.386	2.339	2.565
		29	0.544	0.576	0.476	0.512	0.678	1.022	0.861	1.226	1.142	1.362	2.347	2.569
		30	0.545	0.578	0.474	0.512	0.669	1.026	0.853	1.233	1.122	1.345	2.354	2.574
		31	0.546	0.581	0.473	0.513	0.66	1.029	0.846	1.239	1.105	1.328	2.368	2.583
		32	0.546	0.584	0.472	0.514	0.651	1.032	0.837	1.248	1.087	1.309	2.375	2.584
		33	0.546	0.586	0.471	0.514	0.643	1.037	0.83	1.254	1.072	1.29	2.385	2.587
		34	0.546	0.588	0.469	0.514	0.634	1.04	0.823	1.257	1.057	1.273	2.39	2.598
		35	0.546	0.591	0.467	0.515	0.627	1.044	0.815	1.261	1.042	1.257	2.404	2.605
		36	0.547	0.593	0.467	0.515	0.619	1.053	0.807	1.268	1.029	1.244	2.408	2.612
		37	0.547	0.595	0.465	0.516	0.612	1.061	0.8	1.269	1.017	1.232	2.414	2.615
		38	0.547	0.597	0.463	0.516	0.607	1.066	0.792	1.275	1.007	1.219	2.425	2.613
		39	0.547	0.599	0.462	0.517	0.599	1.069	0.785	1.277	0.995	1.206	2.434	2.613
		40	0.547	0.602	0.461	0.517	0.593	1.075	0.777	1.28	0.983	1.195	2.442	2.611
		41	0.547	0.604	0.459	0.518	0.588	1.082	0.77	1.285	0.974	1.182	2.443	2.609
		42	0.547	0.606	0.458	0.518	0.583	1.09	0.763	1.29	0.965	1.172	2.447	2.605
		43	0.548	0.608	0.457	0.518	0.577	1.097	0.756	1.293	0.956	1.161	2.45	2.609
		44	0.548	0.609	0.455	0.519	0.572	1.105	0.749	1.294	0.946	1.15	2.454	2.608
		45	0.547	0.611	0.454	0.519	0.568	1.111	0.744	1.299	0.94	1.141	2.464	2.603
		46	0.547	0.613	0.453	0.519	0.563	1.114	0.737	1.301	0.934	1.129	2.469	2.605
		47	0.547	0.615	0.452	0.52	0.558	1.12	0.731	1.304	0.928	1.117	2.472	2.607
		48	0.547	0.617	0.45	0.52	0.555	1.124	0.726	1.306	0.922	1.108	2.475	2.607
		49	0.547	0.618	0.449	0.52	0.551	1.129	0.72	1.308	0.917	1.099	2.483	2.606
		50	0.546	0.62	0.447	0.52	0.547	1.134	0.714	1.312	0.911	1.09	2.492	2.608
		51	0.546	0.621	0.446	0.52	0.543	1.138	0.708	1.313	0.907	1.081	2.503	2.611
		52	0.546	0.623	0.445	0.52	0.54	1.143	0.703	1.316	0.902	1.074	2.507	2.613
		53	0.546	0.625	0.444	0.521	0.537	1.149	0.697	1.32	0.897	1.065	2.503	2.612
		54	0.546	0.626	0.443	0.521	0.534	1.155	0.69	1.322	0.895	1.057	2.507	2.612
		55	0.545	0.627	0.442	0.522	0.531	1.159	0.685	1.323	0.891	1.047	2.511	2.613
		56	0.545	0.629	0.441	0.522	0.528	1.162	0.679	1.325	0.887	1.04	2.513	2.604
		57	0.545	0.63	0.44	0.522	0.525	1.168	0.675	1.328	0.884	1.034	2.516	2.598
		58	0.545	0.632	0.439	0.523	0.523	1.173	0.67	1.331	0.882	1.028	2.518	2.595
		59	0.545	0.633	0.438	0.523	0.522	1.179	0.666	1.334	0.879	1.019	2.522	2.597
		60	0.544	0.634	0.437	0.523	0.519	1.185	0.662	1.335	0.875	1.012	2.528	2.596
		61	0.544	0.636	0.435	0.524	0.517	1.19	0.657	1.336	0.874	1.006	2.532	2.591
		62	0.544	0.637	0.435	0.524	0.515	1.196	0.653	1.338	0.873	0.999	2.542	2.586
		63	0.544	0.638	0.433	0.524	0.514	1.201	0.649	1.343	0.872	0.992	2.542	2.587
		64	0.543	0.639	0.432	0.525	0.512	1.203	0.644	1.347	0.871	0.987	2.552	2.583
		65	0.543	0.64	0.431	0.525	0.51	1.208	0.639	1.354	0.871	0.981	2.553	2.583
		66	0.542	0.642	0.43	0.526	0.508	1.211	0.636	1.355	0.869	0.976	2.559	2.583
		67	0.542	0.643	0.429	0.526	0.506	1.217	0.631	1.359	0.868	0.969	2.559	2.582
		68	0.542	0.644	0.428	0.526	0.506	1.221	0.626	1.36	0.867	0.964	2.561	2.58
		69	0.542	0.645	0.427	0.526	0.505	1.226	0.622	1.359	0.865	0.958	2.567	2.58
		70	0.542	0.646	0.426	0.526	0.503	1.232	0.618	1.362	0.861	0.953	2.572	2.577
		71	0.542	0.647	0.425	0.527	0.503	1.233	0.614	1.362	0.859	0.948	2.573	2.57
		72	0.542	0.648	0.424	0.527	0.502	1.237	0.61	1.368	0.858	0.943	2.576	2.57
		73	0.542	0.649	0.424	0.527	0.501	1.244	0.606	1.368	0.857	0.937	2.579	2.569
		74	0.542	0.65	0.423	0.528	0.5	1.244	0.602	1.368	0.854	0.931	2.579	2.568
		75	0.542	0.651	0.422	0.528	0.499	1.248	0.599	1.372	0.854	0.928	2.578	2.562
		76	0.541	0.652	0.422	0.528	0.498	1.252	0.595	1.372	0.853	0.922	2.58	2.556
		77	0.541	0.652	0.421	0.528	0.497	1.256	0.594	1.375	0.853	0.919	2.583	2.556
		78	0.541	0.654	0.419	0.528	0.496	1.257	0.589	1.372	0.85	0.914	2.588	2.559
		79	0.541	0.655	0.419	0.528	0.495	1.261	0.587	1.377	0.848	0.91	2.594	2.567
		80	0.541	0.655	0.418	0.528	0.494	1.264	0.584	1.381	0.846	0.905	2.595	2.571
		81	0.54	0.656	0.417	0.529	0.493	1.268	0.581	1.383	0.846	0.903	2.597	2.568
		82	0.541	0.657	0.416	0.529	0.492	1.268	0.577	1.385	0.846	0.9	2.599	2.567
		83	0.541	0.658	0.416	0.529	0.491	1.272	0.575	1.387	0.843	0.894	2.605	2.566
		84	0.54	0.658	0.415	0.529	0.491	1.275	0.573	1.388	0.842	0.889	2.607	2.57
		85	0.54	0.659	0.415	0.529	0.491	1.28	0.57	1.39	0.843	0.886	2.61	2.571
		86	0.54	0.66	0.414	0.529	0.49	1.285	0.568	1.389	0.842	0.883	2.611	2.568
		87	0.54	0.661	0.413	0.529	0.489	1.29	0.566	1.389	0.844	0.879	2.613	2.563
		88	0.54	0.661	0.413	0.53	0.488	1.292	0.563	1.388	0.843	0.876	2.612	2.563
		89	0.54	0.662	0.412	0.53	0.488	1.293	0.56	1.389	0.842	0.873	2.613	2.558
		90	0.54	0.662	0.411	0.53	0.488	1.294	0.558	1.392	0.843	0.87	2.617	2.556
		91	0.539	0.663	0.411	0.53	0.488	1.295	0.555	1.393	0.842	0.868	2.621	2.561
		92	0.539	0.663	0.41	0.53	0.488	1.296	0.553	1.391	0.842	0.866	2.621	2.563
		93	0.539	0.663	0.409	0.53	0.487	1.299	0.552	1.393	0.84	0.863	2.623	2.563
		94	0.54	0.664	0.409	0.53	0.487	1.299	0.55	1.393	0.839	0.86	2.626	2.559
		95	0.539	0.664	0.409	0.531	0.487	1.302	0.547	1.394	0.837	0.858	2.626	2.553
		96	0.539	0.665	0.408	0.531	0.485	1.304	0.545	1.396	0.838	0.856	2.626	2.549
		97	0.538	0.665	0.407	0.531	0.484	1.308	0.543	1.396	0.838	0.853	2.627	2.553
		98	0.538	0.666	0.408	0.531	0.483	1.31	0.541	1.395	0.839	0.852	2.629	2.549
		99	0.537	0.667	0.408	0.532	0.482	1.317	0.54	1.397	0.839	0.85	2.626	2.546
		100	0.538	0.667	0.407	0.532	0.481	1.319	0.537	1.399	0.839	0.848	2.623	2.542
		101	0.538	0.668	0.406	0.531	0.481	1.32	0.536	1.403	0.837	0.846	2.627	2.546
		102	0.538	0.668	0.405	0.531	0.481	1.321	0.534	1.402	0.836	0.844	2.629	2.547
		103	0.537	0.668	0.405	0.531	0.48	1.32	0.532	1.398	0.837	0.842	2.635	2.549
		104	0.538	0.668	0.404	0.531	0.481	1.32	0.531	1.398	0.838	0.84	2.638	2.547
		105	0.537	0.668	0.404	0.532	0.481	1.321	0.528	1.4	0.836	0.839	2.642	2.547
		106	0.537	0.668	0.404	0.531	0.481	1.32	0.526	1.402	0.838	0.838	2.641	2.542
		107	0.537	0.669	0.403	0.532	0.481	1.319	0.524	1.403	0.837	0.837	2.644	2.547
		108	0.538	0.669	0.403	0.532	0.481	1.324	0.523	1.406	0.835	0.835	2.648	2.545
		109	0.537	0.67	0.402	0.532	0.482	1.325	0.522	1.407	0.833	0.834	2.646	2.541
		110	0.537	0.67	0.402	0.532	0.482	1.329	0.521	1.408	0.834	0.832	2.646	2.54
		111	0.537	0.67	0.402	0.532	0.482	1.33	0.519	1.409	0.834	0.83	2.645	2.543
		112	0.537	0.671	0.401	0.532	0.482	1.332	0.519	1.407	0.836	0.828	2.645	2.536
		113	0.538	0.672	0.401	0.532	0.482	1.335	0.517	1.407	0.836	0.825	2.649	2.534
		114	0.538	0.672	0.4	0.531	0.482	1.337	0.516	1.405	0.834	0.823	2.651	2.545
		115	0.537	0.673	0.4	0.531	0.482	1.34	0.515	1.406	0.834	0.821	2.651	2.551
		116	0.537	0.674	0.4	0.531	0.481	1.346	0.514	1.407	0.835	0.817	2.654	2.552
		117	0.537	0.675	0.4	0.531	0.48	1.349	0.513	1.407	0.836	0.815	2.655	2.553
		118	0.537	0.675	0.399	0.531	0.48	1.354	0.512	1.406	0.836	0.813	2.651	2.547
		119	0.537	0.675	0.399	0.531	0.48	1.356	0.511	1.405	0.835	0.812	2.651	2.546
		120	0.537	0.675	0.399	0.531	0.481	1.354	0.509	1.408	0.834	0.81	2.656	2.548
		121	0.536	0.675	0.398	0.531	0.481	1.359	0.509	1.406	0.837	0.81	2.659	2.548
		122	0.537	0.675	0.398	0.531	0.479	1.357	0.507	1.407	0.838	0.809	2.662	2.548
		123	0.536	0.676	0.398	0.531	0.478	1.36	0.505	1.407	0.837	0.809	2.656	2.552
		124	0.535	0.676	0.398	0.531	0.478	1.359	0.505	1.407	0.839	0.808	2.662	2.554
		125	0.535	0.676	0.397	0.531	0.477	1.359	0.504	1.408	0.84	0.805	2.658	2.557
		126	0.535	0.677	0.397	0.531	0.477	1.359	0.503	1.409	0.84	0.802	2.659	2.56
		127	0.535	0.678	0.397	0.531	0.477	1.362	0.503	1.411	0.841	0.802	2.664	2.556
		128	0.535	0.678	0.396	0.531	0.477	1.366	0.502	1.41	0.841	0.799	2.665	2.553
		129	0.535	0.679	0.396	0.531	0.477	1.366	0.5	1.41	0.84	0.796	2.67	2.551
		130	0.535	0.678	0.396	0.532	0.476	1.367	0.5	1.411	0.841	0.794	2.668	2.547
		131	0.535	0.679	0.396	0.532	0.476	1.366	0.499	1.415	0.84	0.794	2.664	2.546
		132	0.534	0.679	0.396	0.532	0.475	1.369	0.498	1.416	0.84	0.792	2.665	2.539
		133	0.535	0.678	0.395	0.532	0.475	1.369	0.497	1.418	0.84	0.792	2.668	2.541
		134	0.535	0.679	0.395	0.533	0.476	1.368	0.496	1.418	0.839	0.793	2.681	2.54
		135	0.535	0.679	0.395	0.533	0.475	1.367	0.496	1.419	0.84	0.792	2.683	2.539
		136	0.534	0.679	0.394	0.533	0.476	1.369	0.495	1.42	0.841	0.792	2.676	2.542
		137	0.535	0.679	0.394	0.533	0.475	1.37	0.494	1.424	0.841	0.79	2.679	2.536
		138	0.534	0.68	0.394	0.533	0.475	1.369	0.494	1.423	0.841	0.788	2.683	2.533
		139	0.535	0.68	0.394	0.533	0.475	1.371	0.493	1.423	0.842	0.784	2.682	2.531
		140	0.534	0.68	0.394	0.533	0.474	1.37	0.492	1.424	0.842	0.783	2.68	2.532
		141	0.535	0.681	0.394	0.533	0.474	1.369	0.49	1.421	0.842	0.781	2.678	2.535
		142	0.535	0.681	0.394	0.533	0.475	1.374	0.49	1.422	0.841	0.779	2.679	2.537
		143	0.534	0.681	0.393	0.534	0.475	1.374	0.489	1.423	0.842	0.779	2.679	2.537
		144	0.535	0.681	0.393	0.533	0.475	1.376	0.489	1.421	0.843	0.778	2.684	2.532
		145	0.534	0.681	0.393	0.534	0.476	1.375	0.49	1.421	0.843	0.779	2.681	2.531
		146	0.534	0.682	0.393	0.533	0.475	1.378	0.489	1.419	0.844	0.779	2.681	2.527
		147	0.534	0.682	0.392	0.534	0.475	1.381	0.488	1.417	0.845	0.777	2.686	2.527
		148	0.534	0.683	0.392	0.534	0.476	1.385	0.488	1.416	0.845	0.777	2.694	2.525
		149	0.535	0.682	0.392	0.534	0.475	1.387	0.487	1.419	0.846	0.775	2.693	2.524
		150	0.535	0.682	0.392	0.534	0.477	1.386	0.486	1.422	0.844	0.775	2.692	2.526
		151	0.535	0.683	0.392	0.534	0.477	1.388	0.485	1.425	0.844	0.776	2.7	2.527
		152	0.535	0.683	0.392	0.534	0.478	1.39	0.484	1.424	0.843	0.775	2.698	2.525
		153	0.535	0.683	0.392	0.534	0.479	1.391	0.484	1.426	0.842	0.774	2.698	2.525
		154	0.535	0.683	0.391	0.534	0.478	1.392	0.484	1.428	0.845	0.774	2.693	2.528
		155	0.535	0.683	0.391	0.534	0.478	1.393	0.483	1.429	0.846	0.772	2.689	2.528
		156	0.535	0.684	0.392	0.534	0.478	1.393	0.482	1.431	0.846	0.772	2.687	2.532
		157	0.535	0.684	0.392	0.534	0.479	1.394	0.483	1.429	0.844	0.77	2.685	2.532
		158	0.535	0.683	0.391	0.534	0.479	1.393	0.482	1.432	0.843	0.771	2.687	2.528
		159	0.535	0.683	0.39	0.534	0.478	1.392	0.481	1.432	0.844	0.771	2.688	2.531
		160	0.535	0.684	0.391	0.534	0.479	1.39	0.48	1.431	0.845	0.771	2.693	2.528
		161	0.535	0.684	0.391	0.534	0.479	1.392	0.479	1.428	0.845	0.769	2.688	2.534
		162	0.535	0.683	0.39	0.534	0.48	1.392	0.479	1.428	0.845	0.769	2.687	2.531
		163	0.535	0.683	0.39	0.534	0.479	1.386	0.478	1.429	0.844	0.77	2.688	2.535
		164	0.535	0.683	0.39	0.534	0.478	1.384	0.477	1.431	0.845	0.769	2.691	2.534
		165	0.535	0.683	0.39	0.535	0.478	1.383	0.477	1.432	0.845	0.769	2.692	2.538
		166	0.534	0.683	0.391	0.535	0.478	1.382	0.477	1.433	0.844	0.768	2.688	2.535
		167	0.534	0.683	0.39	0.534	0.477	1.379	0.477	1.436	0.845	0.766	2.678	2.538
		168	0.535	0.683	0.39	0.534	0.477	1.376	0.475	1.434	0.845	0.767	2.678	2.539
		169	0.535	0.684	0.39	0.535	0.478	1.377	0.474	1.431	0.842	0.766	2.678	2.54
		170	0.535	0.684	0.39	0.534	0.477	1.378	0.474	1.431	0.842	0.763	2.675	2.538
		171	0.534	0.684	0.39	0.534	0.477	1.381	0.475	1.431	0.843	0.763	2.676	2.541
		172	0.535	0.684	0.39	0.534	0.477	1.383	0.475	1.429	0.843	0.763	2.68	2.543
		173	0.535	0.684	0.39	0.534	0.478	1.384	0.476	1.433	0.842	0.763	2.68	2.544
		174	0.535	0.684	0.389	0.534	0.479	1.386	0.475	1.432	0.842	0.763	2.687	2.545
		175	0.535	0.684	0.389	0.534	0.478	1.386	0.476	1.431	0.843	0.763	2.692	2.542
		176	0.535	0.684	0.388	0.534	0.478	1.386	0.475	1.429	0.843	0.763	2.69	2.545
		177	0.535	0.684	0.389	0.534	0.478	1.385	0.475	1.431	0.843	0.765	2.696	2.545
		178	0.535	0.684	0.389	0.534	0.476	1.385	0.474	1.432	0.843	0.764	2.696	2.54
		179	0.535	0.684	0.388	0.534	0.477	1.385	0.474	1.432	0.843	0.764	2.703	2.541
		180	0.535	0.684	0.388	0.534	0.477	1.386	0.473	1.431	0.843	0.765	2.705	2.543
		181	0.535	0.684	0.388	0.534	0.476	1.386	0.473	1.433	0.843	0.763	2.705	2.542
		182	0.535	0.684	0.387	0.534	0.477	1.386	0.472	1.435	0.843	0.764	2.71	2.546
		183	0.535	0.684	0.387	0.535	0.477	1.388	0.472	1.433	0.843	0.763	2.713	2.551
		184	0.535	0.684	0.387	0.534	0.477	1.39	0.472	1.433	0.844	0.763	2.716	2.54
		185	0.535	0.684	0.388	0.534	0.476	1.391	0.471	1.428	0.844	0.763	2.715	2.543
		186	0.535	0.684	0.388	0.533	0.477	1.392	0.471	1.427	0.844	0.763	2.714	2.55
		187	0.535	0.684	0.387	0.533	0.476	1.394	0.472	1.427	0.841	0.763	2.715	2.554
		188	0.535	0.685	0.387	0.533	0.476	1.394	0.471	1.428	0.841	0.763	2.711	2.559
		189	0.536	0.685	0.387	0.533	0.476	1.391	0.472	1.429	0.841	0.76	2.715	2.555
		190	0.536	0.684	0.387	0.533	0.477	1.389	0.472	1.426	0.84	0.76	2.709	2.553
		191	0.536	0.684	0.387	0.533	0.476	1.387	0.472	1.424	0.839	0.759	2.704	2.553
		192	0.536	0.684	0.387	0.533	0.476	1.389	0.473	1.425	0.838	0.759	2.703	2.55
		193	0.535	0.684	0.388	0.533	0.476	1.39	0.472	1.422	0.837	0.759	2.702	2.551
		194	0.536	0.685	0.387	0.533	0.477	1.39	0.472	1.421	0.838	0.759	2.706	2.553
		195	0.536	0.685	0.387	0.533	0.477	1.391	0.472	1.42	0.838	0.758	2.702	2.55
		196	0.535	0.685	0.387	0.533	0.478	1.393	0.47	1.421	0.839	0.758	2.703	2.551
		197	0.535	0.685	0.387	0.533	0.477	1.391	0.47	1.419	0.841	0.757	2.705	2.551
		198	0.535	0.685	0.386	0.533	0.477	1.392	0.469	1.421	0.841	0.757	2.71	2.547
		199	0.535	0.685	0.386	0.534	0.476	1.39	0.468	1.421	0.841	0.756	2.712	2.547
		200	0.535	0.685	0.387	0.534	0.476	1.391	0.469	1.425	0.841	0.757	2.709	2.548

## Sheet: Fig 3d-h
Fig 3d-h
			Healthy model: learning rate (Fig 3d)				Sotchasticity lesion model: learning rate (Fig 3e)				Volatility lesion model: learning rate (Fig 3f)				Sotchasticity lesion model: volatility (Fig 3g)				Volatility lesion model: stochasticity (Fig 3h)
			True stochasticity: small	True stochasticity: small	True stochasticity: large	True stochasticity: large	True stochasticity: small	True stochasticity: small	True stochasticity: large	True stochasticity: large	True stochasticity: small	True stochasticity: small	True stochasticity: large	True stochasticity: large	True stochasticity: small	True stochasticity: small	True stochasticity: large	True stochasticity: large	True stochasticity: small	True stochasticity: small	True stochasticity: large	True stochasticity: large
			True volatility: small	True volatility: large	True volatility: small	True volatility: large	True volatility: small	True volatility: large	True volatility: small	True volatility: large	True volatility: small	True volatility: large	True volatility: small	True volatility: large	True volatility: small	True volatility: large	True volatility: small	True volatility: large	True volatility: small	True volatility: large	True volatility: small	True volatility: large
		Mean	0.535	0.685	0.387	0.533	0.352	0.517	0.505	0.643	0.654	0.573	0.45	0.416	0.284	0.956	0.862	2.166	0.711	1.197	2.617	3.292
		Standard error of the mean < 0.01
		Data-points
			0.499	0.528	0.346	0.705	0.355	0.452	0.502	0.716	0.628	0.542	0.414	0.378	0.267	0.556	0.677	3.274	0.765	1.316	3.149	4.059
			0.482	0.677	0.534	0.518	0.381	0.469	0.429	0.574	0.6	0.565	0.584	0.431	0.3	0.63	0.394	1.206	0.99	1.138	1.113	2.703
			0.564	0.736	0.335	0.426	0.335	0.575	0.452	0.625	0.675	0.543	0.425	0.405	0.247	1.288	0.451	1.557	0.597	1.438	2.782	3.124
			0.641	0.797	0.492	0.551	0.432	0.541	0.596	0.75	0.64	0.595	0.443	0.354	0.459	0.998	1.473	4.229	0.71	1.002	2.719	4.932
			0.477	0.833	0.477	0.544	0.348	0.524	0.479	0.675	0.627	0.671	0.52	0.387	0.286	0.977	0.65	2.357	0.79	0.579	1.596	3.736
			0.398	0.729	0.313	0.667	0.229	0.554	0.462	0.648	0.701	0.537	0.403	0.503	0.063	1.143	0.5	2.191	0.439	1.386	3.204	1.763
			0.481	0.636	0.419	0.642	0.342	0.521	0.423	0.721	0.654	0.606	0.542	0.36	0.25	0.904	0.456	3.118	0.705	0.904	1.399	4.129
			0.83	0.753	0.394	0.594	0.37	0.455	0.594	0.789	0.824	0.717	0.389	0.328	0.276	0.59	1.463	5.401	0.155	0.413	3.787	5.783
			0.603	0.777	0.266	0.491	0.323	0.578	0.48	0.587	0.787	0.57	0.389	0.449	0.213	1.353	0.632	1.327	0.233	1.151	3.674	2.537
			0.523	0.711	0.302	0.543	0.311	0.541	0.684	0.761	0.718	0.491	0.371	0.342	0.208	1.054	2.593	4.385	0.435	1.824	4.513	5.345
			0.455	0.699	0.331	0.357	0.325	0.55	0.406	0.705	0.65	0.559	0.484	0.354	0.21	1.094	0.385	2.81	0.659	1.306	1.994	4.567
			0.421	0.587	0.353	0.461	0.286	0.501	0.435	0.689	0.619	0.492	0.459	0.386	0.128	0.796	0.453	2.69	0.887	1.906	2.236	3.926
			0.594	0.665	0.58	0.549	0.421	0.539	0.567	0.647	0.603	0.564	0.438	0.412	0.437	1.059	1.182	2.065	0.839	1.186	2.466	3.268
			0.663	0.65	0.336	0.508	0.416	0.506	0.499	0.683	0.685	0.572	0.402	0.386	0.43	0.869	0.67	2.495	0.535	1.114	3.452	3.808
			0.465	0.667	0.335	0.475	0.345	0.582	0.664	0.604	0.66	0.471	0.369	0.427	0.258	1.378	2.282	1.512	0.645	2.238	4.365	2.878
			0.484	0.656	0.351	0.607	0.275	0.496	0.486	0.631	0.704	0.587	0.453	0.45	0.13	0.824	0.641	1.9	0.499	0.958	2.496	2.496
			0.528	0.597	0.411	0.63	0.416	0.472	0.485	0.696	0.593	0.474	0.447	0.391	0.433	0.636	0.729	2.783	1.041	2.036	2.494	3.489
			0.663	0.662	0.286	0.414	0.45	0.421	0.483	0.622	0.657	0.685	0.408	0.404	0.589	0.461	0.618	1.595	0.67	0.499	3.203	3.279
			0.672	0.656	0.377	0.44	0.322	0.471	0.454	0.633	0.706	0.559	0.466	0.398	0.18	0.637	0.46	1.897	0.447	1.268	2.302	3.393
			0.558	0.738	0.424	0.549	0.361	0.644	0.668	0.461	0.649	0.531	0.383	0.522	0.279	2.083	2.267	0.557	0.722	1.485	3.854	1.526
			0.424	0.808	0.334	0.496	0.299	0.564	0.547	0.644	0.632	0.559	0.434	0.39	0.193	1.17	0.978	1.938	0.775	1.195	2.697	3.719
			0.623	0.736	0.39	0.497	0.437	0.442	0.465	0.518	0.599	0.648	0.457	0.51	0.461	0.522	0.617	0.928	0.984	0.725	2.223	1.695
			0.552	0.554	0.437	0.413	0.372	0.498	0.467	0.582	0.667	0.536	0.54	0.421	0.332	0.767	0.593	1.255	0.62	1.477	1.398	2.874
			0.603	0.681	0.311	0.624	0.403	0.522	0.311	0.777	0.676	0.496	0.554	0.339	0.424	0.814	0.169	5.328	0.588	1.805	1.339	5.744
			0.634	0.641	0.474	0.625	0.344	0.471	0.677	0.651	0.766	0.556	0.368	0.431	0.263	0.682	2.436	2.056	0.297	1.323	4.49	2.807
			0.513	0.802	0.283	0.503	0.342	0.544	0.288	0.672	0.586	0.646	0.467	0.391	0.214	1.144	0.121	2.191	1.007	0.787	2.3	3.642
			0.693	0.584	0.596	0.432	0.399	0.48	0.592	0.51	0.734	0.565	0.485	0.464	0.391	0.667	1.506	0.816	0.383	1.186	2.022	2.257
			0.528	0.687	0.448	0.446	0.46	0.57	0.422	0.7	0.505	0.488	0.53	0.344	0.595	1.26	0.406	2.865	1.767	1.895	1.459	4.936
			0.493	0.831	0.426	0.644	0.377	0.59	0.565	0.671	0.612	0.619	0.473	0.412	0.327	1.404	1.189	2.445	0.896	0.889	2.096	3.13
			0.534	0.701	0.334	0.646	0.346	0.501	0.479	0.673	0.629	0.607	0.433	0.409	0.277	0.754	0.617	2.411	0.736	0.905	2.781	3.253
			0.491	0.766	0.418	0.381	0.347	0.435	0.468	0.715	0.648	0.543	0.485	0.334	0.254	0.47	0.67	3.334	0.715	1.349	1.916	5.522
			0.515	0.743	0.41	0.672	0.404	0.567	0.416	0.696	0.572	0.549	0.481	0.387	0.411	1.18	0.39	2.802	1.111	1.25	2.004	3.62
			0.478	0.556	0.473	0.548	0.429	0.523	0.653	0.706	0.507	0.465	0.403	0.349	0.456	0.898	2.176	3.004	1.773	2.234	3.672	5.001
			0.682	0.831	0.3	0.469	0.505	0.51	0.471	0.638	0.663	0.614	0.43	0.403	0.865	0.918	0.558	1.777	0.661	0.82	2.908	3.293
			0.44	0.602	0.391	0.469	0.305	0.495	0.475	0.621	0.669	0.554	0.46	0.41	0.178	0.783	0.651	1.633	0.631	1.357	2.294	3.031
			0.575	0.693	0.359	0.512	0.365	0.591	0.498	0.519	0.737	0.48	0.441	0.541	0.282	1.472	0.73	0.886	0.359	2.079	2.604	1.372
			0.455	0.647	0.456	0.491	0.366	0.509	0.538	0.495	0.586	0.517	0.465	0.459	0.292	0.825	0.896	0.614	1.083	1.645	2.169	2.192
			0.604	0.76	0.547	0.557	0.29	0.496	0.561	0.654	0.746	0.686	0.478	0.426	0.147	0.794	1.178	2.171	0.354	0.5	2.063	2.895
			0.622	0.744	0.31	0.267	0.327	0.519	0.561	0.548	0.641	0.628	0.366	0.358	0.186	0.974	1.11	0.891	0.719	0.851	4.136	4.532
			0.558	0.722	0.456	0.474	0.346	0.559	0.596	0.535	0.597	0.575	0.438	0.465	0.275	1.072	1.457	0.905	0.989	0.994	2.736	2.324
			0.38	0.666	0.401	0.352	0.232	0.513	0.685	0.66	0.726	0.542	0.351	0.362	0.063	0.827	2.589	1.99	0.397	1.42	4.971	4.464
			0.478	0.702	0.457	0.563	0.302	0.643	0.531	0.693	0.642	0.448	0.453	0.401	0.171	2.024	0.957	2.634	0.762	2.475	2.486	3.365
			0.616	0.71	0.478	0.617	0.453	0.539	0.502	0.725	0.592	0.506	0.44	0.388	0.562	1.017	0.635	3.736	1.027	1.692	2.695	4.098
			0.405	0.715	0.363	0.564	0.286	0.397	0.5	0.694	0.557	0.732	0.447	0.36	0.134	0.346	0.707	2.769	1.261	0.385	2.466	4.679
			0.54	0.695	0.382	0.623	0.31	0.392	0.441	0.676	0.702	0.724	0.447	0.422	0.188	0.4	0.46	2.367	0.459	0.343	2.482	3.082
			0.642	0.695	0.399	0.479	0.325	0.537	0.625	0.622	0.739	0.58	0.424	0.418	0.213	0.95	1.827	1.64	0.34	1.001	2.828	2.914
			0.526	0.531	0.4	0.432	0.329	0.509	0.459	0.562	0.682	0.452	0.445	0.455	0.221	0.742	0.566	1.16	0.548	2.358	2.498	2.399
			0.525	0.645	0.309	0.493	0.343	0.515	0.366	0.525	0.586	0.541	0.515	0.479	0.21	0.876	0.265	0.984	1.156	1.388	1.602	2.153
			0.49	0.662	0.38	0.637	0.335	0.473	0.503	0.73	0.643	0.594	0.457	0.409	0.216	0.661	0.717	3.537	0.751	1.003	2.349	3.242
			0.408	0.475	0.492	0.538	0.239	0.275	0.465	0.603	0.626	0.629	0.509	0.42	0.08	0.133	0.617	1.525	0.802	0.829	1.787	3.036
			0.604	0.725	0.32	0.413	0.335	0.491	0.435	0.629	0.73	0.618	0.445	0.433	0.234	0.695	0.502	1.803	0.406	0.862	2.432	2.806
			0.584	0.839	0.432	0.387	0.391	0.594	0.468	0.642	0.652	0.528	0.464	0.407	0.4	1.395	0.658	1.932	0.665	1.543	2.284	3.319
			0.584	0.765	0.338	0.454	0.412	0.449	0.726	0.742	0.663	0.642	0.339	0.353	0.426	0.571	3.227	4.027	0.572	0.732	5.316	5.043
			0.466	0.542	0.33	0.653	0.267	0.408	0.47	0.735	0.694	0.597	0.46	0.35	0.113	0.404	0.612	3.637	0.496	0.944	2.393	4.76
			0.61	0.615	0.355	0.483	0.365	0.458	0.452	0.602	0.752	0.583	0.458	0.432	0.307	0.533	0.481	1.55	0.342	1.066	2.31	2.744
			0.515	0.671	0.452	0.508	0.371	0.461	0.551	0.676	0.586	0.568	0.425	0.389	0.318	0.564	0.957	2.349	1.101	1.222	2.884	3.745
			0.636	0.581	0.289	0.406	0.342	0.544	0.687	0.531	0.717	0.514	0.352	0.458	0.255	1.021	2.521	0.884	0.419	1.667	4.978	2.41
			0.559	0.616	0.485	0.55	0.333	0.447	0.489	0.736	0.705	0.531	0.5	0.339	0.243	0.491	0.62	3.538	0.496	1.446	1.985	5.045
			0.67	0.708	0.471	0.47	0.375	0.469	0.556	0.603	0.658	0.605	0.43	0.444	0.324	0.633	1.128	1.592	0.66	0.893	2.743	2.578
			0.482	0.565	0.382	0.529	0.312	0.451	0.639	0.587	0.61	0.556	0.381	0.424	0.167	0.556	1.714	1.299	0.839	1.279	3.907	2.831
			0.467	0.602	0.33	0.673	0.387	0.454	0.431	0.598	0.611	0.521	0.489	0.471	0.31	0.55	0.468	1.458	0.859	1.528	1.903	2.098
			0.444	0.814	0.399	0.599	0.394	0.451	0.588	0.657	0.541	0.611	0.369	0.42	0.347	0.58	1.217	2.117	1.398	0.938	4.19	3.127
			0.491	0.738	0.534	0.631	0.401	0.515	0.569	0.632	0.568	0.586	0.485	0.473	0.37	0.83	1.245	1.905	1.147	1.092	1.924	2.274
			0.491	0.582	0.28	0.65	0.338	0.476	0.495	0.558	0.647	0.599	0.386	0.491	0.221	0.673	0.592	1.137	0.668	0.926	3.913	1.843
			0.674	0.671	0.392	0.608	0.352	0.517	0.464	0.629	0.693	0.616	0.415	0.418	0.275	0.943	0.523	1.746	0.515	0.855	2.99	3.047
			0.603	0.62	0.353	0.603	0.374	0.513	0.431	0.677	0.686	0.538	0.456	0.418	0.33	0.868	0.46	2.441	0.531	1.36	2.421	2.93
			0.59	0.69	0.237	0.484	0.431	0.588	0.431	0.61	0.654	0.535	0.425	0.439	0.489	1.374	0.62	1.582	0.658	1.368	2.878	2.721
			0.581	0.78	0.297	0.509	0.37	0.583	0.476	0.563	0.625	0.584	0.418	0.456	0.286	1.378	0.538	1.146	0.751	1.133	2.991	2.273
			0.437	0.786	0.383	0.626	0.313	0.665	0.464	0.621	0.596	0.515	0.478	0.479	0.192	2.271	0.584	1.728	0.972	1.661	2.044	2.05
			0.369	0.782	0.293	0.589	0.3	0.597	0.373	0.602	0.634	0.621	0.426	0.417	0.153	1.558	0.253	1.439	0.75	0.879	2.825	2.93
			0.419	0.743	0.314	0.574	0.338	0.563	0.38	0.704	0.54	0.529	0.483	0.392	0.218	1.171	0.313	2.819	1.423	1.445	2.025	3.506
			0.401	0.631	0.428	0.546	0.307	0.385	0.541	0.596	0.578	0.709	0.426	0.442	0.188	0.32	0.905	1.444	1.13	0.472	2.954	2.637
			0.556	0.726	0.387	0.409	0.439	0.47	0.456	0.636	0.61	0.675	0.461	0.386	0.543	0.67	0.529	1.873	0.921	0.585	2.312	3.918
			0.409	0.71	0.444	0.522	0.286	0.566	0.523	0.654	0.678	0.598	0.466	0.371	0.147	1.205	0.863	2.033	0.573	0.973	2.158	4.019
			0.479	0.675	0.271	0.617	0.277	0.529	0.484	0.678	0.681	0.577	0.45	0.441	0.132	0.943	0.676	2.526	0.559	1.103	2.74	2.721
			0.58	0.695	0.486	0.518	0.441	0.51	0.558	0.598	0.581	0.549	0.446	0.497	0.512	0.852	1.138	1.543	1.077	1.276	2.486	1.8
			0.584	0.775	0.411	0.602	0.368	0.622	0.527	0.536	0.666	0.517	0.447	0.528	0.317	1.682	0.943	1.045	0.675	1.584	2.611	1.449
			0.544	0.669	0.428	0.443	0.366	0.459	0.529	0.501	0.612	0.616	0.447	0.48	0.283	0.583	0.944	0.747	0.855	0.829	2.779	2.008
			0.699	0.603	0.338	0.527	0.352	0.483	0.545	0.708	0.745	0.556	0.478	0.395	0.267	0.709	1.047	3.482	0.316	1.267	2.124	4.043
			0.561	0.753	0.295	0.555	0.346	0.616	0.513	0.672	0.553	0.522	0.423	0.386	0.245	1.672	0.563	2.474	1.283	1.501	2.837	4.205
			0.555	0.643	0.3	0.49	0.378	0.487	0.303	0.785	0.683	0.584	0.498	0.325	0.323	0.749	0.131	5.412	0.531	1.015	1.876	6.158
			0.42	0.685	0.489	0.699	0.29	0.597	0.565	0.604	0.605	0.606	0.455	0.484	0.136	1.527	1.198	1.487	0.906	0.919	2.301	1.932
			0.441	0.539	0.439	0.536	0.269	0.54	0.591	0.604	0.734	0.501	0.427	0.433	0.123	0.986	1.434	1.566	0.411	1.831	3.04	2.971
			0.576	0.55	0.443	0.624	0.377	0.411	0.399	0.692	0.61	0.64	0.508	0.393	0.303	0.396	0.31	2.76	0.873	0.724	1.618	3.674
			0.55	0.704	0.438	0.378	0.246	0.485	0.57	0.729	0.789	0.617	0.415	0.345	0.092	0.76	1.186	3.21	0.236	0.883	3.014	4.945
			0.621	0.722	0.455	0.402	0.394	0.401	0.522	0.702	0.646	0.659	0.463	0.353	0.393	0.391	0.969	2.825	0.747	0.626	2.425	4.751
			0.699	0.773	0.333	0.438	0.424	0.415	0.416	0.546	0.665	0.662	0.551	0.429	0.485	0.433	0.438	0.981	0.676	0.603	1.377	2.88
			0.563	0.616	0.403	0.553	0.404	0.481	0.535	0.561	0.566	0.516	0.455	0.494	0.4	0.691	0.954	1.188	1.169	1.496	2.526	1.872
			0.621	0.636	0.348	0.457	0.353	0.606	0.476	0.666	0.745	0.439	0.498	0.376	0.271	1.628	0.64	2.325	0.316	2.753	1.834	4.153
			0.561	0.794	0.415	0.528	0.387	0.572	0.546	0.506	0.617	0.614	0.407	0.461	0.334	1.356	0.986	0.744	0.874	0.837	3.189	2.33
			0.456	0.602	0.398	0.583	0.337	0.515	0.473	0.628	0.598	0.551	0.478	0.42	0.204	0.9	0.706	1.734	0.954	1.378	2.297	2.991
			0.449	0.674	0.294	0.538	0.281	0.487	0.475	0.713	0.647	0.583	0.416	0.372	0.117	0.738	0.64	3.047	0.674	1.093	3.039	4.027
			0.363	0.61	0.362	0.714	0.259	0.502	0.495	0.732	0.599	0.538	0.449	0.393	0.106	0.839	0.731	3.516	0.952	1.412	2.342	3.485
			0.395	0.833	0.243	0.606	0.321	0.526	0.459	0.688	0.634	0.723	0.424	0.402	0.205	0.981	0.515	2.576	0.787	0.414	3.033	3.421
			0.638	0.67	0.468	0.615	0.362	0.532	0.464	0.578	0.728	0.518	0.511	0.51	0.286	0.966	0.535	1.247	0.405	1.615	1.712	1.693
			0.494	0.728	0.549	0.705	0.282	0.633	0.633	0.685	0.67	0.478	0.426	0.375	0.132	1.828	1.884	2.611	0.655	1.908	2.893	3.935
			0.467	0.683	0.467	0.396	0.372	0.413	0.522	0.694	0.619	0.61	0.474	0.36	0.286	0.429	0.859	2.856	0.876	0.88	2.094	4.713
			0.702	0.856	0.419	0.718	0.432	0.581	0.521	0.613	0.65	0.615	0.436	0.451	0.488	1.43	0.889	1.569	0.583	0.852	2.616	2.426
			0.56	0.73	0.432	0.445	0.382	0.439	0.43	0.599	0.597	0.733	0.521	0.476	0.347	0.561	0.473	1.544	0.995	0.368	1.496	2.189
			0.39	0.767	0.416	0.578	0.237	0.528	0.495	0.597	0.621	0.582	0.42	0.46	0.065	0.928	0.528	1.572	0.89	1.088	3.124	2.34
			0.529	0.681	0.5	0.514	0.384	0.532	0.567	0.602	0.654	0.578	0.461	0.461	0.36	0.85	1.188	1.509	0.688	1.148	2.347	2.414
			0.482	0.712	0.224	0.601	0.347	0.622	0.649	0.653	0.57	0.55	0.384	0.447	0.264	1.739	2.174	2.207	1.196	1.214	4.14	2.767
			0.629	0.916	0.239	0.532	0.367	0.641	0.497	0.648	0.68	0.533	0.385	0.431	0.313	1.922	0.699	1.935	0.58	1.413	3.792	2.748
			0.368	0.616	0.35	0.592	0.293	0.418	0.41	0.647	0.651	0.617	0.556	0.408	0.166	0.489	0.368	2.015	0.658	0.876	1.294	3.258
			0.427	0.674	0.266	0.546	0.337	0.463	0.528	0.5	0.64	0.665	0.388	0.531	0.243	0.579	0.745	0.755	0.712	0.63	3.602	1.479
			0.483	0.694	0.245	0.674	0.294	0.44	0.405	0.728	0.654	0.61	0.443	0.376	0.163	0.522	0.295	3.492	0.687	0.843	2.685	4.203
			0.445	0.831	0.468	0.648	0.337	0.567	0.52	0.657	0.654	0.605	0.459	0.45	0.255	1.223	0.809	2.211	0.645	0.957	2.23	2.54
			0.558	0.801	0.467	0.591	0.341	0.553	0.564	0.666	0.63	0.684	0.428	0.403	0.254	1.185	1.064	2.266	0.811	0.591	2.892	3.399
			0.546	0.646	0.46	0.432	0.365	0.534	0.518	0.573	0.638	0.525	0.462	0.438	0.247	1.035	0.841	1.247	0.754	1.538	2.258	2.654
			0.465	0.51	0.5	0.366	0.311	0.363	0.557	0.59	0.623	0.635	0.459	0.388	0.198	0.265	1.14	1.372	0.833	0.825	2.234	3.67
			0.634	0.664	0.321	0.551	0.424	0.571	0.545	0.669	0.681	0.514	0.442	0.385	0.441	1.271	0.884	2.147	0.595	1.668	2.552	3.725
			0.42	0.652	0.46	0.568	0.347	0.444	0.586	0.704	0.547	0.623	0.411	0.392	0.246	0.517	1.285	3.069	1.301	0.818	3.091	3.738
			0.496	0.688	0.326	0.652	0.298	0.47	0.596	0.704	0.713	0.616	0.384	0.364	0.159	0.636	1.327	3.014	0.502	0.756	3.986	4.334
			0.629	0.728	0.196	0.509	0.418	0.511	0.546	0.612	0.605	0.649	0.369	0.399	0.393	0.911	1.194	1.554	0.979	0.651	4.298	3.401
			0.496	0.688	0.593	0.693	0.346	0.537	0.565	0.643	0.635	0.567	0.484	0.48	0.231	0.924	1.094	1.95	0.718	1.166	1.934	1.955
			0.623	0.69	0.457	0.61	0.358	0.544	0.491	0.622	0.706	0.5	0.515	0.446	0.257	0.98	0.701	1.764	0.478	1.833	1.685	2.588
			0.39	0.73	0.308	0.411	0.296	0.461	0.36	0.68	0.656	0.669	0.453	0.371	0.126	0.604	0.263	2.271	0.607	0.596	2.498	4.055
			0.518	0.594	0.397	0.518	0.376	0.48	0.549	0.559	0.658	0.552	0.402	0.507	0.311	0.713	0.913	1.175	0.688	1.251	3.345	1.747
			0.461	0.746	0.529	0.594	0.305	0.62	0.639	0.608	0.601	0.485	0.383	0.443	0.164	1.762	1.908	1.676	0.933	1.945	3.784	2.647
			0.579	0.751	0.284	0.502	0.418	0.548	0.644	0.698	0.574	0.627	0.388	0.391	0.45	1.046	1.907	2.79	1.19	0.777	3.729	3.709
			0.431	0.747	0.35	0.426	0.279	0.478	0.491	0.653	0.605	0.688	0.402	0.409	0.143	0.669	0.619	2.255	0.945	0.533	3.373	3.504
			0.529	0.726	0.326	0.605	0.402	0.52	0.628	0.651	0.61	0.651	0.367	0.407	0.424	0.932	1.99	1.997	0.896	0.692	4.268	3.224
			0.453	0.818	0.446	0.349	0.367	0.592	0.634	0.444	0.607	0.594	0.391	0.438	0.281	1.469	1.918	0.378	0.901	0.992	3.964	2.593
			0.58	0.585	0.333	0.506	0.449	0.436	0.46	0.584	0.604	0.696	0.466	0.426	0.566	0.534	0.566	1.322	0.945	0.514	2.38	2.857
			0.537	0.77	0.573	0.534	0.372	0.52	0.62	0.573	0.56	0.578	0.428	0.436	0.307	0.924	1.566	1.224	1.222	1.098	2.733	2.737
			0.66	0.615	0.357	0.482	0.396	0.463	0.527	0.762	0.735	0.553	0.441	0.352	0.401	0.622	0.865	4.434	0.385	1.232	2.631	4.828
			0.605	0.662	0.407	0.616	0.366	0.43	0.362	0.701	0.639	0.593	0.537	0.38	0.306	0.411	0.29	2.854	0.712	0.937	1.465	3.892
			0.668	0.593	0.28	0.539	0.404	0.537	0.411	0.722	0.676	0.466	0.498	0.335	0.413	1.015	0.397	3.162	0.557	2.217	1.753	5.429
			0.582	0.705	0.471	0.548	0.378	0.539	0.579	0.652	0.654	0.572	0.433	0.412	0.328	1.03	1.3	1.921	0.714	1.233	2.761	3.238
			0.563	0.736	0.375	0.499	0.383	0.567	0.498	0.659	0.669	0.608	0.471	0.392	0.347	1.433	0.756	2.119	0.601	0.874	2.174	3.741
			0.561	0.527	0.579	0.381	0.286	0.465	0.517	0.7	0.671	0.551	0.466	0.351	0.139	0.663	0.739	2.72	0.59	1.283	2.222	4.991
			0.51	0.766	0.457	0.511	0.306	0.58	0.605	0.742	0.663	0.556	0.437	0.37	0.159	1.281	1.466	3.853	0.623	1.272	2.559	4.358
			0.4	0.63	0.369	0.386	0.348	0.492	0.359	0.696	0.602	0.558	0.497	0.36	0.26	0.732	0.27	2.743	0.989	1.235	1.928	4.641
			0.56	0.643	0.44	0.437	0.368	0.384	0.509	0.602	0.67	0.671	0.474	0.427	0.276	0.351	0.811	1.505	0.624	0.625	2.063	2.982
			0.64	0.797	0.22	0.672	0.4	0.572	0.655	0.618	0.725	0.585	0.37	0.472	0.429	1.307	2.043	1.747	0.403	1.019	4.226	2.126
			0.526	0.724	0.284	0.438	0.369	0.56	0.435	0.538	0.639	0.551	0.468	0.468	0.33	1.159	0.465	1.047	0.767	1.408	2.147	2.248
			0.652	0.761	0.406	0.429	0.416	0.458	0.677	0.715	0.571	0.717	0.366	0.359	0.427	0.584	2.5	3.268	1.062	0.423	4.412	4.663
			0.752	0.72	0.447	0.596	0.497	0.593	0.678	0.734	0.726	0.514	0.361	0.362	0.789	1.627	2.378	3.603	0.395	1.595	4.484	4.411
			0.673	0.558	0.261	0.658	0.388	0.413	0.631	0.621	0.695	0.513	0.357	0.445	0.342	0.39	1.58	1.726	0.497	1.787	4.621	2.455
			0.57	0.571	0.316	0.596	0.417	0.488	0.567	0.68	0.634	0.503	0.392	0.422	0.465	0.718	1.154	2.45	0.754	1.804	3.814	2.867
			0.491	0.801	0.505	0.599	0.343	0.6	0.51	0.727	0.657	0.568	0.463	0.385	0.259	1.518	0.826	3.447	0.667	1.146	2.342	3.869
			0.519	0.59	0.407	0.537	0.347	0.508	0.505	0.642	0.615	0.563	0.447	0.407	0.218	0.879	0.708	1.946	0.826	1.244	2.498	3.221
			0.494	0.712	0.38	0.605	0.257	0.61	0.374	0.676	0.718	0.472	0.553	0.369	0.109	1.596	0.33	2.323	0.421	2.077	1.299	4.051
			0.488	0.593	0.287	0.764	0.327	0.476	0.404	0.634	0.664	0.565	0.465	0.477	0.216	0.659	0.405	1.923	0.721	1.139	2.214	2.187
			0.664	0.716	0.423	0.519	0.445	0.539	0.575	0.786	0.636	0.51	0.42	0.367	0.554	1.003	1.365	5.543	0.737	1.611	3.278	4.376
			0.602	0.611	0.528	0.585	0.361	0.535	0.529	0.671	0.703	0.502	0.492	0.423	0.308	0.957	0.974	2.412	0.454	1.702	1.937	3.187
			0.588	0.835	0.418	0.513	0.395	0.634	0.561	0.704	0.703	0.505	0.428	0.358	0.393	1.818	1.144	2.949	0.463	1.652	2.81	4.82
			0.518	0.699	0.379	0.434	0.269	0.449	0.486	0.615	0.735	0.626	0.452	0.397	0.111	0.574	0.684	1.685	0.376	0.845	2.452	3.497
			0.56	0.579	0.278	0.688	0.387	0.476	0.367	0.685	0.621	0.58	0.462	0.411	0.376	0.714	0.273	2.557	0.84	1.104	2.237	3.103
			0.493	0.764	0.381	0.518	0.309	0.595	0.567	0.727	0.659	0.568	0.424	0.372	0.162	1.495	1.068	3.566	0.645	1.207	3.023	4.307
			0.443	0.66	0.465	0.478	0.357	0.525	0.476	0.683	0.613	0.5	0.45	0.375	0.296	0.863	0.627	2.531	0.895	1.71	2.343	4.228
			0.614	0.62	0.304	0.421	0.401	0.447	0.455	0.537	0.611	0.613	0.422	0.448	0.379	0.581	0.508	0.937	0.853	0.879	2.93	2.427
			0.532	0.723	0.259	0.461	0.382	0.571	0.592	0.634	0.558	0.634	0.375	0.43	0.292	1.268	1.165	1.847	1.249	0.75	4.241	2.852
			0.606	0.695	0.323	0.602	0.452	0.592	0.518	0.648	0.592	0.504	0.414	0.448	0.586	1.317	0.644	2.008	1.008	1.693	3.035	2.648
			0.544	0.594	0.596	0.44	0.389	0.517	0.61	0.719	0.643	0.555	0.461	0.355	0.377	0.877	1.55	3.288	0.728	1.212	2.169	4.585
			0.418	0.765	0.432	0.554	0.3	0.474	0.463	0.708	0.574	0.75	0.518	0.388	0.17	0.669	0.651	3.053	1.087	0.355	1.681	3.745
			0.68	0.701	0.357	0.327	0.453	0.581	0.429	0.379	0.664	0.503	0.446	0.482	0.539	1.37	0.426	0.345	0.612	1.752	2.292	2.02
			0.543	0.675	0.321	0.498	0.379	0.576	0.462	0.637	0.617	0.5	0.443	0.396	0.318	1.257	0.541	1.851	0.884	1.716	2.727	3.771
			0.558	0.62	0.19	0.361	0.374	0.346	0.489	0.574	0.671	0.596	0.423	0.403	0.354	0.265	0.505	1.146	0.631	0.946	3.003	3.297
			0.557	0.709	0.275	0.637	0.338	0.534	0.432	0.676	0.664	0.611	0.442	0.399	0.251	1.035	0.407	2.343	0.658	0.868	2.694	3.464
			0.578	0.566	0.484	0.519	0.308	0.556	0.508	0.576	0.732	0.513	0.475	0.45	0.187	1.142	0.785	1.272	0.375	1.626	2.105	2.524
			0.413	0.798	0.448	0.375	0.21	0.634	0.399	0.51	0.683	0.505	0.511	0.419	0.051	1.823	0.336	0.782	0.533	1.756	1.597	3
			0.528	0.732	0.38	0.489	0.362	0.582	0.399	0.632	0.657	0.481	0.464	0.396	0.27	1.259	0.388	1.81	0.68	1.894	2.181	3.378
			0.516	0.712	0.483	0.53	0.325	0.499	0.487	0.574	0.706	0.569	0.479	0.47	0.227	0.751	0.697	1.204	0.449	1.115	2.044	2.169
			0.652	0.65	0.376	0.569	0.462	0.487	0.51	0.606	0.626	0.6	0.427	0.433	0.645	0.723	0.711	1.613	0.787	0.977	2.993	2.688
			0.555	0.606	0.435	0.657	0.302	0.435	0.605	0.585	0.737	0.527	0.407	0.515	0.159	0.464	1.234	1.329	0.368	1.415	3.143	1.591
			0.533	0.499	0.244	0.446	0.356	0.577	0.577	0.547	0.637	0.454	0.358	0.458	0.285	1.396	1.08	0.986	0.711	2.546	4.609	2.359
			0.704	0.567	0.558	0.626	0.422	0.507	0.511	0.558	0.681	0.534	0.508	0.514	0.394	0.855	0.836	1.081	0.527	1.466	1.682	1.579
			0.371	0.724	0.456	0.55	0.259	0.496	0.46	0.766	0.607	0.583	0.568	0.34	0.106	0.777	0.579	4.519	0.898	1	1.229	5.155
			0.458	0.546	0.469	0.63	0.369	0.473	0.482	0.708	0.615	0.527	0.519	0.373	0.294	0.613	0.605	3.076	0.898	1.511	1.502	4.221
			0.607	0.741	0.303	0.615	0.356	0.486	0.491	0.604	0.729	0.628	0.412	0.462	0.259	0.672	0.645	1.536	0.368	0.832	3.01	2.273
			0.337	0.642	0.303	0.509	0.279	0.451	0.67	0.713	0.598	0.551	0.341	0.363	0.129	0.517	2.164	3.015	0.946	1.354	5.091	4.567
			0.554	0.585	0.344	0.778	0.273	0.444	0.517	0.697	0.703	0.597	0.472	0.394	0.098	0.551	0.85	2.838	0.496	1.017	2.174	3.502
			0.425	0.86	0.253	0.514	0.327	0.619	0.784	0.649	0.67	0.671	0.302	0.375	0.234	1.781	5.115	1.96	0.583	0.581	7.538	3.908
			0.51	0.665	0.396	0.425	0.323	0.509	0.438	0.658	0.654	0.601	0.49	0.383	0.209	0.844	0.509	2.101	0.635	0.938	1.891	4.106
			0.604	0.596	0.366	0.52	0.328	0.588	0.463	0.694	0.78	0.489	0.469	0.382	0.236	1.295	0.642	2.598	0.297	2.004	2.136	3.843
			0.475	0.77	0.363	0.505	0.304	0.625	0.518	0.683	0.679	0.465	0.449	0.401	0.161	1.772	0.847	2.544	0.538	2.177	2.559	3.499
			0.573	0.815	0.265	0.455	0.306	0.552	0.459	0.591	0.727	0.574	0.462	0.408	0.17	1.174	0.575	1.452	0.424	1.2	2.389	3.178
			0.597	0.728	0.393	0.669	0.413	0.587	0.464	0.635	0.598	0.48	0.475	0.442	0.402	1.272	0.581	1.831	0.937	2.004	2.136	2.595
			0.634	0.554	0.457	0.546	0.32	0.353	0.459	0.614	0.696	0.633	0.481	0.45	0.192	0.264	0.573	1.571	0.46	0.757	1.995	2.505
			0.62	0.626	0.319	0.565	0.41	0.541	0.356	0.636	0.664	0.522	0.468	0.435	0.408	1.034	0.254	1.954	0.604	1.539	2.28	2.719
			0.541	0.69	0.417	0.557	0.355	0.426	0.441	0.627	0.662	0.675	0.52	0.408	0.261	0.467	0.528	1.755	0.713	0.577	1.6	3.198
			0.661	0.781	0.398	0.592	0.378	0.543	0.413	0.663	0.781	0.499	0.495	0.392	0.301	1.045	0.445	2.177	0.251	1.798	1.906	3.642
			0.469	0.593	0.408	0.508	0.348	0.492	0.609	0.611	0.623	0.573	0.389	0.427	0.266	0.779	1.362	1.569	0.793	1.113	3.718	2.926
			0.57	0.674	0.459	0.463	0.357	0.521	0.539	0.62	0.705	0.611	0.476	0.408	0.288	0.874	1.003	1.655	0.492	0.931	2.138	3.585
			0.487	0.657	0.384	0.576	0.318	0.462	0.414	0.636	0.609	0.61	0.489	0.445	0.207	0.623	0.433	1.951	0.892	0.926	1.916	2.545
			0.5	0.725	0.383	0.546	0.344	0.574	0.594	0.61	0.594	0.559	0.409	0.412	0.265	1.211	1.287	1.497	0.921	1.21	3.117	2.955
			0.413	0.649	0.488	0.577	0.267	0.506	0.447	0.667	0.616	0.537	0.543	0.411	0.121	0.847	0.535	2.383	0.926	1.42	1.32	3.22
			0.548	0.748	0.412	0.489	0.379	0.57	0.541	0.648	0.639	0.495	0.435	0.395	0.345	1.247	0.936	1.992	0.719	1.911	2.544	3.594
			0.363	0.619	0.353	0.591	0.197	0.372	0.408	0.711	0.738	0.538	0.499	0.363	0.052	0.276	0.37	3.198	0.342	1.331	1.856	4.508
			0.604	0.6	0.453	0.542	0.371	0.432	0.552	0.637	0.693	0.546	0.444	0.423	0.31	0.473	1.055	1.803	0.52	1.289	2.674	2.95
			0.504	0.721	0.227	0.587	0.343	0.532	0.508	0.524	0.661	0.529	0.384	0.567	0.238	0.98	0.654	0.986	0.726	1.357	3.862	1.239
			0.517	0.762	0.455	0.704	0.33	0.504	0.609	0.67	0.695	0.603	0.432	0.444	0.23	0.787	1.404	2.471	0.534	0.906	2.77	2.69
			0.514	0.674	0.363	0.347	0.299	0.572	0.481	0.678	0.627	0.505	0.466	0.332	0.155	1.216	0.622	2.236	0.775	1.748	2.218	5.268
			0.519	0.84	0.397	0.629	0.352	0.588	0.56	0.704	0.619	0.603	0.431	0.396	0.209	1.429	1.057	2.825	0.838	0.911	2.887	3.502
			0.74	0.764	0.322	0.564	0.412	0.575	0.527	0.728	0.713	0.52	0.409	0.38	0.472	1.25	0.679	3.53	0.459	1.532	3.151	4.122
			0.45	0.696	0.302	0.614	0.299	0.481	0.431	0.679	0.701	0.596	0.496	0.447	0.167	0.684	0.474	2.566	0.507	0.965	1.758	2.578
			0.656	0.525	0.355	0.665	0.461	0.481	0.389	0.565	0.55	0.486	0.487	0.471	0.588	0.625	0.327	1.267	1.218	2.017	1.85	2.33
			0.572	0.606	0.282	0.625	0.384	0.488	0.434	0.704	0.675	0.559	0.425	0.383	0.349	0.726	0.384	2.956	0.575	1.249	2.885	3.826
			0.599	0.6	0.44	0.546	0.362	0.506	0.529	0.72	0.68	0.496	0.457	0.361	0.283	0.796	0.786	3.254	0.548	1.762	2.318	4.526
			0.513	0.783	0.473	0.544	0.264	0.567	0.593	0.641	0.695	0.589	0.402	0.47	0.109	1.225	1.319	2.009	0.506	0.995	3.286	2.189
			0.597	0.672	0.548	0.479	0.406	0.528	0.584	0.565	0.659	0.53	0.466	0.439	0.424	0.942	1.458	1.14	0.605	1.421	2.289	2.614
			0.403	0.733	0.481	0.567	0.254	0.607	0.499	0.592	0.645	0.51	0.495	0.472	0.108	1.608	0.77	1.345	0.724	1.608	1.952	2.168
			0.424	0.699	0.429	0.496	0.255	0.448	0.627	0.688	0.699	0.67	0.396	0.423	0.088	0.515	1.728	2.856	0.537	0.594	3.286	3.317
			0.525	0.793	0.257	0.55	0.319	0.568	0.432	0.636	0.71	0.514	0.474	0.43	0.21	1.22	0.475	1.887	0.442	1.545	2.14	2.778
			0.614	0.554	0.493	0.426	0.401	0.49	0.569	0.699	0.642	0.535	0.441	0.384	0.396	0.765	1.198	2.912	0.715	1.401	2.626	4.024
			0.548	0.51	0.374	0.519	0.332	0.492	0.471	0.575	0.661	0.551	0.486	0.477	0.215	0.748	0.621	1.272	0.598	1.21	2.022	1.993
			0.549	0.759	0.482	0.625	0.352	0.53	0.634	0.575	0.699	0.598	0.406	0.46	0.264	0.97	1.751	1.247	0.495	0.903	3.154	2.163
			0.459	0.753	0.57	0.454	0.289	0.508	0.449	0.674	0.625	0.661	0.574	0.415	0.16	0.851	0.571	2.499	0.818	0.631	1.131	3.338
			0.552	0.727	0.362	0.559	0.37	0.581	0.401	0.512	0.651	0.529	0.493	0.48	0.319	1.339	0.339	0.815	0.626	1.507	1.857	2.083
			0.496	0.72	0.301	0.559	0.246	0.574	0.404	0.736	0.73	0.554	0.492	0.371	0.101	1.206	0.343	3.873	0.383	1.277	1.857	4.48
			0.575	0.714	0.339	0.512	0.394	0.539	0.43	0.648	0.603	0.55	0.445	0.399	0.356	1.093	0.411	1.932	0.976	1.268	2.705	3.496
			0.604	0.464	0.361	0.452	0.379	0.46	0.38	0.595	0.631	0.491	0.51	0.399	0.321	0.498	0.27	1.356	0.775	1.926	1.63	3.371
			0.368	0.742	0.42	0.608	0.244	0.603	0.468	0.626	0.593	0.52	0.538	0.435	0.081	1.498	0.582	1.735	0.985	1.515	1.406	2.714
			0.381	0.755	0.282	0.577	0.35	0.694	0.515	0.638	0.572	0.403	0.412	0.418	0.267	2.97	0.704	1.875	1.097	3.897	3.292	2.96
			0.565	0.735	0.321	0.545	0.332	0.517	0.369	0.581	0.687	0.608	0.481	0.419	0.2	0.843	0.3	1.362	0.562	0.911	1.995	3.158
			0.704	0.787	0.278	0.594	0.405	0.562	0.409	0.712	0.755	0.533	0.409	0.389	0.385	1.183	0.323	2.946	0.304	1.529	3.292	3.494
			0.473	0.712	0.441	0.596	0.346	0.55	0.537	0.612	0.61	0.657	0.419	0.456	0.232	1.169	0.968	1.644	0.839	0.73	3.065	2.429
			0.537	0.655	0.38	0.679	0.443	0.472	0.588	0.6	0.554	0.573	0.39	0.426	0.486	0.727	1.327	1.528	1.287	1.175	3.78	2.637
			0.508	0.709	0.482	0.568	0.456	0.547	0.607	0.697	0.573	0.568	0.434	0.399	0.605	1.087	1.571	2.871	1.118	1.274	3.084	3.547
			0.645	0.715	0.405	0.357	0.464	0.517	0.484	0.818	0.635	0.569	0.467	0.306	0.622	0.841	0.665	6.743	0.783	1.134	2.212	7.158
			0.494	0.599	0.381	0.668	0.36	0.411	0.462	0.727	0.68	0.646	0.453	0.371	0.293	0.403	0.582	3.478	0.555	0.74	2.363	4.278
			0.459	0.71	0.383	0.424	0.302	0.524	0.491	0.729	0.623	0.547	0.435	0.342	0.179	0.907	0.732	3.39	0.82	1.325	2.784	5.193
			0.616	0.597	0.336	0.665	0.379	0.394	0.586	0.681	0.668	0.64	0.397	0.409	0.35	0.37	1.311	2.641	0.612	0.785	3.557	3.298
			0.525	0.691	0.327	0.33	0.351	0.548	0.447	0.752	0.705	0.548	0.448	0.325	0.272	1.082	0.464	4.313	0.463	1.332	2.541	5.963
			0.516	0.848	0.446	0.494	0.395	0.597	0.543	0.678	0.613	0.6	0.444	0.382	0.415	1.65	1.006	2.328	0.897	1.047	2.417	3.89
			0.554	0.528	0.467	0.659	0.439	0.466	0.559	0.746	0.611	0.532	0.491	0.377	0.534	0.591	1.153	3.984	0.887	1.39	2.017	4.145
			0.62	0.702	0.401	0.55	0.353	0.552	0.437	0.636	0.762	0.596	0.506	0.421	0.287	1.126	0.483	1.945	0.301	0.998	1.82	3.028
			0.744	0.596	0.321	0.742	0.358	0.46	0.324	0.719	0.792	0.623	0.515	0.435	0.258	0.564	0.193	3.405	0.27	0.8	1.654	2.888
			0.447	0.696	0.385	0.547	0.294	0.503	0.512	0.738	0.633	0.548	0.422	0.367	0.144	0.851	0.771	3.616	0.775	1.252	2.908	4.153
			0.514	0.83	0.309	0.578	0.407	0.62	0.319	0.695	0.601	0.506	0.51	0.409	0.382	1.748	0.158	2.653	0.953	1.681	1.714	3.265
			0.51	0.653	0.354	0.419	0.327	0.5	0.535	0.668	0.687	0.613	0.429	0.385	0.2	0.76	0.785	2.235	0.595	0.836	2.901	3.841
			0.482	0.477	0.258	0.467	0.266	0.287	0.569	0.617	0.709	0.656	0.375	0.406	0.117	0.138	1.179	1.597	0.454	0.604	4.25	3.302
			0.657	0.741	0.352	0.593	0.412	0.662	0.485	0.624	0.731	0.446	0.431	0.425	0.459	2.295	0.61	1.663	0.432	2.661	2.857	2.878
			0.653	0.826	0.461	0.495	0.393	0.616	0.54	0.662	0.745	0.549	0.5	0.399	0.374	1.674	0.94	2.205	0.345	1.287	1.714	3.631
			0.608	0.724	0.253	0.496	0.396	0.511	0.533	0.546	0.713	0.577	0.4	0.447	0.384	0.906	0.843	1.065	0.398	1.224	3.292	2.618
			0.507	0.819	0.307	0.495	0.285	0.553	0.521	0.636	0.667	0.61	0.394	0.453	0.128	1.072	0.82	1.925	0.584	0.859	3.424	2.442
			0.412	0.589	0.411	0.509	0.246	0.513	0.456	0.621	0.647	0.526	0.517	0.444	0.066	0.845	0.548	1.647	0.698	1.52	1.686	2.532
			0.538	0.749	0.362	0.422	0.396	0.547	0.541	0.607	0.56	0.599	0.44	0.401	0.346	1.07	0.928	1.547	1.293	0.963	2.601	3.52
			0.703	0.686	0.35	0.493	0.459	0.472	0.372	0.658	0.65	0.583	0.549	0.367	0.583	0.619	0.276	2.036	0.674	1.009	1.319	4.149
			0.456	0.817	0.363	0.562	0.327	0.528	0.556	0.536	0.515	0.645	0.425	0.458	0.187	1	1.118	0.899	1.559	0.719	2.992	2.281
			0.616	0.676	0.436	0.451	0.432	0.527	0.486	0.54	0.615	0.576	0.482	0.439	0.519	0.963	0.716	0.968	0.924	1.107	2.032	2.615
			0.441	0.604	0.223	0.712	0.374	0.485	0.432	0.614	0.597	0.548	0.399	0.453	0.318	0.684	0.422	1.618	0.944	1.346	3.328	2.36
			0.525	0.724	0.561	0.456	0.365	0.547	0.452	0.505	0.622	0.627	0.49	0.495	0.303	1.136	0.543	0.795	0.851	0.77	1.884	1.861
			0.673	0.754	0.382	0.656	0.413	0.486	0.522	0.654	0.638	0.671	0.443	0.414	0.437	0.734	0.886	2.079	0.702	0.569	2.501	3.097
			0.301	0.553	0.418	0.454	0.232	0.559	0.645	0.622	0.577	0.457	0.375	0.393	0.077	1.123	1.742	1.696	1.126	2.353	3.904	3.624
			0.508	0.673	0.386	0.492	0.367	0.556	0.539	0.601	0.678	0.489	0.429	0.436	0.285	0.992	0.916	1.491	0.561	1.862	2.912	2.813
			0.36	0.519	0.429	0.485	0.251	0.588	0.509	0.685	0.568	0.415	0.459	0.401	0.082	1.374	0.803	2.504	1.136	2.973	2.389	3.568
			0.592	0.533	0.466	0.61	0.342	0.449	0.473	0.623	0.709	0.62	0.458	0.438	0.255	0.569	0.629	1.737	0.439	0.851	2.349	2.612
			0.568	0.835	0.431	0.495	0.348	0.619	0.438	0.635	0.595	0.502	0.48	0.395	0.272	1.747	0.508	1.748	0.983	1.761	2.002	3.655
			0.443	0.751	0.318	0.65	0.334	0.591	0.528	0.7	0.625	0.55	0.402	0.406	0.231	1.394	0.837	2.782	0.861	1.324	3.278	3.474
			0.641	0.775	0.357	0.565	0.403	0.638	0.375	0.665	0.748	0.576	0.491	0.364	0.397	2.035	0.295	2.286	0.354	1.141	1.904	4.481
			0.443	0.776	0.439	0.582	0.312	0.486	0.491	0.718	0.648	0.691	0.472	0.368	0.194	0.689	0.711	3.311	0.663	0.481	2.099	4.426
			0.348	0.575	0.404	0.496	0.319	0.494	0.592	0.474	0.498	0.547	0.386	0.458	0.223	0.82	1.339	0.565	1.845	1.295	3.797	2.373
			0.72	0.685	0.485	0.72	0.41	0.499	0.62	0.638	0.711	0.591	0.439	0.454	0.441	0.772	1.577	1.916	0.432	0.96	2.663	2.439
			0.44	0.68	0.192	0.545	0.348	0.526	0.49	0.542	0.57	0.579	0.449	0.477	0.242	1.006	0.688	1.054	1.209	1.038	2.504	2.095
			0.34	0.641	0.402	0.628	0.284	0.594	0.455	0.609	0.621	0.502	0.512	0.488	0.15	1.379	0.608	1.573	0.772	1.787	1.706	2.009
			0.565	0.66	0.323	0.596	0.356	0.442	0.567	0.7	0.72	0.625	0.401	0.397	0.254	0.529	0.983	2.983	0.405	0.826	3.352	3.712
			0.547	0.844	0.468	0.569	0.284	0.633	0.475	0.647	0.792	0.594	0.514	0.416	0.166	1.851	0.606	2.072	0.255	0.977	1.617	3.128
			0.507	0.695	0.352	0.617	0.333	0.511	0.316	0.596	0.645	0.605	0.55	0.454	0.235	0.835	0.157	1.502	0.686	0.921	1.323	2.343
			0.596	0.682	0.269	0.535	0.348	0.526	0.575	0.713	0.675	0.552	0.427	0.36	0.262	0.892	1.27	3.101	0.568	1.298	3.165	4.565
			0.476	0.578	0.448	0.479	0.375	0.435	0.618	0.653	0.515	0.66	0.419	0.391	0.247	0.48	1.556	2.016	1.77	0.644	3.039	3.708
			0.663	0.602	0.273	0.538	0.402	0.48	0.516	0.733	0.721	0.514	0.415	0.365	0.427	0.667	0.734	3.492	0.424	1.596	3.14	4.357
			0.564	0.576	0.5	0.727	0.31	0.525	0.56	0.713	0.672	0.474	0.48	0.394	0.199	0.921	1.166	3.155	0.624	2.131	2.199	3.521
			0.522	0.667	0.419	0.518	0.342	0.544	0.475	0.706	0.659	0.49	0.48	0.366	0.26	1.021	0.602	3.04	0.718	1.906	2.238	4.476
			0.534	0.765	0.439	0.51	0.336	0.518	0.551	0.513	0.724	0.615	0.444	0.485	0.247	0.902	0.974	0.805	0.413	0.903	2.551	1.912
			0.503	0.53	0.42	0.544	0.316	0.452	0.619	0.588	0.704	0.553	0.412	0.464	0.192	0.557	1.648	1.458	0.469	1.308	3.25	2.51
			0.638	0.766	0.291	0.525	0.375	0.508	0.469	0.565	0.724	0.63	0.444	0.465	0.319	0.867	0.552	1.234	0.401	0.73	2.576	2.355
			0.54	0.61	0.44	0.561	0.414	0.498	0.616	0.687	0.62	0.513	0.41	0.363	0.457	0.739	1.611	2.485	0.885	1.688	3.171	4.296
			0.363	0.571	0.443	0.558	0.22	0.518	0.562	0.721	0.669	0.538	0.455	0.354	0.059	0.81	1.183	3.199	0.652	1.435	2.756	4.62
			0.491	0.778	0.424	0.666	0.321	0.562	0.463	0.68	0.659	0.57	0.513	0.396	0.198	1.289	0.534	2.37	0.645	1.188	1.592	3.444
			0.63	0.769	0.444	0.477	0.38	0.572	0.625	0.748	0.593	0.581	0.412	0.348	0.338	1.255	1.742	4.146	0.932	1.034	3.25	5.325
			0.611	0.729	0.536	0.586	0.372	0.485	0.509	0.725	0.749	0.619	0.537	0.348	0.343	0.663	0.85	3.533	0.371	0.808	1.412	4.819
			0.581	0.745	0.362	0.62	0.402	0.589	0.508	0.743	0.602	0.56	0.411	0.334	0.321	1.38	0.761	3.796	0.939	1.245	3.106	5.173
			0.609	0.726	0.562	0.593	0.409	0.644	0.603	0.71	0.676	0.544	0.451	0.376	0.425	2.116	1.576	2.969	0.566	1.337	2.45	3.941
			0.546	0.726	0.279	0.569	0.411	0.513	0.384	0.643	0.625	0.65	0.441	0.383	0.436	0.958	0.304	1.965	0.838	0.674	2.611	3.852
			0.513	0.71	0.319	0.443	0.301	0.577	0.485	0.662	0.684	0.549	0.435	0.376	0.151	1.311	0.585	2.112	0.524	1.256	2.697	3.983
			0.529	0.71	0.335	0.521	0.334	0.526	0.418	0.764	0.671	0.629	0.513	0.337	0.209	0.908	0.417	4.87	0.592	0.812	1.652	5.574
			0.664	0.594	0.389	0.51	0.41	0.438	0.489	0.659	0.683	0.604	0.446	0.382	0.413	0.526	0.707	1.988	0.502	0.919	2.518	4.063
			0.35	0.517	0.444	0.669	0.304	0.425	0.502	0.579	0.621	0.519	0.471	0.46	0.153	0.431	0.757	1.309	0.83	1.591	2.163	2.424
			0.413	0.546	0.46	0.432	0.31	0.492	0.617	0.651	0.57	0.555	0.396	0.401	0.186	0.756	1.581	1.936	1.11	1.232	3.347	3.554
			0.406	0.574	0.291	0.673	0.314	0.491	0.44	0.623	0.644	0.551	0.46	0.449	0.16	0.684	0.459	1.762	0.737	1.209	2.38	2.443
			0.69	0.753	0.339	0.572	0.384	0.431	0.526	0.725	0.793	0.681	0.398	0.364	0.335	0.444	0.703	3.387	0.228	0.506	3.54	4.426
			0.534	0.827	0.326	0.558	0.285	0.604	0.393	0.831	0.725	0.586	0.53	0.298	0.143	1.632	0.322	7.97	0.419	1.005	1.609	7.349
			0.553	0.679	0.436	0.72	0.248	0.484	0.48	0.669	0.725	0.56	0.467	0.428	0.098	0.724	0.673	2.439	0.397	1.231	2.26	2.967
			0.473	0.709	0.238	0.389	0.254	0.593	0.583	0.603	0.681	0.58	0.356	0.403	0.117	1.521	1.258	1.376	0.582	1.144	4.598	3.436
			0.571	0.798	0.413	0.465	0.359	0.526	0.486	0.679	0.637	0.642	0.45	0.41	0.259	0.899	0.677	2.639	0.749	0.743	2.608	3.453
			0.526	0.709	0.425	0.525	0.355	0.444	0.509	0.716	0.681	0.683	0.445	0.375	0.305	0.563	0.795	3.18	0.559	0.573	2.642	4.278
			0.56	0.673	0.31	0.539	0.317	0.575	0.476	0.549	0.646	0.517	0.396	0.478	0.189	1.303	0.511	1.069	0.69	1.566	3.426	2.109
			0.593	0.793	0.368	0.403	0.379	0.646	0.49	0.594	0.628	0.455	0.394	0.428	0.299	2.012	0.664	1.368	0.768	2.267	3.648	2.937
			0.482	0.727	0.405	0.534	0.349	0.468	0.539	0.704	0.593	0.677	0.451	0.359	0.209	0.645	0.995	2.816	1.004	0.574	2.49	4.405
			0.554	0.667	0.423	0.614	0.428	0.476	0.455	0.723	0.593	0.613	0.514	0.374	0.456	0.668	0.499	3.336	1.021	0.84	1.707	4.168
			0.534	0.724	0.515	0.477	0.393	0.433	0.533	0.71	0.611	0.67	0.459	0.359	0.366	0.484	0.828	3.102	0.923	0.631	2.145	4.603
			0.646	0.821	0.358	0.66	0.398	0.565	0.477	0.63	0.605	0.642	0.453	0.439	0.36	1.256	0.587	1.721	0.839	0.722	2.416	2.466
			0.601	0.473	0.29	0.536	0.343	0.386	0.415	0.613	0.725	0.646	0.429	0.42	0.261	0.382	0.427	1.655	0.399	0.707	2.86	3.053
			0.377	0.677	0.408	0.603	0.278	0.509	0.591	0.67	0.564	0.544	0.408	0.412	0.128	0.855	1.45	2.331	1.12	1.374	3.341	3.121
			0.542	0.789	0.406	0.473	0.453	0.58	0.603	0.698	0.553	0.615	0.413	0.394	0.569	1.382	1.504	2.837	1.311	0.859	3.152	3.558
			0.653	0.696	0.399	0.722	0.423	0.617	0.494	0.618	0.688	0.483	0.438	0.493	0.476	1.685	0.682	1.718	0.58	1.947	2.581	1.822
			0.568	0.709	0.352	0.567	0.379	0.557	0.46	0.536	0.575	0.623	0.423	0.482	0.281	1.127	0.512	1.012	1.076	0.8	2.936	1.934
			0.412	0.674	0.292	0.555	0.31	0.455	0.362	0.716	0.643	0.613	0.459	0.354	0.212	0.573	0.269	3.26	0.714	0.877	2.262	4.838
			0.525	0.66	0.388	0.59	0.373	0.526	0.522	0.619	0.617	0.511	0.478	0.453	0.326	1.001	0.864	1.68	0.935	1.626	2.048	2.431
			0.411	0.574	0.39	0.514	0.345	0.466	0.47	0.704	0.607	0.528	0.461	0.38	0.213	0.626	0.621	2.905	0.833	1.439	2.391	3.902
			0.441	0.813	0.281	0.44	0.269	0.467	0.406	0.761	0.619	0.636	0.428	0.327	0.095	0.585	0.338	4.571	0.868	0.731	2.847	5.706
			0.567	0.627	0.424	0.612	0.395	0.519	0.508	0.593	0.609	0.53	0.489	0.515	0.374	0.934	0.8	1.492	0.821	1.421	1.904	1.548
			0.493	0.508	0.462	0.502	0.209	0.416	0.551	0.763	0.71	0.569	0.465	0.339	0.055	0.393	1.035	4.443	0.491	1.172	2.224	5.565
			0.618	0.731	0.631	0.486	0.349	0.496	0.569	0.699	0.739	0.576	0.508	0.376	0.26	0.731	1.234	3.028	0.355	1.037	1.732	4.487
			0.628	0.751	0.341	0.593	0.341	0.623	0.532	0.643	0.716	0.525	0.386	0.423	0.237	1.848	0.758	1.981	0.447	1.547	3.813	3.053
			0.628	0.697	0.32	0.538	0.418	0.513	0.401	0.548	0.711	0.577	0.532	0.469	0.472	0.866	0.347	1.037	0.465	1.07	1.428	2.197
			0.705	0.679	0.55	0.32	0.402	0.551	0.679	0.671	0.709	0.481	0.41	0.361	0.421	1.163	2.505	2.15	0.48	1.954	3.335	4.444
			0.521	0.638	0.477	0.44	0.33	0.531	0.581	0.554	0.68	0.53	0.427	0.454	0.232	0.933	1.233	1.078	0.599	1.403	2.991	2.307
			0.502	0.763	0.458	0.416	0.372	0.487	0.539	0.476	0.633	0.585	0.48	0.473	0.289	0.712	0.957	0.667	0.783	1.058	2.007	2.081
			0.452	0.699	0.417	0.438	0.347	0.549	0.368	0.729	0.647	0.579	0.513	0.353	0.217	1.149	0.308	3.558	0.709	1.098	1.654	4.918
			0.526	0.644	0.388	0.608	0.368	0.388	0.54	0.605	0.633	0.682	0.453	0.465	0.311	0.372	0.795	1.646	0.765	0.575	2.445	2.235
			0.423	0.659	0.472	0.533	0.304	0.456	0.476	0.658	0.63	0.569	0.502	0.383	0.178	0.56	0.587	2.131	0.761	1.054	1.996	3.751
			0.39	0.659	0.359	0.567	0.25	0.496	0.422	0.738	0.649	0.548	0.433	0.394	0.079	0.778	0.436	3.656	0.635	1.327	2.732	3.661
			0.522	0.548	0.36	0.649	0.317	0.352	0.493	0.69	0.733	0.604	0.47	0.396	0.168	0.27	0.819	2.618	0.405	0.914	2.509	3.287
			0.605	0.566	0.421	0.349	0.407	0.421	0.471	0.652	0.63	0.606	0.461	0.378	0.388	0.443	0.6	2.063	0.787	0.956	2.173	4.151
			0.399	0.499	0.423	0.431	0.245	0.462	0.566	0.744	0.642	0.514	0.372	0.353	0.098	0.574	1.105	4.044	0.717	1.601	3.767	5.175
			0.531	0.667	0.355	0.54	0.306	0.521	0.497	0.624	0.663	0.521	0.431	0.444	0.155	0.899	0.659	1.778	0.656	1.583	2.645	2.545
			0.63	0.573	0.375	0.557	0.403	0.448	0.475	0.709	0.67	0.615	0.482	0.374	0.41	0.46	0.639	3.17	0.637	0.868	2.011	4.309
			0.592	0.648	0.258	0.594	0.365	0.592	0.567	0.623	0.628	0.435	0.374	0.434	0.257	1.39	1.051	1.787	0.796	2.629	4.094	2.723
			0.5	0.803	0.457	0.465	0.36	0.599	0.613	0.704	0.642	0.619	0.442	0.376	0.279	1.64	1.611	2.844	0.779	0.9	2.605	4
			0.538	0.757	0.25	0.431	0.325	0.618	0.384	0.63	0.751	0.45	0.414	0.408	0.214	1.604	0.317	1.671	0.366	2.265	3.053	3.169
			0.545	0.824	0.448	0.546	0.375	0.65	0.47	0.692	0.668	0.463	0.482	0.392	0.336	2.041	0.514	2.445	0.572	2.258	2.065	3.638
			0.471	0.605	0.309	0.426	0.389	0.481	0.429	0.685	0.572	0.508	0.431	0.388	0.359	0.699	0.464	2.654	1.129	1.594	2.739	4.141
			0.601	0.53	0.482	0.619	0.418	0.457	0.539	0.658	0.678	0.564	0.446	0.42	0.433	0.619	1.009	2.218	0.528	1.231	2.461	3.154
			0.568	0.801	0.38	0.414	0.436	0.591	0.407	0.569	0.632	0.576	0.469	0.427	0.522	1.512	0.395	1.151	0.794	1.078	2.316	3.043
			0.523	0.508	0.331	0.512	0.224	0.474	0.607	0.697	0.761	0.495	0.4	0.404	0.035	0.644	1.459	2.908	0.261	1.78	3.421	3.774
			0.713	0.711	0.242	0.676	0.396	0.479	0.363	0.655	0.751	0.666	0.461	0.435	0.379	0.697	0.24	2.103	0.325	0.574	2.26	2.664
			0.657	0.63	0.318	0.677	0.389	0.491	0.37	0.655	0.822	0.571	0.457	0.438	0.344	0.716	0.291	2.219	0.193	1.144	2.363	2.692
			0.342	0.555	0.473	0.465	0.268	0.496	0.522	0.697	0.617	0.511	0.504	0.362	0.124	0.776	0.929	2.677	0.819	1.598	2.004	4.41
			0.513	0.633	0.52	0.423	0.302	0.479	0.517	0.61	0.699	0.499	0.487	0.403	0.171	0.671	0.887	1.673	0.472	1.811	1.866	3.658
			0.53	0.714	0.547	0.545	0.34	0.562	0.561	0.714	0.684	0.582	0.482	0.381	0.262	1.171	1.181	3.145	0.555	1.114	2.075	4.055
			0.523	0.703	0.277	0.643	0.31	0.558	0.445	0.551	0.662	0.524	0.486	0.543	0.162	1.278	0.527	1.057	0.624	1.502	1.912	1.284
			0.566	0.717	0.284	0.485	0.389	0.58	0.481	0.592	0.608	0.551	0.413	0.448	0.363	1.428	0.604	1.385	0.852	1.339	3.248	2.51
			0.533	0.674	0.422	0.545	0.36	0.562	0.46	0.721	0.66	0.613	0.52	0.361	0.268	1.268	0.536	3.3	0.593	0.943	1.79	4.656
			0.546	0.59	0.528	0.605	0.366	0.444	0.511	0.697	0.587	0.545	0.479	0.391	0.261	0.527	0.884	2.856	1.023	1.365	1.955	3.53
			0.395	0.801	0.435	0.493	0.247	0.552	0.539	0.63	0.625	0.632	0.478	0.397	0.099	1.215	0.949	1.728	0.792	0.81	2.137	3.547
			0.522	0.675	0.397	0.516	0.303	0.452	0.509	0.578	0.652	0.613	0.424	0.48	0.182	0.561	0.78	1.377	0.673	0.87	2.94	2.053
			0.496	0.526	0.453	0.622	0.305	0.406	0.441	0.625	0.707	0.56	0.528	0.466	0.173	0.411	0.491	1.762	0.508	1.177	1.615	2.215
			0.532	0.789	0.419	0.521	0.37	0.507	0.439	0.539	0.661	0.695	0.499	0.434	0.304	0.88	0.457	0.931	0.615	0.546	1.821	2.757
			0.648	0.771	0.377	0.487	0.439	0.518	0.464	0.553	0.697	0.571	0.452	0.442	0.51	0.896	0.577	1.111	0.547	1.148	2.439	2.629
			0.336	0.701	0.349	0.478	0.26	0.573	0.52	0.559	0.667	0.464	0.425	0.435	0.116	1.184	0.849	1.026	0.611	2.166	3.001	2.736
			0.723	0.742	0.38	0.528	0.409	0.577	0.423	0.691	0.716	0.604	0.503	0.387	0.43	1.342	0.417	2.737	0.391	0.944	1.732	3.862
			0.503	0.71	0.323	0.418	0.353	0.534	0.503	0.7	0.615	0.517	0.406	0.37	0.258	0.946	0.786	2.811	0.838	1.579	3.257	4.466
			0.416	0.526	0.37	0.426	0.299	0.486	0.443	0.623	0.683	0.533	0.465	0.395	0.166	0.624	0.464	1.537	0.563	1.427	2.233	3.606
			0.575	0.807	0.656	0.497	0.396	0.559	0.553	0.616	0.728	0.595	0.495	0.431	0.37	1.149	1.078	1.552	0.414	0.943	1.775	2.659
			0.6	0.822	0.48	0.633	0.382	0.455	0.471	0.529	0.678	0.659	0.495	0.549	0.336	0.595	0.631	0.929	0.543	0.582	1.848	1.29
			0.613	0.52	0.282	0.437	0.354	0.401	0.381	0.572	0.696	0.561	0.47	0.424	0.22	0.38	0.295	1.135	0.517	1.27	2.172	3.007
			0.568	0.784	0.348	0.486	0.363	0.549	0.467	0.644	0.661	0.547	0.454	0.395	0.306	1.171	0.594	1.858	0.63	1.514	2.404	3.724
			0.587	0.607	0.534	0.706	0.339	0.51	0.491	0.741	0.646	0.547	0.488	0.364	0.207	0.838	0.696	3.919	0.674	1.314	1.987	4.666
			0.423	0.804	0.531	0.497	0.286	0.488	0.532	0.584	0.583	0.633	0.467	0.43	0.117	0.758	0.865	1.278	1.17	0.749	2.07	2.793
			0.498	0.667	0.466	0.625	0.339	0.455	0.452	0.65	0.611	0.557	0.502	0.419	0.217	0.572	0.518	2.087	0.881	1.248	1.684	3.035
			0.623	0.778	0.525	0.593	0.302	0.513	0.636	0.653	0.782	0.625	0.466	0.42	0.17	0.908	1.817	2.007	0.265	0.847	2.159	3.037
			0.579	0.729	0.379	0.511	0.362	0.491	0.391	0.495	0.636	0.58	0.483	0.563	0.295	0.744	0.348	0.761	0.709	1.061	1.984	1.241
			0.398	0.611	0.579	0.491	0.294	0.562	0.467	0.598	0.642	0.534	0.586	0.416	0.177	1.064	0.604	1.4	0.759	1.434	0.952	2.987
			0.462	0.708	0.433	0.422	0.341	0.476	0.591	0.724	0.644	0.669	0.399	0.352	0.252	0.654	1.32	3.417	0.727	0.518	3.283	4.727
			0.497	0.535	0.465	0.465	0.28	0.505	0.514	0.611	0.679	0.517	0.525	0.415	0.121	0.757	0.826	1.554	0.563	1.53	1.672	3.038
			0.557	0.65	0.225	0.511	0.316	0.517	0.33	0.663	0.777	0.568	0.416	0.377	0.223	0.857	0.165	2.258	0.252	1.235	3.065	3.949
			0.617	0.769	0.399	0.471	0.455	0.486	0.462	0.598	0.577	0.656	0.498	0.45	0.549	0.693	0.572	1.416	1.155	0.629	1.837	2.631
			0.636	0.669	0.237	0.607	0.363	0.519	0.42	0.682	0.727	0.591	0.426	0.399	0.289	0.867	0.414	2.612	0.41	0.958	3.01	3.546
			0.395	0.707	0.231	0.626	0.343	0.514	0.657	0.668	0.561	0.604	0.362	0.4	0.229	0.889	1.769	2.457	1.223	0.931	4.516	3.627
			0.483	0.742	0.406	0.527	0.3	0.612	0.477	0.766	0.682	0.538	0.498	0.326	0.153	1.651	0.652	4.523	0.519	1.43	1.822	5.656
			0.416	0.769	0.621	0.514	0.281	0.598	0.512	0.499	0.631	0.551	0.571	0.473	0.124	1.556	0.906	0.762	0.826	1.266	1.224	2.151
			0.545	0.719	0.511	0.367	0.364	0.555	0.524	0.66	0.7	0.557	0.485	0.394	0.295	1.132	0.918	2.069	0.479	1.229	1.996	3.713
			0.497	0.678	0.293	0.364	0.4	0.449	0.599	0.648	0.556	0.592	0.42	0.385	0.408	0.519	1.533	2.112	1.275	1.109	3.092	3.962
			0.622	0.621	0.257	0.62	0.411	0.533	0.765	0.685	0.719	0.496	0.356	0.404	0.446	0.99	5.237	2.558	0.441	1.777	5.907	3.401
			0.557	0.649	0.349	0.4	0.319	0.494	0.452	0.476	0.734	0.57	0.467	0.466	0.18	0.792	0.576	0.643	0.39	1.166	2.281	2.153
			0.386	0.824	0.57	0.735	0.293	0.497	0.483	0.758	0.529	0.728	0.492	0.347	0.129	0.746	0.677	4.273	1.428	0.408	2.006	5.104
			0.509	0.579	0.442	0.548	0.316	0.37	0.425	0.693	0.644	0.606	0.527	0.463	0.188	0.331	0.455	2.929	0.702	0.927	1.424	2.445
			0.57	0.819	0.488	0.659	0.441	0.581	0.455	0.707	0.602	0.588	0.532	0.393	0.58	1.322	0.525	3.034	0.965	1.007	1.617	3.796
			0.48	0.654	0.368	0.457	0.333	0.572	0.541	0.62	0.574	0.508	0.416	0.44	0.153	1.249	0.916	1.629	1.072	1.67	3.062	2.582
			0.687	0.832	0.319	0.475	0.433	0.637	0.529	0.558	0.641	0.52	0.408	0.432	0.435	1.927	0.844	1.113	0.684	1.601	3.171	2.706
			0.503	0.658	0.595	0.516	0.389	0.583	0.538	0.572	0.533	0.575	0.482	0.445	0.341	1.401	0.996	1.228	1.498	1.205	2.053	2.575
			0.509	0.867	0.411	0.63	0.327	0.615	0.419	0.682	0.698	0.51	0.482	0.406	0.216	1.685	0.454	2.515	0.455	1.675	1.848	3.277
			0.614	0.683	0.321	0.597	0.38	0.511	0.368	0.615	0.723	0.534	0.466	0.431	0.358	0.825	0.283	1.675	0.449	1.459	2.204	2.746
			0.7	0.719	0.333	0.539	0.36	0.551	0.369	0.608	0.734	0.6	0.467	0.454	0.17	1.152	0.246	1.588	0.386	0.871	2.141	2.61
			0.483	0.82	0.385	0.579	0.323	0.549	0.475	0.665	0.657	0.557	0.438	0.391	0.213	1.099	0.583	2.348	0.741	1.22	2.597	3.737
			0.552	0.591	0.378	0.545	0.341	0.573	0.467	0.758	0.689	0.458	0.459	0.324	0.252	1.262	0.609	4.27	0.527	2.279	2.343	5.976
			0.689	0.709	0.315	0.515	0.369	0.502	0.482	0.674	0.674	0.61	0.455	0.371	0.256	0.806	0.566	2.669	0.537	0.823	2.417	4.183
			0.366	0.721	0.385	0.445	0.236	0.466	0.36	0.527	0.617	0.567	0.543	0.464	0.068	0.651	0.247	0.818	0.833	1.154	1.354	2.415
			0.67	0.645	0.405	0.513	0.42	0.525	0.451	0.628	0.631	0.6	0.507	0.441	0.469	1.012	0.522	1.74	0.723	1.058	1.676	2.611
			0.443	0.647	0.385	0.477	0.369	0.525	0.404	0.627	0.562	0.538	0.485	0.409	0.296	0.955	0.377	1.718	1.258	1.429	2.032	3.205
			0.663	0.864	0.405	0.598	0.437	0.619	0.393	0.732	0.69	0.546	0.508	0.367	0.524	1.794	0.361	3.496	0.527	1.29	1.662	4.354
			0.58	0.584	0.417	0.498	0.369	0.512	0.511	0.692	0.66	0.505	0.483	0.376	0.304	0.76	0.795	2.691	0.639	1.694	2.03	3.925
			0.605	0.547	0.493	0.548	0.421	0.403	0.437	0.597	0.628	0.56	0.476	0.421	0.434	0.378	0.472	1.494	0.778	1.266	2.059	3.013
			0.593	0.67	0.273	0.398	0.369	0.539	0.568	0.584	0.741	0.535	0.406	0.419	0.289	1.012	0.795	1.209	0.357	1.388	3.434	3.047
			0.494	0.767	0.386	0.534	0.346	0.546	0.567	0.668	0.582	0.598	0.414	0.379	0.26	1.138	1.159	2.106	1.083	1.013	3.323	4.049
			0.638	0.672	0.368	0.662	0.488	0.555	0.694	0.655	0.629	0.54	0.395	0.44	0.705	1.135	2.797	2.164	0.768	1.266	3.918	2.593
			0.58	0.648	0.495	0.678	0.41	0.491	0.517	0.706	0.632	0.579	0.516	0.411	0.455	0.718	0.883	3.1	0.779	1.083	1.715	3.315
			0.551	0.726	0.291	0.41	0.312	0.553	0.472	0.606	0.677	0.557	0.473	0.4	0.192	1.161	0.596	1.327	0.531	1.233	2.191	3.271
			0.571	0.771	0.499	0.472	0.419	0.576	0.579	0.547	0.548	0.584	0.453	0.423	0.439	1.308	1.3	1.006	1.273	1.075	2.5	2.923
			0.519	0.718	0.455	0.683	0.407	0.512	0.589	0.555	0.635	0.621	0.479	0.521	0.391	0.939	1.43	1.194	0.826	0.89	2.244	1.596
			0.562	0.691	0.372	0.577	0.374	0.496	0.389	0.673	0.636	0.636	0.54	0.42	0.319	0.781	0.311	2.351	0.84	0.751	1.355	3.001
			0.546	0.618	0.416	0.611	0.391	0.528	0.608	0.628	0.567	0.505	0.376	0.457	0.332	0.925	1.591	1.866	1.169	1.698	3.956	2.561
			0.619	0.482	0.355	0.578	0.378	0.402	0.473	0.614	0.687	0.52	0.425	0.465	0.319	0.361	0.623	1.671	0.594	1.642	3.036	2.301
			0.575	0.84	0.386	0.625	0.356	0.606	0.452	0.653	0.726	0.589	0.431	0.413	0.3	1.617	0.505	2.114	0.395	1.159	2.723	3.174
			0.687	0.71	0.329	0.5	0.42	0.506	0.525	0.651	0.603	0.641	0.429	0.455	0.468	0.853	0.873	2.139	0.847	0.709	3.058	2.604
			0.485	0.801	0.395	0.425	0.32	0.478	0.464	0.581	0.652	0.688	0.482	0.416	0.213	0.686	0.555	1.357	0.669	0.507	2.127	3.262
			0.698	0.656	0.316	0.6	0.438	0.545	0.361	0.652	0.675	0.52	0.498	0.421	0.563	1.055	0.267	2.042	0.561	1.597	1.75	2.826
			0.478	0.668	0.42	0.519	0.334	0.497	0.637	0.583	0.597	0.54	0.385	0.443	0.235	0.809	1.887	1.366	0.914	1.373	3.589	2.581
			0.479	0.668	0.466	0.612	0.284	0.468	0.503	0.707	0.63	0.576	0.495	0.372	0.137	0.671	0.768	2.995	0.807	1.138	1.868	4.034
			0.587	0.534	0.315	0.613	0.367	0.484	0.377	0.697	0.705	0.541	0.453	0.408	0.291	0.757	0.299	2.805	0.496	1.399	2.429	3.607
			0.644	0.651	0.296	0.65	0.379	0.501	0.476	0.65	0.71	0.588	0.413	0.458	0.335	0.785	0.648	2.091	0.514	1.048	3.194	2.46
			0.538	0.644	0.509	0.613	0.281	0.543	0.448	0.628	0.745	0.552	0.58	0.487	0.146	1.013	0.532	1.898	0.373	1.379	1.153	2.229
			0.565	0.817	0.399	0.511	0.307	0.565	0.527	0.605	0.775	0.603	0.433	0.452	0.19	1.193	0.898	1.551	0.262	0.909	2.674	2.445
			0.485	0.717	0.371	0.67	0.313	0.517	0.445	0.64	0.699	0.583	0.488	0.447	0.171	0.896	0.499	1.86	0.479	1.068	1.872	2.445
			0.655	0.541	0.403	0.411	0.413	0.387	0.586	0.681	0.72	0.583	0.4	0.364	0.448	0.308	1.277	2.404	0.409	1.038	3.383	4.423
			0.392	0.695	0.437	0.661	0.27	0.519	0.534	0.613	0.644	0.647	0.44	0.513	0.134	0.927	0.925	1.625	0.724	0.711	2.719	1.769
			0.632	0.821	0.354	0.714	0.408	0.64	0.442	0.638	0.626	0.537	0.479	0.477	0.427	2.016	0.476	1.976	0.851	1.4	2.077	2.176
			0.609	0.802	0.488	0.579	0.37	0.577	0.593	0.601	0.646	0.601	0.392	0.462	0.282	1.422	1.445	1.62	0.714	0.952	3.563	2.277
			0.51	0.808	0.388	0.579	0.35	0.558	0.572	0.537	0.621	0.62	0.416	0.568	0.274	1.189	1.171	1.073	0.835	0.792	2.96	1.238
			0.62	0.594	0.318	0.552	0.354	0.444	0.427	0.666	0.636	0.609	0.437	0.392	0.258	0.536	0.403	2.209	0.702	0.892	2.756	3.701
			0.564	0.767	0.452	0.415	0.37	0.511	0.604	0.637	0.678	0.576	0.41	0.407	0.28	0.821	1.667	1.734	0.576	1.067	3.165	3.171
			0.457	0.67	0.51	0.436	0.301	0.549	0.602	0.736	0.635	0.546	0.415	0.334	0.145	1.145	1.464	3.662	0.782	1.435	3.142	5.563
			0.414	0.737	0.526	0.502	0.378	0.524	0.483	0.606	0.514	0.624	0.498	0.448	0.321	0.95	0.684	1.473	1.544	0.844	1.777	2.511
			0.457	0.665	0.429	0.542	0.267	0.564	0.438	0.674	0.645	0.5	0.514	0.42	0.098	1.172	0.555	2.515	0.718	1.81	1.586	3.153
			0.557	0.615	0.517	0.572	0.282	0.577	0.55	0.682	0.675	0.501	0.486	0.39	0.14	1.239	1.075	2.661	0.598	1.686	1.981	4.059
			0.522	0.603	0.408	0.476	0.376	0.448	0.645	0.627	0.588	0.585	0.404	0.411	0.32	0.586	1.903	1.815	1.045	1.035	3.379	3.299
			0.466	0.71	0.463	0.599	0.357	0.548	0.559	0.651	0.604	0.532	0.424	0.435	0.253	1.058	1.131	2.152	0.902	1.335	2.839	2.656
			0.396	0.65	0.353	0.527	0.282	0.471	0.562	0.747	0.618	0.621	0.459	0.368	0.154	0.648	1.112	4.006	0.888	0.829	2.443	4.418
			0.562	0.589	0.4	0.629	0.304	0.585	0.565	0.638	0.734	0.452	0.429	0.437	0.183	1.338	1.227	1.909	0.351	2.343	2.956	2.711
			0.32	0.711	0.327	0.464	0.306	0.462	0.51	0.637	0.562	0.607	0.422	0.416	0.168	0.63	0.677	1.831	1.221	0.883	2.942	3.078
			0.528	0.66	0.381	0.434	0.365	0.434	0.539	0.602	0.651	0.645	0.425	0.414	0.304	0.5	0.956	1.467	0.67	0.705	2.817	3.179
			0.622	0.724	0.539	0.597	0.39	0.586	0.552	0.67	0.698	0.51	0.474	0.421	0.387	1.37	1.095	2.287	0.493	1.769	2.134	2.848
			0.514	0.64	0.387	0.655	0.394	0.478	0.568	0.696	0.57	0.537	0.424	0.391	0.364	0.689	1.187	2.835	1.137	1.372	2.958	3.728
			0.446	0.749	0.237	0.645	0.376	0.639	0.425	0.602	0.568	0.481	0.464	0.49	0.325	1.973	0.368	1.561	1.192	2.027	2.351	2.15
			0.513	0.613	0.543	0.614	0.312	0.541	0.643	0.508	0.682	0.52	0.393	0.583	0.195	1.035	1.989	0.887	0.552	1.633	3.683	1.054
			0.585	0.681	0.493	0.444	0.378	0.471	0.514	0.629	0.706	0.59	0.474	0.419	0.345	0.702	0.818	1.827	0.452	1.076	2.049	3.041
			0.31	0.777	0.323	0.519	0.223	0.606	0.611	0.7	0.633	0.6	0.399	0.397	0.072	1.546	1.544	2.771	0.773	0.911	3.412	3.512
			0.438	0.64	0.371	0.44	0.379	0.531	0.421	0.751	0.537	0.528	0.471	0.331	0.323	0.929	0.441	4.406	1.342	1.442	2.23	5.568
			0.473	0.807	0.369	0.511	0.335	0.531	0.46	0.645	0.653	0.55	0.479	0.394	0.242	0.989	0.577	2.024	0.714	1.33	2.15	3.716
			0.48	0.511	0.331	0.479	0.297	0.459	0.438	0.649	0.687	0.533	0.496	0.461	0.166	0.516	0.455	2.159	0.552	1.347	1.86	2.369
			0.513	0.73	0.364	0.382	0.37	0.536	0.462	0.647	0.614	0.613	0.457	0.421	0.304	0.93	0.53	1.974	0.864	0.839	2.317	3.194
			0.719	0.723	0.37	0.452	0.408	0.483	0.554	0.622	0.714	0.608	0.403	0.389	0.435	0.73	0.946	1.656	0.437	0.845	3.433	3.633
			0.614	0.769	0.332	0.54	0.44	0.486	0.592	0.676	0.639	0.649	0.378	0.392	0.528	0.772	1.254	2.44	0.657	0.704	4.02	3.72
			0.48	0.687	0.343	0.452	0.367	0.497	0.496	0.444	0.572	0.611	0.449	0.529	0.272	0.823	0.68	0.523	1.122	0.951	2.601	1.557
			0.435	0.608	0.389	0.557	0.283	0.515	0.559	0.56	0.677	0.531	0.428	0.485	0.124	0.889	1.095	1.168	0.603	1.482	2.901	1.996
			0.431	0.703	0.322	0.541	0.367	0.545	0.457	0.645	0.589	0.603	0.459	0.411	0.282	1.059	0.518	2.104	1.009	0.999	2.326	3.354
			0.411	0.787	0.325	0.37	0.265	0.539	0.668	0.483	0.667	0.583	0.359	0.416	0.127	1.044	2.451	0.563	0.61	1.069	4.673	3.02
			0.522	0.527	0.426	0.51	0.434	0.457	0.602	0.6	0.557	0.498	0.374	0.421	0.513	0.555	1.449	1.404	1.221	1.784	4.156	2.806
			0.548	0.672	0.282	0.654	0.301	0.452	0.502	0.71	0.728	0.48	0.395	0.381	0.166	0.543	0.707	2.908	0.357	2.05	3.686	3.941
			0.507	0.641	0.554	0.544	0.337	0.525	0.549	0.577	0.59	0.496	0.485	0.451	0.228	0.854	1.053	1.252	0.992	1.759	2.077	2.491
			0.593	0.748	0.442	0.589	0.342	0.525	0.539	0.692	0.651	0.562	0.469	0.395	0.248	0.936	0.945	2.847	0.696	1.155	2.287	3.511
			0.654	0.82	0.268	0.544	0.388	0.625	0.547	0.626	0.721	0.568	0.42	0.428	0.3	1.838	0.995	1.799	0.416	1.218	3.018	2.99
			0.49	0.479	0.411	0.413	0.367	0.496	0.574	0.544	0.584	0.467	0.397	0.427	0.307	0.7	1.29	0.94	1.062	2.239	3.596	2.79
			0.499	0.662	0.34	0.55	0.353	0.574	0.456	0.676	0.544	0.532	0.455	0.368	0.238	1.266	0.554	2.412	1.39	1.437	2.432	4.208
			0.535	0.648	0.34	0.639	0.34	0.433	0.536	0.717	0.75	0.591	0.474	0.351	0.268	0.485	0.995	3.228	0.337	1.018	2.18	4.83
			0.543	0.787	0.483	0.598	0.376	0.554	0.545	0.624	0.649	0.57	0.491	0.472	0.307	1.116	0.982	1.765	0.684	1.09	1.954	2.167
			0.69	0.578	0.41	0.579	0.334	0.493	0.548	0.609	0.748	0.545	0.406	0.416	0.216	0.77	0.975	1.484	0.313	1.606	3.361	3.085
			0.44	0.826	0.437	0.554	0.29	0.544	0.404	0.657	0.641	0.579	0.506	0.416	0.136	0.996	0.372	2.135	0.722	1.022	1.7	3.008
			0.453	0.652	0.336	0.52	0.347	0.503	0.528	0.682	0.585	0.613	0.392	0.433	0.249	0.797	0.75	2.624	1.078	0.857	3.414	2.839
			0.496	0.772	0.298	0.578	0.281	0.543	0.527	0.638	0.64	0.558	0.406	0.429	0.146	0.983	0.793	1.894	0.765	1.321	3.185	2.911
			0.556	0.766	0.429	0.585	0.327	0.593	0.472	0.697	0.684	0.634	0.487	0.428	0.21	1.536	0.59	2.852	0.558	0.822	1.857	2.924
			0.521	0.586	0.452	0.616	0.285	0.507	0.35	0.74	0.77	0.527	0.534	0.361	0.146	0.831	0.206	4.288	0.292	1.461	1.439	5.243
			0.543	0.671	0.353	0.475	0.453	0.647	0.455	0.726	0.537	0.462	0.49	0.383	0.567	2.062	0.533	3.469	1.299	2.214	1.8	4.007
			0.68	0.702	0.4	0.395	0.453	0.492	0.462	0.624	0.709	0.615	0.501	0.389	0.604	0.724	0.54	1.527	0.462	0.816	1.799	3.542
			0.73	0.658	0.273	0.376	0.455	0.516	0.404	0.501	0.707	0.598	0.403	0.498	0.61	0.895	0.253	0.777	0.458	1.009	3.631	1.825
			0.448	0.824	0.283	0.54	0.309	0.635	0.483	0.584	0.64	0.538	0.439	0.432	0.187	1.954	0.637	1.405	0.72	1.47	2.671	2.821
			0.503	0.645	0.266	0.551	0.379	0.432	0.568	0.692	0.658	0.609	0.424	0.372	0.34	0.496	1.057	2.601	0.694	0.913	2.974	3.903
			0.42	0.58	0.392	0.528	0.258	0.356	0.383	0.631	0.666	0.657	0.514	0.416	0.095	0.279	0.285	1.81	0.596	0.681	1.561	3
			0.5	0.709	0.439	0.47	0.335	0.454	0.506	0.668	0.658	0.625	0.483	0.403	0.238	0.556	0.774	2.23	0.629	0.793	2.008	3.448
			0.489	0.585	0.423	0.424	0.289	0.473	0.654	0.635	0.706	0.566	0.397	0.399	0.137	0.645	1.989	1.87	0.501	1.193	3.784	3.687
			0.514	0.508	0.302	0.621	0.344	0.417	0.372	0.599	0.63	0.565	0.491	0.506	0.257	0.393	0.32	1.588	0.79	1.195	1.922	1.771
			0.536	0.726	0.536	0.559	0.388	0.473	0.497	0.68	0.568	0.707	0.526	0.401	0.351	0.691	0.669	2.482	1.21	0.484	1.474	3.493
			0.647	0.572	0.376	0.552	0.424	0.418	0.393	0.603	0.758	0.624	0.575	0.436	0.499	0.417	0.354	1.54	0.313	0.783	1.123	2.707
			0.603	0.656	0.469	0.62	0.43	0.53	0.4	0.642	0.686	0.553	0.558	0.477	0.502	0.998	0.391	1.983	0.542	1.28	1.298	2.015
			0.663	0.837	0.425	0.568	0.435	0.591	0.551	0.614	0.62	0.613	0.477	0.451	0.498	1.45	1.028	1.697	0.87	0.816	2.116	2.512
			0.517	0.758	0.386	0.47	0.377	0.591	0.449	0.644	0.605	0.594	0.523	0.417	0.32	1.417	0.514	1.964	0.921	0.96	1.651	3.193
			0.784	0.748	0.335	0.56	0.454	0.513	0.683	0.557	0.687	0.627	0.342	0.457	0.525	0.854	2.468	1.152	0.389	0.852	5.193	2.283
			0.702	0.681	0.405	0.523	0.48	0.549	0.533	0.699	0.733	0.598	0.451	0.405	0.757	1.087	0.956	2.856	0.401	0.973	2.363	3.3
			0.534	0.696	0.274	0.575	0.371	0.542	0.396	0.688	0.589	0.565	0.449	0.39	0.292	0.941	0.271	2.551	1.036	1.117	2.367	3.569
			0.486	0.744	0.377	0.402	0.279	0.543	0.55	0.54	0.708	0.594	0.445	0.431	0.137	1.054	1.047	0.989	0.429	0.954	2.552	2.815
			0.54	0.77	0.451	0.641	0.326	0.569	0.548	0.697	0.653	0.624	0.444	0.375	0.18	1.356	1.074	2.824	0.646	0.804	2.723	3.964
			0.556	0.784	0.517	0.429	0.318	0.458	0.503	0.676	0.715	0.679	0.495	0.389	0.204	0.584	0.751	2.483	0.432	0.559	1.999	3.982
			0.565	0.688	0.593	0.535	0.42	0.434	0.586	0.599	0.58	0.606	0.458	0.458	0.441	0.494	1.274	1.588	1.105	0.922	2.333	2.481
			0.601	0.697	0.269	0.436	0.387	0.567	0.627	0.69	0.715	0.512	0.384	0.383	0.346	1.192	1.766	2.469	0.435	1.666	4.153	3.815
			0.549	0.734	0.4	0.54	0.398	0.583	0.61	0.562	0.669	0.506	0.421	0.455	0.376	1.356	1.429	1.181	0.641	1.796	3.007	2.41
			0.514	0.675	0.252	0.528	0.337	0.388	0.345	0.652	0.601	0.709	0.455	0.374	0.23	0.359	0.212	2.024	0.956	0.427	2.559	4.26
			0.672	0.725	0.528	0.762	0.445	0.539	0.478	0.703	0.686	0.618	0.546	0.434	0.551	1.084	0.689	2.947	0.541	0.863	1.328	2.762
			0.569	0.771	0.268	0.534	0.407	0.573	0.517	0.727	0.674	0.539	0.392	0.374	0.41	1.307	0.689	3.625	0.583	1.318	3.631	4.271
			0.653	0.74	0.365	0.62	0.371	0.54	0.53	0.615	0.676	0.508	0.444	0.442	0.317	1.053	0.885	1.648	0.561	1.78	2.569	2.609
			0.577	0.657	0.249	0.482	0.512	0.421	0.336	0.665	0.535	0.681	0.43	0.39	0.778	0.447	0.188	2.346	1.355	0.606	2.754	3.867
			0.581	0.636	0.427	0.444	0.295	0.596	0.51	0.653	0.702	0.487	0.45	0.401	0.16	1.41	0.864	2.063	0.491	1.84	2.4	3.507
			0.573	0.772	0.389	0.523	0.355	0.577	0.435	0.587	0.686	0.595	0.501	0.473	0.285	1.424	0.484	1.375	0.524	1.043	1.676	2.16
			0.455	0.722	0.294	0.562	0.294	0.573	0.376	0.67	0.671	0.611	0.441	0.406	0.162	1.315	0.291	2.337	0.651	0.892	2.544	3.272
			0.612	0.816	0.456	0.671	0.33	0.476	0.477	0.703	0.745	0.66	0.519	0.404	0.244	0.656	0.638	2.989	0.345	0.578	1.581	3.326
			0.415	0.796	0.449	0.523	0.216	0.564	0.617	0.646	0.673	0.667	0.418	0.4	0.038	1.288	1.599	1.987	0.571	0.585	3.096	3.46
			0.541	0.826	0.404	0.539	0.319	0.604	0.491	0.623	0.713	0.614	0.444	0.424	0.213	1.528	0.714	1.765	0.407	0.845	2.508	3.017
			0.559	0.683	0.441	0.525	0.399	0.555	0.604	0.67	0.637	0.528	0.414	0.383	0.413	1.147	1.568	2.259	0.746	1.459	3.097	3.88
			0.534	0.679	0.217	0.427	0.395	0.463	0.432	0.656	0.564	0.647	0.421	0.428	0.39	0.604	0.332	2.243	1.23	0.688	2.968	3.024
			0.538	0.79	0.366	0.469	0.304	0.582	0.492	0.622	0.757	0.659	0.503	0.426	0.163	1.342	0.742	1.656	0.332	0.585	1.902	2.964
			0.597	0.814	0.428	0.683	0.385	0.588	0.547	0.644	0.634	0.56	0.46	0.434	0.301	1.457	0.937	1.987	0.757	1.217	2.317	2.712
			0.577	0.803	0.32	0.566	0.387	0.581	0.454	0.681	0.616	0.597	0.45	0.417	0.384	1.377	0.508	2.514	0.84	0.917	2.55	3.101
			0.542	0.73	0.317	0.432	0.364	0.531	0.5	0.669	0.652	0.592	0.417	0.403	0.319	0.984	0.716	2.19	0.687	0.915	3.081	3.408
			0.542	0.757	0.351	0.469	0.374	0.568	0.393	0.566	0.679	0.589	0.48	0.438	0.357	1.264	0.342	1.059	0.579	1.031	1.995	2.606
			0.457	0.508	0.384	0.339	0.353	0.507	0.426	0.711	0.618	0.504	0.471	0.364	0.254	0.808	0.384	3.562	0.936	1.665	2.329	4.925
			0.55	0.79	0.342	0.601	0.362	0.563	0.458	0.594	0.646	0.525	0.432	0.477	0.297	1.186	0.551	1.478	0.708	1.51	2.836	2.08
			0.443	0.466	0.399	0.692	0.359	0.348	0.478	0.688	0.628	0.653	0.414	0.42	0.289	0.264	0.64	2.721	0.798	0.696	3.09	3.021
			0.625	0.677	0.575	0.58	0.346	0.478	0.601	0.682	0.725	0.627	0.465	0.398	0.276	0.717	1.508	2.444	0.452	0.769	2.223	3.513
			0.584	0.699	0.453	0.403	0.457	0.481	0.46	0.568	0.483	0.65	0.506	0.386	0.552	0.697	0.603	1.134	1.938	0.721	1.771	3.69
			0.722	0.655	0.5	0.598	0.466	0.508	0.613	0.6	0.705	0.573	0.44	0.441	0.655	0.825	1.673	1.506	0.456	1.095	2.679	2.635
			0.47	0.637	0.345	0.59	0.371	0.552	0.541	0.591	0.535	0.467	0.388	0.473	0.343	1.107	0.911	1.366	1.483	2.035	3.796	2.079
			0.421	0.626	0.407	0.521	0.316	0.444	0.426	0.547	0.557	0.644	0.505	0.48	0.207	0.574	0.44	1.162	1.109	0.802	1.806	2.164
			0.538	0.711	0.429	0.56	0.311	0.529	0.534	0.644	0.63	0.589	0.422	0.42	0.2	1.029	0.942	1.992	0.749	1.009	2.902	3.057
			0.478	0.644	0.31	0.475	0.347	0.478	0.424	0.747	0.585	0.563	0.427	0.376	0.243	0.713	0.384	3.959	1.033	1.214	2.958	4.261
			0.59	0.641	0.349	0.599	0.316	0.484	0.468	0.644	0.723	0.635	0.41	0.458	0.187	0.715	0.581	1.955	0.439	0.726	3.16	2.399
			0.465	0.557	0.234	0.522	0.393	0.425	0.424	0.599	0.56	0.533	0.403	0.409	0.36	0.456	0.335	1.437	1.236	1.453	3.499	3.302
			0.45	0.743	0.464	0.395	0.301	0.554	0.439	0.584	0.623	0.547	0.525	0.403	0.153	1.161	0.521	1.203	0.823	1.338	1.525	3.382
			0.376	0.746	0.27	0.54	0.24	0.595	0.493	0.652	0.63	0.499	0.399	0.434	0.084	1.469	0.581	2.082	0.813	1.843	3.404	2.802
			0.606	0.651	0.335	0.463	0.426	0.389	0.516	0.641	0.542	0.544	0.411	0.418	0.455	0.34	0.844	2.089	1.278	1.293	3.031	3.364
			0.59	0.571	0.451	0.421	0.32	0.485	0.588	0.664	0.693	0.536	0.454	0.366	0.215	0.729	1.39	2.184	0.523	1.432	2.76	4.256
			0.693	0.656	0.373	0.65	0.453	0.602	0.548	0.629	0.688	0.501	0.423	0.497	0.553	1.593	0.913	1.801	0.499	1.78	3.305	1.854
			0.762	0.503	0.531	0.582	0.471	0.397	0.555	0.64	0.685	0.513	0.462	0.419	0.611	0.316	1.075	1.927	0.462	1.703	2.22	3.035
			0.523	0.727	0.351	0.628	0.309	0.47	0.407	0.621	0.712	0.574	0.504	0.468	0.165	0.637	0.353	1.746	0.469	1.1	1.673	2.176
			0.523	0.661	0.298	0.579	0.336	0.456	0.451	0.532	0.685	0.607	0.487	0.502	0.229	0.585	0.483	0.978	0.526	0.924	2.025	1.821
			0.448	0.78	0.414	0.638	0.377	0.513	0.585	0.696	0.519	0.545	0.44	0.354	0.294	0.786	1.212	2.682	1.541	1.32	2.75	4.361
			0.536	0.663	0.367	0.635	0.341	0.455	0.522	0.662	0.584	0.604	0.397	0.413	0.209	0.628	0.822	2.248	1.125	0.866	3.621	3.076
			0.412	0.675	0.367	0.568	0.308	0.484	0.476	0.639	0.644	0.602	0.476	0.389	0.17	0.712	0.656	1.82	0.753	0.904	2.3	3.52
			0.552	0.693	0.404	0.441	0.363	0.484	0.531	0.662	0.654	0.602	0.446	0.401	0.289	0.756	0.851	2.08	0.65	0.854	2.471	3.436
			0.551	0.627	0.497	0.43	0.329	0.523	0.408	0.593	0.594	0.517	0.574	0.444	0.206	0.92	0.404	1.462	0.973	1.641	1.08	2.737
			0.551	0.636	0.352	0.672	0.328	0.46	0.404	0.652	0.721	0.604	0.555	0.429	0.228	0.632	0.419	2.128	0.398	0.961	1.395	3.027
			0.722	0.79	0.462	0.613	0.423	0.56	0.495	0.62	0.732	0.607	0.505	0.427	0.449	1.329	0.745	1.698	0.372	1.025	1.671	2.888
			0.653	0.656	0.317	0.559	0.405	0.534	0.601	0.582	0.748	0.592	0.418	0.448	0.4	0.983	1.583	1.329	0.361	0.945	3.11	2.5
			0.446	0.615	0.482	0.376	0.259	0.494	0.63	0.642	0.664	0.547	0.414	0.394	0.093	0.783	1.843	1.931	0.593	1.376	3.069	3.646
			0.489	0.705	0.423	0.479	0.381	0.559	0.471	0.665	0.625	0.523	0.488	0.377	0.35	1.165	0.615	2.205	0.848	1.588	1.919	3.965
			0.563	0.707	0.477	0.409	0.384	0.494	0.524	0.612	0.634	0.559	0.504	0.437	0.361	0.771	0.908	1.74	0.742	1.162	1.659	2.703
			0.699	0.748	0.457	0.523	0.491	0.51	0.451	0.648	0.715	0.607	0.503	0.371	0.725	0.867	0.54	1.979	0.438	0.868	1.796	4.096
			0.58	0.711	0.469	0.637	0.39	0.411	0.582	0.628	0.606	0.654	0.457	0.44	0.371	0.402	1.118	1.68	0.894	0.635	2.448	2.725
			0.63	0.547	0.266	0.542	0.352	0.415	0.355	0.658	0.716	0.572	0.458	0.41	0.269	0.425	0.165	2.109	0.465	1.08	2.208	3.296
			0.587	0.722	0.342	0.676	0.313	0.536	0.548	0.64	0.786	0.542	0.408	0.516	0.188	1.015	1.039	2.052	0.258	1.328	3.383	1.726
			0.395	0.552	0.449	0.393	0.271	0.418	0.628	0.412	0.734	0.601	0.43	0.507	0.119	0.415	1.757	0.327	0.386	1.001	2.881	1.807
			0.508	0.712	0.377	0.516	0.366	0.464	0.404	0.648	0.631	0.705	0.47	0.448	0.288	0.693	0.364	2.253	0.779	0.477	2.116	2.77
			0.406	0.786	0.514	0.667	0.275	0.498	0.585	0.721	0.704	0.645	0.431	0.378	0.122	0.788	1.357	3.459	0.457	0.693	2.944	4.146
			0.478	0.713	0.475	0.497	0.285	0.431	0.576	0.621	0.654	0.641	0.435	0.436	0.114	0.479	1.152	1.717	0.672	0.704	2.639	2.713
			0.397	0.689	0.415	0.482	0.25	0.471	0.621	0.58	0.626	0.705	0.376	0.449	0.095	0.617	1.566	1.278	0.826	0.438	4.051	2.455
			0.464	0.668	0.329	0.534	0.337	0.589	0.487	0.619	0.628	0.553	0.429	0.454	0.228	1.399	0.652	1.624	0.802	1.224	2.798	2.339
			0.597	0.739	0.285	0.573	0.306	0.519	0.531	0.568	0.724	0.549	0.42	0.542	0.176	0.938	0.897	1.244	0.415	1.336	3.1	1.693
			0.498	0.755	0.414	0.361	0.349	0.555	0.509	0.722	0.535	0.633	0.437	0.332	0.213	1.154	0.789	3.121	1.455	0.765	2.872	5.542
			0.643	0.675	0.323	0.618	0.363	0.534	0.577	0.63	0.748	0.547	0.395	0.43	0.302	1.048	1.201	1.785	0.329	1.375	3.488	2.861
			0.353	0.716	0.381	0.481	0.238	0.473	0.573	0.596	0.62	0.649	0.437	0.388	0.043	0.649	1.129	1.385	0.864	0.67	2.783	3.564
			0.64	0.661	0.46	0.573	0.459	0.502	0.512	0.605	0.571	0.557	0.465	0.465	0.621	0.809	0.846	1.64	1.14	1.255	2.169	2.361
			0.554	0.682	0.513	0.558	0.357	0.466	0.542	0.67	0.695	0.631	0.494	0.434	0.272	0.608	1.053	2.448	0.475	0.775	2.035	2.959
			0.66	0.698	0.343	0.517	0.393	0.545	0.559	0.674	0.699	0.569	0.442	0.395	0.359	1.031	1.111	2.326	0.5	1.219	2.613	3.377
			0.495	0.687	0.523	0.598	0.33	0.505	0.6	0.749	0.65	0.614	0.402	0.342	0.231	0.866	1.321	4.202	0.7	0.838	3.329	5.557
			0.6	0.732	0.513	0.471	0.457	0.526	0.544	0.767	0.636	0.583	0.503	0.313	0.614	0.951	1.078	4.67	0.78	1.084	1.789	6.302
			0.371	0.867	0.255	0.489	0.316	0.577	0.352	0.636	0.563	0.636	0.449	0.383	0.16	1.389	0.225	1.771	1.361	0.825	2.426	3.798
			0.448	0.627	0.498	0.747	0.42	0.468	0.539	0.606	0.573	0.546	0.457	0.495	0.46	0.647	0.913	1.644	1.259	1.307	2.196	1.856
			0.57	0.511	0.349	0.442	0.416	0.471	0.593	0.637	0.651	0.531	0.354	0.385	0.444	0.652	1.4	1.871	0.722	1.461	4.546	3.804
			0.554	0.669	0.404	0.51	0.339	0.45	0.453	0.639	0.628	0.581	0.476	0.41	0.23	0.545	0.509	1.777	0.826	1.078	2.166	2.921
			0.607	0.66	0.647	0.623	0.411	0.597	0.482	0.555	0.582	0.531	0.613	0.468	0.422	1.514	0.71	1.096	1.046	1.449	0.859	2.12
			0.547	0.743	0.423	0.543	0.322	0.47	0.452	0.584	0.672	0.651	0.524	0.419	0.22	0.632	0.503	1.291	0.606	0.676	1.643	3.177
			0.459	0.643	0.295	0.623	0.27	0.51	0.466	0.607	0.659	0.521	0.488	0.491	0.124	0.749	0.516	1.54	0.697	1.685	1.848	1.82
			0.509	0.71	0.408	0.466	0.406	0.557	0.369	0.59	0.552	0.532	0.52	0.408	0.392	1.224	0.255	1.408	1.226	1.488	1.556	3.252
			0.616	0.528	0.445	0.516	0.46	0.501	0.458	0.688	0.65	0.547	0.475	0.374	0.6	0.811	0.565	2.636	0.746	1.409	2.062	4.287
			0.657	0.825	0.466	0.657	0.396	0.525	0.584	0.746	0.619	0.659	0.422	0.346	0.334	0.918	1.256	3.837	0.797	0.611	3.039	4.828
			0.444	0.594	0.243	0.587	0.351	0.435	0.574	0.728	0.685	0.62	0.361	0.363	0.267	0.513	1.066	3.446	0.502	0.873	4.283	4.521
			0.608	0.786	0.294	0.497	0.346	0.657	0.483	0.663	0.668	0.506	0.389	0.398	0.211	2.292	0.612	2.356	0.607	1.689	3.868	3.491
			0.617	0.718	0.476	0.537	0.425	0.573	0.592	0.633	0.677	0.546	0.45	0.434	0.51	1.309	1.544	1.838	0.58	1.335	2.591	2.751
			0.355	0.688	0.533	0.509	0.289	0.516	0.562	0.517	0.571	0.566	0.509	0.528	0.119	0.894	1.161	0.902	1.109	1.218	1.738	1.482
			0.58	0.736	0.36	0.428	0.325	0.555	0.443	0.584	0.714	0.545	0.48	0.426	0.2	1.122	0.502	1.322	0.43	1.357	2.124	2.842
			0.461	0.778	0.373	0.636	0.331	0.645	0.589	0.678	0.594	0.511	0.425	0.427	0.23	2.031	1.293	2.469	0.956	1.671	3.014	2.907
			0.603	0.544	0.439	0.38	0.457	0.499	0.563	0.601	0.61	0.536	0.485	0.392	0.59	0.784	1.314	1.463	0.816	1.436	2.528	3.6
			0.545	0.674	0.455	0.581	0.351	0.545	0.645	0.731	0.679	0.465	0.378	0.39	0.274	1.024	1.952	3.362	0.508	2.171	3.804	3.549
			0.404	0.63	0.372	0.542	0.285	0.59	0.554	0.527	0.589	0.476	0.429	0.517	0.106	1.353	1.078	0.888	1.022	2.066	2.688	1.657
			0.649	0.775	0.531	0.628	0.414	0.522	0.451	0.712	0.723	0.545	0.544	0.372	0.437	0.955	0.57	3.131	0.4	1.402	1.403	4.136
			0.538	0.701	0.428	0.461	0.383	0.552	0.654	0.507	0.589	0.557	0.379	0.483	0.321	1.111	1.98	0.845	1.021	1.208	4.27	2.006
			0.616	0.545	0.5	0.526	0.388	0.525	0.494	0.56	0.733	0.496	0.504	0.464	0.396	0.913	0.722	1.138	0.396	1.753	1.804	2.303
			0.575	0.805	0.357	0.389	0.333	0.556	0.424	0.596	0.761	0.653	0.438	0.413	0.191	1.194	0.437	1.317	0.306	0.676	2.789	3
			0.589	0.691	0.371	0.536	0.381	0.554	0.477	0.729	0.669	0.563	0.452	0.374	0.343	1.158	0.641	3.423	0.58	1.168	2.544	4.073
			0.491	0.582	0.299	0.468	0.363	0.385	0.393	0.589	0.64	0.592	0.483	0.399	0.32	0.349	0.313	1.37	0.795	1.051	2.037	3.42
			0.603	0.756	0.261	0.555	0.317	0.559	0.497	0.685	0.75	0.561	0.421	0.384	0.187	1.131	0.677	2.556	0.361	1.3	3.03	3.849
			0.497	0.746	0.382	0.716	0.345	0.493	0.358	0.653	0.649	0.634	0.543	0.446	0.243	0.771	0.261	2.13	0.676	0.78	1.364	2.515
			0.629	0.627	0.261	0.53	0.356	0.429	0.676	0.699	0.771	0.56	0.379	0.37	0.299	0.474	2.398	2.754	0.294	1.17	4.225	4.227
			0.484	0.656	0.284	0.43	0.322	0.508	0.421	0.6	0.675	0.559	0.478	0.445	0.24	0.837	0.422	1.446	0.577	1.286	2.006	2.488
			0.496	0.628	0.492	0.48	0.324	0.458	0.495	0.582	0.672	0.618	0.443	0.42	0.197	0.647	0.785	1.227	0.654	0.829	2.666	2.857
			0.447	0.601	0.339	0.48	0.287	0.512	0.53	0.713	0.709	0.507	0.377	0.355	0.17	0.72	1.046	3.036	0.458	1.899	4.029	4.882
			0.525	0.63	0.403	0.418	0.357	0.402	0.593	0.602	0.609	0.65	0.418	0.409	0.261	0.379	1.395	1.36	0.899	0.725	3.206	3.245
			0.397	0.717	0.338	0.451	0.261	0.538	0.484	0.7	0.684	0.554	0.45	0.391	0.11	1.012	0.654	3.216	0.522	1.365	2.398	4.093
			0.641	0.69	0.425	0.42	0.443	0.585	0.466	0.747	0.622	0.48	0.485	0.352	0.527	1.424	0.608	3.819	0.783	2.069	1.973	4.879
			0.46	0.712	0.503	0.433	0.301	0.585	0.546	0.631	0.625	0.592	0.466	0.444	0.144	1.389	1.046	1.889	0.816	0.986	2.333	2.811
			0.683	0.596	0.583	0.513	0.404	0.454	0.634	0.59	0.782	0.575	0.421	0.456	0.377	0.566	1.74	1.418	0.283	1.08	2.8	2.442
			0.67	0.66	0.216	0.518	0.35	0.591	0.504	0.654	0.719	0.464	0.358	0.405	0.276	1.415	0.512	2.104	0.37	2.207	4.431	3.283
			0.466	0.649	0.33	0.642	0.318	0.451	0.496	0.693	0.674	0.611	0.446	0.414	0.199	0.566	0.718	2.766	0.615	0.86	2.5	3.22
			0.579	0.743	0.3	0.491	0.362	0.465	0.479	0.615	0.681	0.687	0.454	0.42	0.285	0.638	0.606	1.711	0.51	0.566	2.417	3.033
			0.567	0.725	0.459	0.59	0.342	0.596	0.617	0.628	0.667	0.573	0.392	0.465	0.221	1.487	1.531	1.984	0.621	1.125	3.566	2.67
			0.67	0.662	0.33	0.652	0.37	0.457	0.409	0.623	0.659	0.628	0.488	0.432	0.295	0.577	0.354	1.611	0.635	0.828	1.962	2.72
			0.559	0.725	0.533	0.472	0.409	0.552	0.501	0.494	0.605	0.585	0.488	0.482	0.413	1.096	0.756	0.782	0.901	1.082	1.941	1.979
			0.555	0.651	0.368	0.455	0.365	0.497	0.508	0.72	0.709	0.565	0.476	0.36	0.349	0.801	0.815	3.139	0.459	1.225	2.113	4.472
			0.56	0.699	0.283	0.601	0.303	0.513	0.356	0.556	0.672	0.644	0.481	0.469	0.171	0.847	0.249	1.134	0.578	0.71	2.054	2.205
			0.574	0.671	0.369	0.493	0.398	0.439	0.45	0.674	0.594	0.63	0.431	0.384	0.379	0.505	0.517	2.417	0.915	0.834	2.889	3.957
			0.457	0.618	0.367	0.781	0.345	0.444	0.518	0.683	0.589	0.649	0.419	0.432	0.223	0.555	0.826	2.724	0.978	0.756	2.965	2.923
			0.583	0.698	0.374	0.57	0.409	0.487	0.407	0.734	0.623	0.722	0.479	0.337	0.412	0.776	0.354	3.788	0.779	0.439	2.01	5.347
			0.667	0.689	0.356	0.759	0.48	0.51	0.683	0.75	0.682	0.635	0.385	0.348	0.698	0.86	2.569	4.123	0.559	0.746	4.155	4.801
			0.495	0.656	0.369	0.621	0.296	0.515	0.48	0.571	0.686	0.566	0.47	0.45	0.156	0.883	0.698	1.239	0.614	1.147	2.464	2.445
			0.444	0.65	0.352	0.39	0.254	0.461	0.467	0.526	0.687	0.56	0.484	0.467	0.083	0.544	0.628	0.912	0.508	1.235	2.092	2.316
			0.449	0.754	0.264	0.569	0.282	0.546	0.352	0.623	0.687	0.595	0.457	0.448	0.158	1.145	0.214	1.688	0.578	1.034	2.351	2.404
			0.554	0.618	0.359	0.459	0.32	0.467	0.502	0.563	0.696	0.518	0.419	0.44	0.177	0.575	0.733	1.153	0.472	1.573	3.063	2.531
			0.666	0.594	0.391	0.497	0.426	0.399	0.596	0.539	0.642	0.562	0.397	0.467	0.425	0.355	1.434	0.957	0.663	1.216	3.718	2.239
			0.613	0.67	0.531	0.573	0.439	0.52	0.583	0.608	0.604	0.591	0.454	0.393	0.498	0.911	1.2	1.451	0.88	0.987	2.644	3.615
			0.55	0.78	0.22	0.686	0.356	0.536	0.662	0.673	0.62	0.651	0.383	0.445	0.28	0.957	2.161	2.397	0.842	0.646	4.076	2.563
			0.534	0.649	0.458	0.508	0.325	0.562	0.441	0.635	0.674	0.519	0.529	0.407	0.213	1.163	0.502	1.789	0.599	1.541	1.557	3.211
			0.614	0.817	0.439	0.407	0.365	0.629	0.487	0.668	0.728	0.572	0.53	0.357	0.293	1.836	0.648	2.501	0.386	1.118	1.483	4.748
			0.604	0.821	0.489	0.535	0.392	0.479	0.401	0.693	0.67	0.665	0.563	0.396	0.341	0.701	0.352	2.908	0.591	0.614	1.11	3.857
			0.665	0.763	0.466	0.664	0.433	0.508	0.41	0.683	0.652	0.6	0.531	0.434	0.437	0.827	0.358	2.656	0.634	0.916	1.392	2.826
			0.535	0.666	0.405	0.504	0.321	0.573	0.477	0.666	0.692	0.518	0.476	0.405	0.206	1.179	0.698	2.421	0.518	1.568	2.06	3.402
			0.51	0.696	0.438	0.577	0.336	0.521	0.51	0.698	0.646	0.628	0.449	0.377	0.235	0.936	0.76	2.732	0.724	0.872	2.439	4.233
			0.585	0.657	0.449	0.457	0.325	0.529	0.391	0.587	0.704	0.615	0.47	0.441	0.204	0.97	0.329	1.339	0.446	0.91	1.993	2.571
			0.508	0.597	0.364	0.626	0.412	0.478	0.436	0.687	0.597	0.582	0.471	0.421	0.378	0.669	0.436	2.808	0.961	1.08	2.239	3.213
			0.632	0.648	0.35	0.631	0.339	0.551	0.518	0.585	0.726	0.486	0.456	0.474	0.25	1.084	0.849	1.372	0.385	1.887	2.429	2.09
			0.407	0.646	0.414	0.475	0.343	0.532	0.469	0.624	0.584	0.562	0.515	0.43	0.249	1.03	0.586	1.795	1.064	1.272	1.714	3.068
			0.645	0.676	0.34	0.51	0.419	0.5	0.519	0.698	0.629	0.587	0.404	0.391	0.395	0.742	0.803	3.094	0.728	0.988	3.324	3.984
			0.511	0.718	0.606	0.608	0.332	0.558	0.638	0.608	0.667	0.512	0.45	0.483	0.227	1.101	1.762	1.515	0.627	1.642	2.583	2.015
			0.559	0.649	0.468	0.588	0.346	0.4	0.601	0.675	0.708	0.593	0.41	0.408	0.259	0.422	1.453	2.273	0.43	1	3.295	3.296
			0.554	0.429	0.375	0.525	0.36	0.503	0.487	0.642	0.691	0.47	0.391	0.435	0.285	0.716	0.663	1.985	0.504	2.206	3.567	2.667
			0.468	0.776	0.402	0.623	0.349	0.617	0.516	0.682	0.613	0.496	0.458	0.415	0.269	1.667	0.826	2.552	0.831	1.749	2.389	3.175
			0.553	0.642	0.348	0.549	0.373	0.434	0.487	0.591	0.665	0.632	0.467	0.475	0.314	0.496	0.721	1.454	0.614	0.781	2.23	2.157
			0.578	0.594	0.328	0.445	0.299	0.495	0.723	0.595	0.706	0.544	0.337	0.402	0.14	0.788	3.349	1.284	0.458	1.318	5.64	3.303
			0.419	0.677	0.428	0.551	0.371	0.508	0.449	0.738	0.542	0.583	0.517	0.378	0.303	0.843	0.449	3.823	1.368	1.088	1.636	4.159
			0.559	0.814	0.542	0.507	0.302	0.568	0.525	0.562	0.78	0.568	0.494	0.478	0.18	1.185	0.897	1.087	0.267	1.051	1.982	2.005
			0.431	0.788	0.338	0.459	0.245	0.542	0.6	0.549	0.694	0.648	0.396	0.484	0.084	1.065	1.381	1.02	0.516	0.664	3.539	2.002
			0.629	0.664	0.429	0.585	0.419	0.525	0.487	0.624	0.656	0.51	0.514	0.428	0.466	0.906	0.713	1.685	0.627	1.582	1.702	2.797
			0.496	0.69	0.362	0.649	0.314	0.533	0.377	0.688	0.662	0.617	0.52	0.421	0.184	0.978	0.298	2.57	0.637	0.892	1.557	2.986
			0.453	0.628	0.433	0.539	0.276	0.513	0.532	0.549	0.735	0.52	0.484	0.494	0.13	0.866	0.922	1.092	0.394	1.572	2.103	1.861
			0.565	0.622	0.264	0.702	0.324	0.452	0.453	0.625	0.679	0.663	0.441	0.447	0.174	0.627	0.475	1.882	0.547	0.601	2.654	2.752
			0.531	0.718	0.445	0.619	0.324	0.548	0.543	0.611	0.66	0.571	0.444	0.471	0.204	1.14	0.994	1.511	0.629	1.135	2.446	2.192
			0.511	0.721	0.367	0.494	0.289	0.554	0.536	0.708	0.739	0.503	0.423	0.366	0.16	1.104	0.942	2.955	0.355	1.772	2.824	4.419
			0.502	0.735	0.416	0.595	0.288	0.581	0.469	0.705	0.689	0.598	0.478	0.418	0.163	1.371	0.549	2.908	0.533	0.991	2.042	3.107
			0.442	0.645	0.469	0.765	0.315	0.514	0.508	0.721	0.653	0.495	0.48	0.383	0.214	0.825	0.782	3.45	0.731	1.777	2.151	3.842
			0.652	0.623	0.473	0.489	0.325	0.496	0.505	0.63	0.744	0.525	0.467	0.409	0.203	0.78	0.735	1.833	0.327	1.541	2.196	3.434
			0.449	0.689	0.441	0.51	0.337	0.545	0.508	0.739	0.629	0.561	0.456	0.336	0.243	1.107	0.755	3.669	0.798	1.282	2.356	5.516
			0.506	0.657	0.326	0.664	0.358	0.537	0.479	0.72	0.643	0.537	0.442	0.346	0.283	1	0.586	4.211	0.736	1.46	2.568	5.776
			0.586	0.532	0.262	0.459	0.396	0.422	0.478	0.651	0.649	0.518	0.427	0.408	0.354	0.431	0.617	1.926	0.671	1.522	2.724	3.254
			0.519	0.767	0.42	0.578	0.385	0.62	0.502	0.739	0.608	0.53	0.444	0.376	0.353	1.775	0.672	3.954	0.88	1.463	2.646	4.425
			0.706	0.691	0.418	0.483	0.343	0.628	0.513	0.535	0.757	0.408	0.482	0.451	0.242	1.64	0.795	1.012	0.274	3.112	2.075	2.418
			0.614	0.779	0.478	0.559	0.409	0.552	0.506	0.556	0.597	0.551	0.504	0.492	0.422	1.15	0.806	1.153	0.952	1.252	1.902	2.029
			0.744	0.479	0.283	0.428	0.459	0.474	0.415	0.602	0.722	0.5	0.42	0.419	0.646	0.592	0.354	1.586	0.424	1.839	3.005	2.99
			0.602	0.729	0.54	0.447	0.374	0.474	0.462	0.653	0.635	0.623	0.519	0.362	0.304	0.581	0.573	1.894	0.744	0.793	1.576	4.277
			0.465	0.659	0.53	0.522	0.381	0.559	0.633	0.702	0.523	0.54	0.408	0.366	0.334	1.119	1.816	2.864	1.562	1.397	3.297	4.396
			0.559	0.641	0.321	0.567	0.359	0.51	0.515	0.617	0.645	0.578	0.441	0.441	0.265	0.835	0.833	1.583	0.723	1.099	2.747	2.654
			0.625	0.521	0.473	0.27	0.348	0.46	0.501	0.627	0.674	0.542	0.498	0.337	0.257	0.584	0.769	1.759	0.561	1.33	1.783	5.218
			0.511	0.62	0.388	0.444	0.326	0.489	0.605	0.579	0.662	0.567	0.37	0.429	0.212	0.71	1.404	1.28	0.652	1.163	4.044	2.788
			0.6	0.665	0.448	0.46	0.305	0.498	0.483	0.633	0.741	0.588	0.563	0.416	0.131	0.718	0.721	1.93	0.37	1	1.205	3.056
			0.55	0.545	0.504	0.595	0.376	0.429	0.534	0.682	0.566	0.553	0.481	0.408	0.336	0.5	0.943	2.506	1.27	1.243	1.921	3.179
			0.486	0.615	0.353	0.533	0.306	0.622	0.588	0.528	0.669	0.453	0.442	0.486	0.167	1.727	1.235	0.949	0.599	2.522	2.558	1.974
			0.593	0.671	0.422	0.644	0.364	0.541	0.581	0.75	0.765	0.581	0.417	0.355	0.312	1.041	1.275	4.027	0.336	1.124	3.108	4.488
			0.717	0.83	0.364	0.465	0.408	0.623	0.641	0.512	0.73	0.53	0.389	0.46	0.474	1.77	1.813	0.761	0.329	1.455	3.879	2.303
			0.528	0.585	0.425	0.569	0.3	0.433	0.348	0.595	0.742	0.58	0.536	0.451	0.182	0.484	0.204	1.472	0.353	1.016	1.421	2.546
			0.685	0.68	0.446	0.622	0.371	0.499	0.533	0.659	0.657	0.566	0.436	0.436	0.311	0.754	0.923	2.191	0.599	1.217	2.664	2.61
			0.313	0.614	0.382	0.634	0.266	0.472	0.435	0.52	0.607	0.526	0.499	0.483	0.1	0.63	0.456	0.949	0.916	1.448	1.756	1.961
			0.426	0.769	0.345	0.636	0.2	0.562	0.379	0.672	0.743	0.58	0.51	0.434	0.055	1.217	0.304	2.422	0.389	1.161	1.656	2.576
			0.655	0.613	0.343	0.673	0.474	0.542	0.48	0.687	0.65	0.528	0.443	0.447	0.671	1.035	0.626	2.699	0.672	1.432	2.509	2.508
			0.571	0.574	0.388	0.506	0.386	0.403	0.447	0.656	0.581	0.631	0.436	0.417	0.285	0.366	0.516	2.088	1.039	0.732	2.597	3.104
			0.699	0.631	0.318	0.608	0.392	0.507	0.553	0.809	0.765	0.558	0.448	0.293	0.355	0.84	1.053	6.167	0.286	1.31	2.538	7.436
			0.458	0.678	0.448	0.575	0.292	0.468	0.545	0.683	0.663	0.604	0.415	0.38	0.146	0.648	0.95	2.412	0.609	0.932	3.115	3.853
			0.624	0.684	0.29	0.529	0.387	0.548	0.585	0.556	0.685	0.565	0.386	0.466	0.319	1.033	1.154	1.098	0.589	1.15	3.88	2.228
			0.603	0.692	0.318	0.416	0.439	0.514	0.472	0.548	0.576	0.639	0.435	0.396	0.564	0.804	0.598	1.122	1.11	0.705	2.757	3.503
			0.335	0.701	0.279	0.656	0.262	0.518	0.597	0.573	0.689	0.612	0.38	0.508	0.083	0.903	1.436	1.284	0.552	0.846	4.092	1.649
			0.504	0.716	0.456	0.522	0.366	0.502	0.524	0.738	0.655	0.642	0.459	0.365	0.27	0.781	0.881	3.702	0.649	0.709	2.431	4.206
			0.596	0.69	0.299	0.504	0.394	0.426	0.652	0.626	0.599	0.625	0.384	0.446	0.38	0.441	2.195	1.814	0.911	0.792	4.006	2.642
			0.436	0.727	0.245	0.587	0.383	0.567	0.568	0.627	0.571	0.489	0.369	0.453	0.328	1.12	1.046	1.867	1.117	1.799	4.095	2.427
			0.454	0.615	0.336	0.511	0.325	0.51	0.502	0.784	0.659	0.531	0.423	0.34	0.207	0.847	0.602	5.413	0.697	1.436	2.92	5.784
			0.493	0.68	0.311	0.6	0.29	0.478	0.351	0.612	0.68	0.584	0.478	0.457	0.134	0.698	0.243	1.624	0.526	1.051	2.055	2.42
			0.495	0.67	0.411	0.503	0.27	0.458	0.574	0.704	0.702	0.557	0.409	0.386	0.13	0.555	1.238	2.99	0.482	1.262	3.305	3.907
			0.448	0.61	0.369	0.471	0.272	0.485	0.485	0.667	0.638	0.565	0.405	0.371	0.116	0.678	0.618	2.168	0.764	1.221	3.433	4.264
			0.544	0.645	0.459	0.554	0.354	0.522	0.468	0.524	0.673	0.538	0.509	0.515	0.284	0.893	0.617	1.079	0.614	1.394	1.678	1.591
			0.567	0.58	0.276	0.476	0.394	0.485	0.564	0.6	0.608	0.537	0.405	0.382	0.364	0.696	1.134	1.385	0.848	1.414	3.328	3.726
			0.656	0.6	0.447	0.489	0.425	0.501	0.482	0.615	0.63	0.517	0.483	0.44	0.453	0.794	0.725	1.682	0.766	1.662	1.967	2.638
			0.523	0.833	0.485	0.507	0.311	0.542	0.533	0.569	0.689	0.601	0.442	0.461	0.18	1.026	0.942	1.196	0.543	0.981	2.745	2.237
			0.587	0.594	0.426	0.342	0.366	0.45	0.428	0.658	0.713	0.588	0.496	0.428	0.322	0.578	0.483	2.19	0.461	0.985	1.891	2.901
			0.607	0.764	0.492	0.626	0.401	0.588	0.529	0.639	0.657	0.625	0.504	0.428	0.396	1.417	0.905	1.91	0.653	0.816	1.738	2.764
			0.366	0.616	0.33	0.571	0.317	0.505	0.41	0.671	0.591	0.569	0.458	0.437	0.196	0.826	0.399	2.465	0.962	1.144	2.315	2.892
			0.566	0.819	0.382	0.432	0.36	0.567	0.395	0.511	0.649	0.596	0.501	0.465	0.312	1.216	0.374	0.8	0.677	0.937	1.894	2.276
			0.525	0.688	0.331	0.408	0.36	0.557	0.46	0.646	0.661	0.562	0.478	0.43	0.285	1.1	0.541	1.977	0.668	1.178	2.19	3.077
			0.514	0.803	0.392	0.675	0.343	0.488	0.474	0.697	0.591	0.635	0.437	0.406	0.256	0.652	0.622	2.783	0.959	0.68	2.78	3.278
			0.584	0.783	0.163	0.407	0.376	0.558	0.435	0.584	0.675	0.597	0.384	0.402	0.318	1.143	0.468	1.257	0.592	0.924	3.761	3.363
			0.497	0.775	0.257	0.615	0.302	0.532	0.356	0.787	0.623	0.581	0.444	0.324	0.176	0.983	0.215	5.331	0.823	1.102	2.451	5.865
			0.429	0.757	0.33	0.471	0.325	0.596	0.357	0.674	0.628	0.529	0.504	0.387	0.206	1.519	0.239	2.373	0.803	1.472	1.811	3.963
			0.587	0.536	0.319	0.591	0.333	0.377	0.629	0.666	0.683	0.531	0.374	0.394	0.232	0.29	1.514	2.255	0.588	1.349	4.305	3.56
			0.551	0.697	0.32	0.442	0.301	0.564	0.492	0.46	0.718	0.571	0.42	0.466	0.166	1.259	0.693	0.641	0.406	1.167	2.832	2.17
			0.566	0.749	0.448	0.421	0.313	0.593	0.632	0.612	0.706	0.59	0.417	0.394	0.178	1.472	1.789	1.443	0.499	0.933	3.154	3.723
			0.545	0.55	0.398	0.452	0.381	0.461	0.45	0.751	0.657	0.561	0.448	0.337	0.334	0.61	0.542	4.25	0.679	1.2	2.454	5.6
			0.515	0.628	0.32	0.474	0.298	0.327	0.437	0.622	0.644	0.632	0.418	0.462	0.148	0.233	0.478	1.684	0.702	0.798	2.921	2.314
			0.433	0.693	0.396	0.549	0.291	0.48	0.41	0.597	0.609	0.675	0.549	0.465	0.148	0.647	0.43	1.375	0.902	0.616	1.403	2.314
			0.579	0.608	0.328	0.522	0.342	0.501	0.593	0.669	0.625	0.533	0.386	0.369	0.217	0.785	1.247	2.332	0.824	1.455	3.682	4.158
			0.562	0.696	0.251	0.58	0.37	0.502	0.295	0.633	0.691	0.588	0.507	0.451	0.314	0.752	0.112	1.867	0.509	0.915	1.747	2.645
			0.637	0.618	0.411	0.388	0.412	0.429	0.404	0.664	0.684	0.552	0.494	0.393	0.426	0.479	0.362	2.361	0.591	1.248	1.918	3.795
			0.575	0.558	0.483	0.607	0.328	0.473	0.443	0.726	0.711	0.531	0.498	0.364	0.202	0.66	0.5	3.398	0.463	1.417	1.827	4.433
			0.389	0.613	0.333	0.534	0.25	0.491	0.525	0.624	0.648	0.568	0.431	0.446	0.092	0.752	0.874	1.66	0.689	1.159	3.042	2.525
			0.544	0.691	0.558	0.498	0.395	0.514	0.578	0.618	0.649	0.625	0.467	0.433	0.377	0.845	1.297	1.539	0.643	0.819	2.31	2.83
			0.461	0.66	0.323	0.545	0.256	0.521	0.453	0.7	0.594	0.56	0.45	0.376	0.121	0.893	0.517	2.862	1.038	1.212	2.377	4.065
			0.522	0.687	0.357	0.481	0.34	0.574	0.486	0.661	0.682	0.584	0.464	0.388	0.255	1.267	0.71	2.195	0.544	1.029	2.276	3.809
			0.618	0.779	0.412	0.466	0.479	0.519	0.436	0.568	0.651	0.638	0.483	0.452	0.705	0.884	0.489	1.276	0.717	0.763	1.961	2.491
			0.518	0.79	0.389	0.616	0.313	0.6	0.512	0.675	0.689	0.451	0.438	0.41	0.188	1.495	0.842	2.387	0.505	2.302	2.691	3.25
			0.529	0.719	0.32	0.537	0.34	0.527	0.298	0.707	0.719	0.604	0.541	0.391	0.239	0.949	0.148	3.018	0.406	0.959	1.385	3.784
			0.551	0.758	0.557	0.678	0.298	0.569	0.612	0.626	0.739	0.603	0.425	0.461	0.16	1.295	1.555	1.878	0.373	0.924	2.765	2.346
			0.453	0.692	0.485	0.354	0.3	0.508	0.405	0.628	0.652	0.571	0.544	0.354	0.183	0.807	0.407	1.611	0.702	1.151	1.367	4.585
			0.736	0.665	0.229	0.422	0.445	0.504	0.549	0.604	0.719	0.638	0.432	0.425	0.549	0.749	1.078	1.58	0.401	0.707	2.822	3.033
			0.54	0.706	0.337	0.55	0.378	0.614	0.41	0.68	0.643	0.551	0.47	0.394	0.361	1.744	0.423	2.395	0.707	1.328	2.204	3.536
			0.371	0.66	0.46	0.692	0.322	0.544	0.436	0.614	0.541	0.585	0.509	0.462	0.195	1.083	0.498	1.703	1.399	1.024	1.749	2.405
			0.569	0.692	0.514	0.583	0.337	0.488	0.533	0.595	0.801	0.621	0.496	0.465	0.258	0.756	0.974	1.449	0.229	0.817	1.847	2.265
			0.441	0.808	0.394	0.492	0.303	0.638	0.503	0.558	0.641	0.54	0.424	0.455	0.165	1.919	0.717	1.164	0.753	1.248	2.924	2.349
			0.666	0.767	0.504	0.383	0.351	0.568	0.431	0.569	0.732	0.529	0.509	0.401	0.271	1.295	0.499	1.076	0.389	1.537	1.619	3.295
			0.415	0.626	0.385	0.609	0.342	0.503	0.599	0.716	0.656	0.588	0.428	0.369	0.227	0.802	1.449	3.184	0.646	1.034	2.889	4.045
			0.551	0.518	0.493	0.515	0.355	0.473	0.509	0.659	0.632	0.525	0.501	0.378	0.237	0.613	0.8	2.067	0.82	1.54	1.764	3.782
			0.423	0.688	0.331	0.43	0.276	0.494	0.542	0.623	0.623	0.603	0.46	0.414	0.13	0.824	0.972	1.668	0.826	0.995	2.537	3.366
			0.515	0.558	0.377	0.53	0.369	0.424	0.332	0.726	0.672	0.553	0.57	0.357	0.321	0.475	0.177	3.452	0.598	1.269	1.15	5.186
			0.374	0.61	0.448	0.487	0.337	0.488	0.495	0.544	0.644	0.61	0.465	0.48	0.232	0.78	0.716	1.006	0.739	0.904	2.293	1.926
			0.632	0.69	0.295	0.619	0.363	0.451	0.512	0.595	0.822	0.623	0.434	0.478	0.276	0.529	0.805	1.526	0.186	0.808	2.758	2.286
			0.487	0.852	0.361	0.69	0.295	0.598	0.464	0.541	0.691	0.651	0.46	0.548	0.133	1.505	0.535	1.058	0.549	0.692	2.265	1.36
			0.498	0.628	0.419	0.497	0.312	0.573	0.457	0.606	0.738	0.486	0.476	0.431	0.186	1.285	0.541	1.534	0.36	2.072	2.051	3.055
			0.536	0.673	0.256	0.48	0.357	0.572	0.672	0.573	0.699	0.482	0.337	0.454	0.242	1.233	2.419	1.22	0.556	1.942	5.415	2.502
			0.59	0.781	0.395	0.55	0.361	0.473	0.438	0.675	0.712	0.645	0.478	0.404	0.284	0.618	0.506	2.449	0.433	0.685	2.089	3.421
			0.421	0.706	0.405	0.515	0.319	0.468	0.502	0.704	0.619	0.613	0.415	0.384	0.175	0.623	0.789	2.927	0.836	0.896	3.205	3.926
			0.736	0.62	0.346	0.441	0.406	0.456	0.679	0.624	0.7	0.598	0.403	0.416	0.417	0.578	2.563	1.664	0.492	0.936	3.589	3.077
			0.537	0.706	0.406	0.708	0.38	0.623	0.453	0.722	0.585	0.489	0.472	0.385	0.337	1.858	0.518	3.301	1.044	1.999	2.159	3.835
			0.44	0.618	0.411	0.437	0.333	0.52	0.549	0.648	0.651	0.526	0.436	0.392	0.24	0.919	0.99	1.919	0.69	1.517	2.616	3.663
			0.537	0.796	0.426	0.68	0.313	0.617	0.612	0.701	0.714	0.538	0.416	0.405	0.191	1.743	1.47	2.84	0.457	1.401	3.17	3.186
			0.71	0.897	0.387	0.649	0.454	0.621	0.598	0.707	0.661	0.448	0.446	0.376	0.596	1.681	1.384	3.077	0.657	2.323	2.626	4.088
			0.579	0.544	0.288	0.641	0.43	0.443	0.459	0.64	0.626	0.572	0.526	0.46	0.536	0.515	0.488	1.95	0.855	1.134	1.7	2.326
			0.576	0.761	0.376	0.503	0.427	0.473	0.392	0.704	0.643	0.636	0.495	0.344	0.475	0.619	0.355	2.947	0.719	0.709	1.717	5.193
			0.385	0.679	0.508	0.503	0.29	0.497	0.545	0.562	0.62	0.547	0.501	0.441	0.134	0.763	0.993	1.11	0.817	1.278	1.76	2.721
			0.402	0.644	0.265	0.449	0.268	0.496	0.487	0.623	0.658	0.587	0.402	0.415	0.125	0.821	0.672	1.804	0.647	1.006	3.194	3.118
			0.462	0.708	0.454	0.596	0.299	0.54	0.596	0.624	0.723	0.622	0.417	0.453	0.156	0.999	1.745	1.778	0.423	0.895	3.234	2.44
			0.39	0.701	0.324	0.721	0.234	0.569	0.48	0.691	0.596	0.561	0.452	0.45	0.08	1.29	0.632	2.617	0.939	1.223	2.624	2.531
			0.376	0.752	0.361	0.519	0.319	0.535	0.524	0.751	0.573	0.549	0.423	0.348	0.193	0.963	0.875	4.115	1.103	1.34	2.885	5.209
			0.581	0.679	0.442	0.517	0.285	0.509	0.542	0.708	0.758	0.596	0.454	0.376	0.144	0.879	0.935	3.185	0.327	1.018	2.294	4.201
			0.505	0.542	0.261	0.31	0.309	0.416	0.523	0.675	0.71	0.512	0.426	0.326	0.182	0.412	0.82	2.207	0.415	1.739	2.77	5.671
			0.615	0.676	0.413	0.603	0.39	0.507	0.442	0.648	0.528	0.634	0.48	0.453	0.322	0.868	0.532	2.05	1.596	0.745	2.021	2.391
			0.407	0.648	0.323	0.357	0.279	0.41	0.562	0.624	0.643	0.69	0.463	0.392	0.144	0.411	1.22	1.444	0.771	0.553	2.358	3.62
			0.5	0.616	0.336	0.483	0.347	0.493	0.44	0.52	0.669	0.57	0.46	0.438	0.266	0.791	0.45	0.802	0.625	1.142	2.645	2.633
			0.485	0.722	0.462	0.447	0.314	0.493	0.506	0.556	0.71	0.556	0.498	0.439	0.183	0.772	0.766	1.08	0.46	1.248	1.927	2.696
			0.363	0.567	0.319	0.443	0.291	0.477	0.538	0.692	0.595	0.534	0.388	0.345	0.168	0.698	0.91	2.583	0.991	1.404	3.886	4.843
			0.629	0.793	0.28	0.584	0.412	0.528	0.488	0.648	0.691	0.581	0.46	0.441	0.422	0.957	0.748	1.961	0.54	1.044	2.456	2.568
			0.643	0.745	0.522	0.589	0.364	0.592	0.52	0.622	0.737	0.499	0.487	0.419	0.297	1.42	0.901	1.755	0.352	1.834	1.964	3.001
			0.595	0.516	0.25	0.519	0.388	0.49	0.488	0.719	0.669	0.504	0.407	0.369	0.381	0.728	0.57	3.23	0.642	1.852	3.289	4.332
			0.507	0.868	0.336	0.589	0.352	0.708	0.386	0.593	0.605	0.463	0.492	0.471	0.218	3.223	0.342	1.369	0.892	2.26	1.856	2.118
			0.53	0.642	0.451	0.495	0.386	0.415	0.541	0.543	0.576	0.627	0.482	0.438	0.357	0.408	0.956	1	1.06	0.824	2.002	2.584
			0.504	0.594	0.449	0.666	0.339	0.444	0.389	0.641	0.661	0.565	0.586	0.429	0.212	0.581	0.276	1.89	0.651	1.135	1.042	2.691
			0.336	0.721	0.585	0.532	0.302	0.543	0.505	0.605	0.598	0.628	0.524	0.463	0.185	1.042	0.778	1.648	0.935	0.762	1.569	2.333
			0.561	0.694	0.449	0.554	0.378	0.6	0.492	0.653	0.667	0.511	0.483	0.427	0.326	1.501	0.72	2.159	0.621	1.624	1.985	2.969
			0.721	0.827	0.357	0.574	0.423	0.576	0.409	0.733	0.636	0.644	0.485	0.37	0.462	1.348	0.412	3.591	0.739	0.656	2.01	4.3
			0.601	0.666	0.262	0.495	0.375	0.491	0.618	0.475	0.699	0.569	0.358	0.524	0.348	0.766	1.476	0.712	0.491	1.149	4.529	1.621
			0.54	0.828	0.294	0.659	0.386	0.599	0.319	0.785	0.668	0.539	0.437	0.318	0.342	1.494	0.169	5.293	0.638	1.37	2.775	6.42
			0.43	0.641	0.337	0.748	0.308	0.521	0.451	0.758	0.6	0.561	0.423	0.363	0.161	0.914	0.425	4.184	0.891	1.144	2.912	4.572
			0.403	0.701	0.341	0.467	0.289	0.447	0.446	0.724	0.625	0.542	0.492	0.354	0.155	0.51	0.478	3.553	0.822	1.269	1.944	5.253
			0.569	0.701	0.278	0.683	0.366	0.42	0.526	0.561	0.685	0.725	0.43	0.527	0.273	0.482	0.803	1.182	0.555	0.448	2.94	1.452
			0.498	0.786	0.514	0.511	0.312	0.549	0.49	0.634	0.626	0.539	0.502	0.443	0.184	1.057	0.691	1.868	0.777	1.273	1.995	2.504
			0.506	0.672	0.363	0.544	0.376	0.508	0.627	0.673	0.686	0.583	0.374	0.416	0.322	0.827	1.468	2.522	0.553	1.037	4.337	3.327
			0.532	0.648	0.337	0.672	0.339	0.464	0.554	0.651	0.671	0.623	0.411	0.401	0.217	0.636	1.022	2.052	0.613	0.887	3.224	3.206
			0.51	0.728	0.333	0.557	0.355	0.608	0.445	0.584	0.624	0.465	0.422	0.444	0.281	1.586	0.435	1.295	0.775	2.2	2.764	2.498
			0.473	0.73	0.373	0.602	0.294	0.515	0.44	0.717	0.624	0.597	0.507	0.372	0.151	0.849	0.505	3.247	0.861	0.945	1.754	4.244
			0.258	0.552	0.534	0.629	0.236	0.491	0.595	0.733	0.565	0.516	0.432	0.361	0.081	0.59	1.446	3.554	1.192	1.548	2.821	4.433
			0.435	0.832	0.329	0.563	0.304	0.579	0.494	0.588	0.685	0.653	0.408	0.465	0.182	1.344	0.733	1.391	0.551	0.664	3.21	2.145
			0.65	0.544	0.255	0.511	0.376	0.461	0.415	0.731	0.688	0.506	0.431	0.349	0.309	0.591	0.362	3.544	0.533	1.723	2.675	5.058
			0.607	0.78	0.69	0.578	0.43	0.54	0.649	0.668	0.691	0.57	0.426	0.388	0.451	1.017	2.083	2.683	0.528	1.106	2.832	3.67
			0.546	0.714	0.537	0.486	0.271	0.53	0.48	0.576	0.718	0.648	0.495	0.409	0.137	0.991	0.652	1.164	0.417	0.712	1.793	3.353
			0.474	0.703	0.429	0.678	0.302	0.608	0.385	0.67	0.714	0.521	0.538	0.469	0.196	1.644	0.322	2.585	0.459	1.513	1.526	2.356
			0.574	0.804	0.318	0.495	0.356	0.627	0.415	0.685	0.656	0.498	0.47	0.368	0.277	1.847	0.408	2.612	0.642	1.859	2.147	4.301
			0.449	0.644	0.354	0.416	0.353	0.605	0.388	0.726	0.591	0.476	0.511	0.361	0.245	1.571	0.313	3.407	1.015	2.038	1.665	4.869
			0.481	0.691	0.319	0.627	0.343	0.577	0.566	0.623	0.618	0.536	0.396	0.426	0.228	1.343	1.016	1.637	0.77	1.47	3.664	2.861
			0.475	0.555	0.376	0.493	0.302	0.544	0.662	0.586	0.621	0.467	0.388	0.458	0.132	0.954	2.176	1.373	0.831	2.22	4.003	2.256
			0.423	0.785	0.402	0.675	0.317	0.566	0.462	0.71	0.608	0.577	0.454	0.398	0.179	1.216	0.544	3.028	0.931	1.03	2.316	3.434
			0.647	0.752	0.294	0.471	0.389	0.554	0.332	0.608	0.666	0.565	0.507	0.387	0.368	1.124	0.215	1.512	0.623	1.188	1.827	3.609
			0.503	0.711	0.41	0.552	0.305	0.46	0.514	0.63	0.683	0.56	0.5	0.437	0.169	0.593	0.852	1.83	0.507	1.217	1.798	2.719
			0.559	0.828	0.455	0.43	0.303	0.607	0.495	0.741	0.763	0.603	0.479	0.341	0.174	1.58	0.721	3.56	0.311	0.871	2.081	5.349
			0.54	0.633	0.276	0.506	0.306	0.501	0.479	0.648	0.707	0.548	0.431	0.402	0.181	0.758	0.567	2.158	0.489	1.356	2.962	3.458
			0.369	0.607	0.598	0.675	0.22	0.45	0.457	0.726	0.728	0.543	0.571	0.412	0.077	0.491	0.573	3.575	0.402	1.379	1.132	3.167
			0.639	0.673	0.455	0.655	0.436	0.531	0.511	0.667	0.662	0.53	0.454	0.411	0.483	1.021	0.781	2.288	0.677	1.496	2.383	3.227
			0.29	0.738	0.269	0.538	0.218	0.501	0.635	0.74	0.599	0.617	0.389	0.372	0.077	0.794	1.653	3.759	0.89	0.882	3.842	4.46
			0.491	0.552	0.486	0.631	0.356	0.455	0.585	0.556	0.671	0.544	0.423	0.468	0.279	0.616	1.332	1.108	0.62	1.354	2.953	2.165
			0.377	0.687	0.349	0.609	0.231	0.505	0.499	0.704	0.693	0.621	0.43	0.381	0.074	0.87	0.495	3	0.537	0.885	2.936	4.121
			0.535	0.751	0.388	0.627	0.315	0.571	0.437	0.659	0.681	0.602	0.508	0.425	0.164	1.25	0.44	2.163	0.574	0.936	1.738	2.824
			0.524	0.514	0.29	0.536	0.289	0.534	0.467	0.616	0.726	0.492	0.435	0.42	0.122	0.93	0.586	1.789	0.416	1.977	2.732	2.891
			0.471	0.871	0.285	0.685	0.322	0.635	0.387	0.644	0.712	0.564	0.473	0.467	0.208	1.877	0.331	2.006	0.476	1.227	2.107	2.075
			0.59	0.655	0.452	0.481	0.362	0.486	0.592	0.64	0.723	0.571	0.408	0.433	0.31	0.701	1.335	1.865	0.455	1.12	3.21	2.746
			0.463	0.617	0.388	0.567	0.364	0.555	0.544	0.572	0.645	0.595	0.431	0.459	0.276	1.132	0.919	1.346	0.684	1.102	2.959	2.197
			0.584	0.659	0.57	0.504	0.376	0.468	0.562	0.699	0.614	0.618	0.473	0.38	0.369	0.673	1.132	2.975	0.832	0.803	1.999	4.16
			0.459	0.651	0.293	0.524	0.379	0.503	0.567	0.56	0.57	0.541	0.393	0.458	0.322	0.673	1.07	1.151	1.159	1.372	3.664	2.319
			0.548	0.639	0.318	0.375	0.295	0.5	0.447	0.666	0.716	0.58	0.439	0.399	0.172	0.764	0.518	2.269	0.429	1.026	2.788	3.58
			0.592	0.729	0.433	0.538	0.393	0.566	0.441	0.671	0.643	0.525	0.503	0.406	0.363	1.242	0.5	2.164	0.702	1.555	1.83	3.521
			0.52	0.714	0.367	0.633	0.284	0.592	0.497	0.659	0.713	0.549	0.485	0.45	0.134	1.435	0.763	2.238	0.4	1.305	2.052	2.552
			0.509	0.764	0.294	0.478	0.348	0.629	0.351	0.643	0.673	0.475	0.437	0.37	0.264	1.958	0.252	1.801	0.594	1.88	2.567	4.171
			0.475	0.632	0.153	0.492	0.274	0.5	0.298	0.578	0.655	0.57	0.479	0.469	0.113	0.797	0.151	1.297	0.669	1.126	2.154	2.159
			0.525	0.63	0.348	0.527	0.402	0.526	0.651	0.703	0.632	0.515	0.376	0.368	0.378	0.957	1.869	2.939	0.83	1.708	4.216	4.703
			0.692	0.641	0.539	0.639	0.342	0.461	0.569	0.542	0.791	0.549	0.472	0.545	0.253	0.56	1.222	1.048	0.258	1.238	2.148	1.383
			0.445	0.586	0.408	0.655	0.391	0.44	0.529	0.696	0.6	0.625	0.452	0.402	0.351	0.563	0.95	2.66	0.993	0.766	2.368	3.266
			0.565	0.603	0.276	0.383	0.34	0.411	0.415	0.662	0.679	0.556	0.429	0.368	0.237	0.436	0.392	2.148	0.593	1.226	2.99	4.406
			0.442	0.573	0.358	0.599	0.319	0.447	0.486	0.63	0.614	0.547	0.406	0.413	0.179	0.536	0.641	1.799	0.907	1.467	3.22	3.203
			0.544	0.757	0.413	0.697	0.399	0.521	0.498	0.672	0.664	0.573	0.452	0.43	0.369	0.919	0.76	2.466	0.618	1.103	2.527	2.806
			0.526	0.559	0.337	0.512	0.369	0.53	0.448	0.608	0.666	0.506	0.45	0.423	0.306	0.938	0.498	1.468	0.645	1.685	2.455	3.041
			0.595	0.773	0.343	0.595	0.366	0.558	0.51	0.655	0.705	0.61	0.441	0.438	0.262	1.096	0.818	2.131	0.465	0.869	2.608	2.597
			0.591	0.697	0.457	0.69	0.404	0.467	0.465	0.583	0.636	0.62	0.519	0.475	0.387	0.637	0.582	1.352	0.728	0.816	1.586	2.137
			0.661	0.503	0.293	0.585	0.432	0.508	0.405	0.659	0.663	0.53	0.507	0.456	0.49	0.86	0.352	2.239	0.62	1.495	1.842	2.4
			0.625	0.863	0.395	0.458	0.409	0.605	0.479	0.665	0.67	0.638	0.477	0.416	0.456	1.579	0.657	2.273	0.639	0.718	2.045	3.136
			0.544	0.692	0.274	0.374	0.272	0.534	0.456	0.665	0.782	0.495	0.458	0.393	0.143	1.019	0.583	2.364	0.272	1.798	2.511	3.848
			0.473	0.874	0.459	0.5	0.32	0.564	0.506	0.701	0.683	0.607	0.462	0.369	0.212	1.211	0.786	2.855	0.554	0.89	2.181	4.242
			0.543	0.586	0.403	0.608	0.395	0.487	0.544	0.61	0.629	0.563	0.404	0.456	0.357	0.721	1.039	1.606	0.777	1.17	3.269	2.244
			0.372	0.789	0.354	0.539	0.285	0.537	0.402	0.636	0.616	0.617	0.484	0.447	0.138	1.014	0.326	2.013	0.93	0.839	2.036	2.696
			0.566	0.622	0.378	0.631	0.327	0.49	0.642	0.604	0.702	0.551	0.418	0.437	0.206	0.735	1.856	1.458	0.466	1.302	3.104	2.626
			0.443	0.588	0.452	0.678	0.308	0.497	0.539	0.66	0.594	0.615	0.47	0.445	0.146	0.777	0.942	2.324	1.005	0.898	2.176	2.593
			0.547	0.681	0.417	0.62	0.347	0.527	0.596	0.555	0.679	0.565	0.451	0.482	0.27	0.984	1.475	1.096	0.59	1.222	2.604	1.957
			0.658	0.715	0.367	0.481	0.396	0.594	0.629	0.634	0.699	0.531	0.364	0.427	0.386	1.423	1.604	1.913	0.53	1.423	4.618	3.027
			0.579	0.681	0.567	0.584	0.285	0.501	0.527	0.681	0.729	0.616	0.464	0.368	0.133	0.812	0.915	2.698	0.359	0.848	2.11	4.328
			0.542	0.709	0.332	0.627	0.369	0.521	0.346	0.715	0.628	0.629	0.476	0.408	0.298	0.927	0.221	3.264	0.769	0.744	1.991	3.426
			0.513	0.668	0.375	0.639	0.429	0.567	0.65	0.677	0.58	0.493	0.418	0.417	0.454	1.233	1.837	2.511	1.06	1.969	3.303	3.197
			0.506	0.661	0.404	0.572	0.325	0.524	0.457	0.454	0.638	0.509	0.501	0.505	0.214	0.904	0.561	0.569	0.698	1.694	1.633	1.634
			0.613	0.726	0.407	0.493	0.394	0.497	0.452	0.629	0.71	0.575	0.477	0.396	0.39	0.783	0.546	1.69	0.438	1.066	2.213	3.358
			0.684	0.659	0.432	0.464	0.404	0.5	0.665	0.559	0.718	0.524	0.406	0.467	0.417	0.763	2.287	1.136	0.418	1.55	3.584	2.283
			0.398	0.564	0.411	0.52	0.328	0.441	0.57	0.522	0.549	0.618	0.424	0.5	0.247	0.47	1.151	0.912	1.278	0.841	2.832	1.754
			0.366	0.713	0.38	0.52	0.283	0.531	0.538	0.694	0.562	0.586	0.4	0.386	0.138	0.991	0.829	2.816	1.223	1.064	3.445	3.945
			0.525	0.62	0.49	0.572	0.364	0.462	0.561	0.629	0.648	0.569	0.424	0.416	0.3	0.574	1.245	1.865	0.721	1.209	3.045	3.09
			0.625	0.613	0.317	0.491	0.324	0.508	0.635	0.702	0.658	0.572	0.351	0.371	0.154	0.79	1.371	2.824	0.663	1.127	5.034	4.115
			0.732	0.778	0.332	0.683	0.501	0.58	0.519	0.649	0.643	0.67	0.526	0.465	0.763	1.369	0.873	1.984	0.712	0.594	1.591	2.08
			0.41	0.831	0.326	0.523	0.296	0.596	0.564	0.709	0.649	0.708	0.435	0.38	0.133	1.484	1.088	2.944	0.695	0.434	2.792	3.868
			0.567	0.654	0.445	0.662	0.368	0.435	0.571	0.591	0.67	0.638	0.413	0.485	0.27	0.513	1.159	1.432	0.582	0.75	3.312	1.918
			0.59	0.574	0.327	0.681	0.349	0.507	0.29	0.648	0.687	0.49	0.524	0.435	0.27	0.83	0.163	2.03	0.539	1.883	1.534	2.538
			0.578	0.539	0.345	0.569	0.36	0.39	0.622	0.606	0.641	0.563	0.386	0.449	0.273	0.329	1.589	1.52	0.69	1.306	3.928	2.39
			0.465	0.772	0.309	0.508	0.395	0.58	0.659	0.645	0.571	0.57	0.366	0.4	0.301	1.367	2.18	1.886	1.129	1.132	4.462	3.457
			0.715	0.536	0.516	0.581	0.407	0.479	0.523	0.635	0.792	0.518	0.499	0.457	0.444	0.616	0.882	1.95	0.263	1.555	1.769	2.459
			0.544	0.905	0.49	0.616	0.295	0.617	0.683	0.667	0.712	0.603	0.407	0.421	0.171	1.781	2.539	2.625	0.478	0.973	3.232	2.932
			0.609	0.492	0.349	0.468	0.431	0.379	0.648	0.699	0.652	0.639	0.349	0.357	0.554	0.34	1.67	2.665	0.672	0.754	4.789	4.618
			0.665	0.734	0.328	0.592	0.509	0.553	0.46	0.628	0.608	0.625	0.463	0.469	0.88	1.175	0.54	1.882	0.836	0.772	2.308	2.266
			0.508	0.615	0.367	0.477	0.325	0.473	0.688	0.706	0.702	0.577	0.353	0.353	0.201	0.673	2.75	2.87	0.496	1.109	4.86	4.726
			0.722	0.778	0.356	0.574	0.415	0.511	0.625	0.631	0.699	0.591	0.401	0.426	0.425	0.888	1.546	1.652	0.455	1.011	3.306	2.826
			0.537	0.614	0.559	0.417	0.322	0.483	0.508	0.694	0.733	0.58	0.498	0.352	0.192	0.638	0.829	2.435	0.339	1.029	1.829	4.88
			0.547	0.633	0.616	0.584	0.318	0.459	0.547	0.685	0.714	0.66	0.482	0.412	0.204	0.683	1.071	2.636	0.46	0.677	2.154	3.471
			0.428	0.728	0.361	0.529	0.23	0.521	0.48	0.598	0.725	0.581	0.445	0.475	0.078	0.894	0.648	1.427	0.402	1.094	2.549	2.216
			0.542	0.805	0.479	0.617	0.34	0.506	0.44	0.674	0.608	0.662	0.533	0.402	0.253	0.881	0.462	2.39	0.904	0.621	1.415	3.447
			0.416	0.675	0.321	0.58	0.261	0.522	0.481	0.605	0.671	0.5	0.529	0.455	0.088	0.878	0.679	1.422	0.597	1.744	1.508	2.381
			0.476	0.875	0.541	0.369	0.329	0.594	0.581	0.645	0.677	0.603	0.458	0.388	0.23	1.462	1.329	2.07	0.586	0.921	2.354	4.202
			0.327	0.75	0.357	0.528	0.253	0.518	0.492	0.612	0.737	0.587	0.426	0.419	0.111	0.852	0.694	1.581	0.354	1	2.798	2.999
			0.537	0.612	0.353	0.538	0.337	0.554	0.559	0.69	0.622	0.552	0.384	0.376	0.226	1.106	0.983	2.846	0.814	1.257	3.675	4.147
			0.49	0.63	0.468	0.736	0.394	0.5	0.663	0.658	0.588	0.576	0.374	0.453	0.379	0.757	2.237	2.203	1.042	1.131	4.075	2.422
			0.439	0.641	0.341	0.784	0.258	0.566	0.431	0.703	0.643	0.498	0.449	0.418	0.113	1.218	0.384	3.006	0.73	1.786	2.486	3.091
			0.424	0.682	0.472	0.554	0.321	0.55	0.541	0.669	0.62	0.527	0.447	0.414	0.214	1.095	1.003	2.335	0.865	1.481	2.509	3.069
			0.413	0.578	0.5	0.611	0.306	0.496	0.565	0.665	0.638	0.554	0.485	0.398	0.182	0.734	1.185	2.208	0.821	1.255	1.946	3.448
			0.636	0.563	0.411	0.662	0.459	0.457	0.476	0.631	0.63	0.536	0.461	0.444	0.634	0.543	0.6	1.81	0.767	1.382	2.244	2.471
			0.36	0.546	0.456	0.551	0.287	0.514	0.519	0.527	0.593	0.487	0.444	0.461	0.167	0.856	0.854	0.856	1.004	1.956	2.61	2.482
			0.525	0.611	0.396	0.485	0.34	0.495	0.552	0.632	0.596	0.576	0.429	0.454	0.236	0.801	1.027	1.938	0.987	1.201	2.691	2.469
			0.586	0.494	0.475	0.429	0.455	0.442	0.602	0.59	0.599	0.542	0.468	0.39	0.425	0.544	1.551	1.513	1.033	1.409	2.437	3.658
			0.651	0.591	0.305	0.569	0.366	0.473	0.588	0.618	0.73	0.588	0.427	0.426	0.306	0.669	1.252	1.65	0.388	1.027	2.926	2.778
			0.557	0.767	0.414	0.532	0.334	0.611	0.508	0.634	0.615	0.549	0.499	0.419	0.2	1.693	0.852	1.891	0.845	1.345	1.977	3.104
			0.29	0.526	0.321	0.548	0.311	0.504	0.513	0.526	0.571	0.489	0.38	0.514	0.171	0.836	0.776	0.929	1.156	1.915	3.937	1.697
			0.447	0.691	0.432	0.438	0.295	0.538	0.53	0.521	0.596	0.513	0.426	0.435	0.14	1.007	0.963	0.901	0.896	1.668	2.932	2.663
			0.506	0.63	0.313	0.628	0.323	0.44	0.423	0.64	0.671	0.611	0.484	0.436	0.215	0.506	0.376	1.96	0.569	0.905	1.958	2.76
			0.507	0.528	0.233	0.362	0.365	0.449	0.451	0.705	0.646	0.573	0.397	0.371	0.289	0.576	0.439	2.946	0.695	1.237	3.45	4.249
			0.405	0.556	0.531	0.527	0.354	0.443	0.465	0.772	0.588	0.574	0.57	0.345	0.27	0.521	0.654	4.895	1.069	1.125	1.148	5.428
			0.4	0.792	0.433	0.488	0.374	0.618	0.508	0.557	0.578	0.556	0.457	0.443	0.331	1.771	0.8	1.123	1.104	1.289	2.364	2.576
			0.486	0.625	0.406	0.34	0.291	0.51	0.582	0.592	0.714	0.512	0.405	0.403	0.156	0.798	1.117	1.412	0.469	1.713	3.36	3.518
			0.517	0.677	0.397	0.488	0.406	0.509	0.399	0.592	0.643	0.551	0.515	0.412	0.409	0.847	0.379	1.392	0.694	1.252	1.664	3.165
			0.461	0.663	0.501	0.585	0.305	0.471	0.499	0.686	0.693	0.641	0.513	0.412	0.156	0.671	0.729	2.682	0.512	0.712	1.584	3.524
			0.416	0.718	0.494	0.502	0.324	0.503	0.501	0.715	0.58	0.569	0.502	0.35	0.187	0.863	0.823	2.91	1.061	1.213	1.911	4.744
			0.597	0.57	0.231	0.374	0.367	0.513	0.428	0.523	0.663	0.491	0.468	0.416	0.297	0.824	0.447	0.815	0.655	1.902	2.194	3.154
			0.38	0.552	0.45	0.51	0.234	0.462	0.557	0.665	0.59	0.556	0.473	0.419	0.086	0.566	1.135	2.317	1.007	1.26	2.397	3.108
			0.637	0.702	0.478	0.377	0.378	0.427	0.506	0.663	0.712	0.567	0.424	0.383	0.339	0.468	0.767	2.248	0.495	1.163	2.763	4.04
			0.544	0.688	0.392	0.563	0.373	0.514	0.441	0.603	0.606	0.655	0.46	0.442	0.292	0.895	0.506	1.508	0.87	0.698	2.446	2.616
			0.564	0.763	0.396	0.362	0.404	0.457	0.635	0.691	0.567	0.745	0.394	0.345	0.368	0.595	1.863	2.462	1.177	0.331	3.736	5.108
			0.5	0.566	0.381	0.584	0.306	0.407	0.544	0.695	0.668	0.634	0.402	0.376	0.193	0.424	0.871	2.887	0.582	0.807	3.383	4.2
			0.536	0.684	0.296	0.618	0.292	0.57	0.385	0.56	0.674	0.522	0.51	0.574	0.129	1.173	0.233	1.157	0.59	1.554	1.717	1.124
			0.52	0.638	0.348	0.539	0.355	0.477	0.488	0.709	0.628	0.565	0.463	0.375	0.292	0.647	0.596	3.091	0.861	1.152	2.128	4.035
			0.489	0.572	0.29	0.626	0.259	0.45	0.514	0.578	0.736	0.53	0.423	0.497	0.125	0.544	0.714	1.265	0.358	1.379	2.972	1.754
			0.627	0.627	0.418	0.602	0.408	0.42	0.543	0.722	0.62	0.637	0.456	0.415	0.388	0.414	1.001	3.572	0.792	0.782	2.418	3.558
			0.379	0.589	0.464	0.561	0.358	0.533	0.485	0.521	0.526	0.56	0.495	0.467	0.273	1.012	0.692	0.85	1.423	1.378	1.782	2.143
			0.622	0.396	0.41	0.597	0.41	0.332	0.537	0.725	0.68	0.59	0.441	0.364	0.417	0.196	0.943	3.431	0.534	1.025	2.648	4.543
			0.668	0.833	0.488	0.596	0.377	0.583	0.589	0.598	0.73	0.611	0.411	0.478	0.324	1.396	1.447	1.478	0.378	0.919	3.163	2.079
			0.727	0.67	0.389	0.53	0.477	0.493	0.551	0.728	0.74	0.582	0.436	0.358	0.667	0.681	1.013	3.54	0.348	1.007	2.904	4.59
			0.46	0.681	0.322	0.561	0.313	0.524	0.353	0.598	0.591	0.611	0.486	0.439	0.189	0.972	0.249	1.427	0.969	0.89	1.951	2.627
			0.543	0.782	0.259	0.484	0.307	0.53	0.438	0.622	0.63	0.518	0.429	0.43	0.174	0.891	0.431	1.745	0.798	1.557	2.855	2.928
			0.585	0.624	0.483	0.579	0.349	0.57	0.541	0.713	0.73	0.566	0.442	0.411	0.247	1.257	0.998	3.068	0.422	1.158	2.612	3.205
			0.494	0.446	0.365	0.48	0.365	0.357	0.447	0.637	0.615	0.609	0.533	0.402	0.279	0.274	0.501	1.878	0.847	0.9	1.502	3.429
			0.351	0.836	0.279	0.563	0.32	0.501	0.465	0.656	0.535	0.622	0.416	0.409	0.175	0.814	0.558	2.005	1.424	0.775	2.97	3.116
			0.654	0.753	0.408	0.476	0.423	0.494	0.456	0.598	0.65	0.624	0.441	0.423	0.478	0.754	0.535	1.47	0.688	0.808	2.736	3.002
			0.556	0.622	0.511	0.511	0.37	0.406	0.613	0.66	0.656	0.646	0.436	0.38	0.314	0.445	1.594	2.2	0.637	0.672	2.758	4.16
			0.417	0.698	0.401	0.602	0.396	0.532	0.441	0.702	0.603	0.506	0.515	0.38	0.352	0.973	0.506	3.025	0.966	1.828	1.631	4.254
			0.587	0.479	0.406	0.612	0.373	0.529	0.523	0.594	0.658	0.458	0.451	0.492	0.309	0.935	0.858	1.536	0.662	2.426	2.436	2.037
			0.631	0.803	0.452	0.602	0.33	0.58	0.548	0.494	0.751	0.617	0.466	0.566	0.228	1.331	1.029	0.738	0.349	0.854	2.445	1.113
			0.502	0.626	0.301	0.388	0.379	0.477	0.495	0.56	0.545	0.712	0.463	0.428	0.325	0.727	0.74	1.07	1.339	0.465	2.537	2.886
			0.716	0.797	0.264	0.41	0.454	0.59	0.404	0.47	0.667	0.594	0.446	0.458	0.58	1.473	0.325	0.663	0.589	0.935	2.781	2.238
			0.6	0.782	0.519	0.457	0.346	0.588	0.487	0.566	0.712	0.571	0.474	0.435	0.243	1.413	0.698	1.167	0.461	1.12	2.134	2.792
			0.536	0.703	0.351	0.678	0.387	0.576	0.423	0.684	0.696	0.531	0.482	0.411	0.339	1.276	0.393	2.555	0.536	1.421	1.908	3.017
			0.417	0.673	0.419	0.312	0.335	0.502	0.581	0.637	0.602	0.572	0.446	0.383	0.206	0.832	1.347	1.959	0.99	1.194	2.659	4
			0.664	0.644	0.369	0.601	0.369	0.486	0.4	0.653	0.734	0.675	0.488	0.426	0.324	0.759	0.336	2.038	0.358	0.617	1.959	2.806
			0.629	0.406	0.245	0.736	0.354	0.355	0.427	0.689	0.645	0.543	0.457	0.431	0.252	0.269	0.39	2.727	0.693	1.359	2.389	2.787
			0.469	0.56	0.472	0.391	0.356	0.445	0.601	0.589	0.621	0.583	0.439	0.369	0.318	0.488	1.404	1.12	0.809	0.99	2.695	3.857
			0.393	0.536	0.313	0.446	0.274	0.493	0.62	0.714	0.654	0.513	0.394	0.362	0.151	0.754	1.68	3.054	0.68	1.643	3.8	4.505
			0.628	0.777	0.321	0.597	0.349	0.555	0.329	0.756	0.782	0.524	0.507	0.351	0.262	1.163	0.171	4.111	0.225	1.491	1.786	4.673
			0.539	0.669	0.455	0.511	0.384	0.486	0.46	0.655	0.633	0.677	0.539	0.389	0.339	0.783	0.597	1.914	0.777	0.637	1.53	3.652
			0.33	0.739	0.282	0.511	0.297	0.546	0.436	0.618	0.535	0.636	0.441	0.429	0.133	1.103	0.36	1.772	1.398	0.729	2.554	2.907
			0.499	0.784	0.514	0.479	0.376	0.536	0.469	0.628	0.631	0.647	0.525	0.4	0.348	0.988	0.651	1.771	0.766	0.708	1.482	3.442
			0.723	0.577	0.333	0.528	0.439	0.387	0.428	0.615	0.712	0.585	0.543	0.442	0.537	0.306	0.504	1.607	0.436	1.06	1.391	2.484
			0.411	0.468	0.478	0.39	0.306	0.377	0.634	0.685	0.653	0.548	0.431	0.386	0.155	0.281	1.867	2.597	0.658	1.352	2.747	4.06
			0.547	0.752	0.593	0.587	0.363	0.502	0.513	0.565	0.631	0.583	0.482	0.505	0.317	0.703	0.851	1.103	0.791	0.984	2	1.807
			0.515	0.655	0.383	0.313	0.399	0.515	0.484	0.69	0.553	0.492	0.461	0.334	0.365	0.864	0.635	2.659	1.306	1.846	2.244	5.521
			0.586	0.702	0.326	0.38	0.458	0.49	0.6	0.667	0.588	0.612	0.384	0.378	0.543	0.748	1.239	2.133	1.073	0.891	3.95	3.841
			0.439	0.577	0.464	0.452	0.391	0.385	0.514	0.541	0.569	0.579	0.436	0.469	0.36	0.366	0.807	1.023	1.212	1.163	2.544	2.129
			0.387	0.776	0.28	0.463	0.244	0.53	0.316	0.535	0.604	0.6	0.477	0.451	0.084	0.976	0.19	0.982	0.859	0.909	2.011	2.556
			0.536	0.577	0.671	0.614	0.346	0.464	0.634	0.712	0.667	0.548	0.458	0.402	0.243	0.538	1.924	3.257	0.614	1.356	2.304	3.548
			0.582	0.646	0.32	0.642	0.415	0.49	0.428	0.731	0.648	0.527	0.429	0.365	0.417	0.729	0.371	3.557	0.68	1.575	2.88	4.273
			0.631	0.683	0.338	0.576	0.454	0.465	0.394	0.601	0.625	0.619	0.478	0.531	0.59	0.611	0.391	1.627	0.851	0.813	2.189	1.458
			0.387	0.532	0.446	0.506	0.289	0.472	0.598	0.624	0.614	0.525	0.397	0.447	0.154	0.624	1.362	1.617	0.857	1.535	3.565	2.701
			0.508	0.541	0.478	0.615	0.254	0.435	0.596	0.702	0.726	0.535	0.423	0.42	0.103	0.501	1.469	2.885	0.393	1.456	3.105	3.044
			0.545	0.54	0.466	0.501	0.348	0.453	0.447	0.523	0.65	0.613	0.509	0.466	0.266	0.586	0.529	0.889	0.675	0.868	1.705	2.273
			0.56	0.624	0.352	0.542	0.339	0.435	0.536	0.697	0.66	0.625	0.398	0.41	0.244	0.45	0.847	2.732	0.681	0.788	3.435	3.222
			0.542	0.713	0.378	0.449	0.322	0.508	0.525	0.599	0.62	0.695	0.39	0.424	0.217	0.874	0.8	1.445	0.834	0.524	3.705	3.001
			0.562	0.719	0.217	0.491	0.331	0.411	0.517	0.75	0.717	0.74	0.395	0.354	0.196	0.434	0.691	3.881	0.395	0.363	3.818	4.788
			0.517	0.73	0.516	0.499	0.361	0.54	0.491	0.587	0.635	0.596	0.571	0.415	0.289	1.028	0.708	1.372	0.751	1.005	1.174	3.063
			0.712	0.895	0.38	0.573	0.319	0.675	0.451	0.685	0.796	0.554	0.479	0.431	0.196	2.51	0.504	2.723	0.225	1.172	2.149	2.806
			0.585	0.687	0.273	0.575	0.426	0.565	0.451	0.652	0.598	0.504	0.469	0.399	0.462	1.144	0.518	1.911	0.909	1.716	2.318	3.295
			0.467	0.706	0.417	0.646	0.255	0.461	0.449	0.763	0.612	0.605	0.475	0.342	0.095	0.637	0.551	4.419	0.941	0.915	2.21	4.989
			0.392	0.537	0.344	0.522	0.298	0.421	0.424	0.728	0.621	0.584	0.503	0.363	0.163	0.488	0.438	3.322	0.835	1.048	1.71	4.403
			0.558	0.66	0.284	0.636	0.423	0.457	0.741	0.739	0.659	0.632	0.326	0.366	0.497	0.58	3.675	3.669	0.62	0.773	5.636	4.262
			0.523	0.737	0.321	0.712	0.357	0.607	0.444	0.677	0.677	0.537	0.498	0.429	0.278	1.559	0.468	2.492	0.568	1.394	1.973	2.814
			0.639	0.606	0.406	0.463	0.375	0.528	0.524	0.592	0.668	0.559	0.451	0.407	0.324	0.925	0.909	1.335	0.64	1.272	2.497	3.192
			0.624	0.696	0.345	0.483	0.394	0.529	0.464	0.721	0.686	0.571	0.437	0.393	0.382	1.019	0.535	3.48	0.505	1.176	2.632	3.763
			0.65	0.646	0.344	0.521	0.395	0.479	0.448	0.701	0.671	0.605	0.436	0.386	0.349	0.632	0.508	2.704	0.541	0.925	2.555	3.978
			0.48	0.762	0.259	0.444	0.297	0.586	0.555	0.773	0.623	0.564	0.405	0.354	0.166	1.391	0.967	5.103	0.802	1.272	3.442	4.9
			0.524	0.686	0.456	0.639	0.402	0.504	0.491	0.679	0.656	0.621	0.478	0.409	0.367	0.807	0.656	2.415	0.661	0.824	2.098	3.219
			0.426	0.656	0.611	0.404	0.267	0.528	0.571	0.606	0.659	0.584	0.483	0.436	0.121	0.977	1.182	1.394	0.617	1.09	1.957	2.677
			0.451	0.597	0.462	0.466	0.323	0.602	0.505	0.646	0.674	0.429	0.468	0.426	0.212	1.501	0.779	1.966	0.542	2.796	2.299	2.949
			0.566	0.595	0.432	0.65	0.42	0.461	0.55	0.561	0.602	0.545	0.41	0.486	0.429	0.547	1.045	1.126	0.873	1.335	3.052	1.918
			0.466	0.846	0.447	0.3	0.381	0.553	0.474	0.579	0.592	0.698	0.567	0.452	0.36	1.125	0.58	1.205	0.973	0.448	1.28	2.475
			0.424	0.618	0.542	0.475	0.309	0.45	0.506	0.484	0.635	0.607	0.493	0.481	0.156	0.555	0.875	0.649	0.755	0.944	1.832	1.948
			0.572	0.655	0.283	0.553	0.38	0.52	0.372	0.621	0.69	0.594	0.509	0.453	0.341	0.966	0.274	1.697	0.566	0.938	1.784	2.598
			0.624	0.485	0.319	0.507	0.358	0.397	0.47	0.59	0.638	0.568	0.397	0.402	0.267	0.386	0.48	1.379	0.685	1.127	3.365	3.327
			0.606	0.659	0.39	0.492	0.421	0.528	0.445	0.643	0.543	0.549	0.496	0.426	0.416	0.967	0.5	1.928	1.37	1.293	1.848	2.976
			0.378	0.735	0.361	0.576	0.263	0.508	0.38	0.658	0.645	0.595	0.51	0.412	0.112	0.748	0.302	2.085	0.689	0.971	1.638	3.049
			0.615	0.723	0.38	0.603	0.488	0.58	0.51	0.631	0.574	0.574	0.471	0.406	0.777	1.325	0.813	1.792	1.145	1.201	2.085	3.268
			0.6	0.63	0.404	0.357	0.376	0.478	0.605	0.652	0.677	0.548	0.4	0.371	0.335	0.635	1.44	1.969	0.545	1.368	3.306	4.267
			0.605	0.661	0.336	0.558	0.418	0.46	0.552	0.67	0.588	0.557	0.396	0.422	0.414	0.622	0.989	2.356	1.011	1.228	3.695	3.066
			0.638	0.783	0.367	0.718	0.458	0.561	0.436	0.738	0.708	0.597	0.451	0.414	0.593	1.24	0.514	3.659	0.471	0.95	2.613	3.074
			0.613	0.604	0.454	0.453	0.362	0.416	0.503	0.678	0.723	0.637	0.469	0.374	0.269	0.438	0.737	2.563	0.404	0.75	2.113	4.324
			0.686	0.525	0.319	0.474	0.399	0.396	0.489	0.678	0.679	0.568	0.431	0.383	0.395	0.405	0.71	2.249	0.551	1.148	2.807	3.998
			0.607	0.768	0.458	0.465	0.391	0.539	0.553	0.669	0.635	0.616	0.46	0.353	0.367	1.025	1.05	2.131	0.751	0.866	2.39	4.495
			0.73	0.603	0.32	0.605	0.499	0.463	0.424	0.578	0.687	0.543	0.474	0.456	0.809	0.658	0.433	1.177	0.536	1.384	2.267	2.309
			0.506	0.804	0.472	0.39	0.427	0.558	0.443	0.601	0.622	0.597	0.546	0.392	0.465	1.106	0.47	1.576	0.802	0.924	1.409	3.641
			0.513	0.771	0.353	0.525	0.345	0.601	0.548	0.533	0.637	0.553	0.413	0.476	0.259	1.521	0.995	0.88	0.767	1.288	3.229	2.128
			0.424	0.8	0.359	0.652	0.359	0.567	0.395	0.719	0.583	0.558	0.539	0.38	0.275	1.167	0.319	3.409	1.033	1.23	1.371	4.122
			0.617	0.701	0.414	0.423	0.419	0.536	0.393	0.583	0.644	0.603	0.6	0.404	0.481	1.04	0.372	1.27	0.739	1.005	0.958	3.278
			0.404	0.658	0.452	0.433	0.244	0.541	0.51	0.629	0.667	0.552	0.453	0.426	0.085	1.018	0.7	1.827	0.638	1.321	2.393	2.956
			0.416	0.602	0.372	0.644	0.28	0.579	0.534	0.798	0.625	0.443	0.43	0.321	0.141	1.242	0.961	6.237	0.793	2.55	2.812	5.907
			0.569	0.553	0.39	0.477	0.366	0.387	0.465	0.633	0.716	0.607	0.464	0.4	0.324	0.342	0.567	1.712	0.403	0.971	2.424	3.287
			0.593	0.691	0.284	0.516	0.372	0.524	0.488	0.574	0.725	0.548	0.438	0.465	0.332	0.961	0.719	1.345	0.445	1.293	2.764	2.296
			0.469	0.75	0.339	0.622	0.347	0.441	0.437	0.731	0.656	0.644	0.432	0.358	0.264	0.55	0.425	3.471	0.656	0.735	2.79	4.706
			0.54	0.727	0.336	0.506	0.475	0.47	0.475	0.697	0.535	0.633	0.412	0.397	0.636	0.65	0.583	2.939	1.343	0.86	3.107	3.679
			0.589	0.595	0.428	0.645	0.314	0.548	0.497	0.668	0.69	0.489	0.461	0.467	0.171	1.106	0.736	2.241	0.496	1.955	2.352	2.203
			0.645	0.777	0.307	0.567	0.342	0.486	0.523	0.553	0.807	0.721	0.385	0.472	0.256	0.737	0.578	1.141	0.211	0.381	3.464	2.131
			0.729	0.731	0.351	0.551	0.48	0.497	0.498	0.701	0.676	0.596	0.426	0.352	0.733	0.773	0.69	2.842	0.59	0.952	2.889	4.621
			0.466	0.621	0.398	0.545	0.333	0.549	0.554	0.658	0.622	0.538	0.442	0.407	0.22	1.133	1.015	2.091	0.836	1.41	2.518	3.214
			0.606	0.669	0.362	0.61	0.442	0.57	0.58	0.647	0.639	0.535	0.371	0.4	0.57	1.271	1.208	2.153	0.716	1.403	3.98	3.519
			0.579	0.743	0.447	0.657	0.345	0.469	0.464	0.704	0.682	0.645	0.505	0.4	0.251	0.63	0.572	2.955	0.561	0.702	1.672	3.466
			0.615	0.779	0.435	0.608	0.474	0.681	0.544	0.726	0.596	0.441	0.463	0.378	0.667	2.591	0.965	3.394	0.996	2.587	2.228	3.894
			0.545	0.581	0.442	0.501	0.285	0.391	0.47	0.698	0.773	0.667	0.466	0.37	0.153	0.354	0.629	2.678	0.288	0.614	2.324	4.336
			0.598	0.758	0.562	0.662	0.347	0.538	0.537	0.687	0.68	0.606	0.516	0.405	0.264	1.036	0.976	2.688	0.592	0.894	1.613	3.305
			0.373	0.546	0.432	0.453	0.299	0.496	0.609	0.604	0.606	0.491	0.404	0.392	0.178	0.721	1.426	1.442	0.913	1.903	3.485	3.628
			0.579	0.72	0.419	0.566	0.46	0.562	0.51	0.63	0.558	0.526	0.424	0.389	0.552	1.121	0.91	1.801	1.183	1.501	2.977	3.616
			0.628	0.761	0.33	0.52	0.291	0.571	0.397	0.682	0.743	0.579	0.467	0.394	0.148	1.275	0.316	2.458	0.303	1.039	2.21	3.587
			0.426	0.557	0.456	0.594	0.281	0.593	0.546	0.584	0.654	0.467	0.464	0.509	0.135	1.468	1.016	1.4	0.708	2.303	2.196	1.737
			0.447	0.69	0.336	0.691	0.356	0.541	0.46	0.636	0.597	0.519	0.405	0.559	0.257	1.023	0.472	2.046	0.929	1.608	3.199	1.347
			0.575	0.549	0.394	0.666	0.304	0.406	0.504	0.673	0.803	0.556	0.431	0.443	0.187	0.405	0.787	2.378	0.229	1.243	2.68	2.614
			0.624	0.448	0.437	0.501	0.374	0.423	0.508	0.578	0.665	0.537	0.488	0.417	0.311	0.435	0.78	1.321	0.602	1.398	1.926	3.061
			0.459	0.66	0.497	0.466	0.265	0.497	0.578	0.622	0.745	0.592	0.453	0.407	0.114	0.769	1.397	1.67	0.328	1.045	2.668	3.505
			0.528	0.663	0.306	0.391	0.359	0.443	0.418	0.566	0.606	0.627	0.489	0.454	0.274	0.464	0.418	1.231	0.944	0.772	2.002	2.553
			0.502	0.63	0.318	0.596	0.366	0.356	0.523	0.696	0.611	0.69	0.398	0.413	0.288	0.252	0.852	2.772	0.911	0.519	3.691	3.223
			0.416	0.719	0.444	0.511	0.239	0.438	0.517	0.589	0.699	0.676	0.416	0.461	0.082	0.527	0.849	1.276	0.508	0.594	3.06	2.399
			0.627	0.582	0.391	0.582	0.378	0.419	0.575	0.696	0.701	0.633	0.409	0.389	0.272	0.452	1.149	2.818	0.497	0.776	3.143	3.665
			0.383	0.642	0.446	0.698	0.273	0.447	0.587	0.665	0.635	0.557	0.413	0.439	0.126	0.541	1.34	2.413	0.751	1.299	3.256	2.777
			0.544	0.845	0.402	0.557	0.377	0.597	0.469	0.709	0.628	0.54	0.458	0.374	0.336	1.651	0.571	3.135	0.81	1.789	2.281	4.299
			0.464	0.627	0.276	0.469	0.321	0.46	0.475	0.579	0.652	0.624	0.447	0.464	0.196	0.615	0.621	1.301	0.707	0.835	2.856	2.23
			0.494	0.698	0.397	0.549	0.379	0.579	0.498	0.603	0.602	0.577	0.443	0.439	0.354	1.296	0.698	1.443	0.944	1.077	2.549	2.538
			0.479	0.717	0.267	0.503	0.379	0.539	0.356	0.609	0.575	0.617	0.492	0.419	0.292	0.971	0.219	1.553	1.088	0.835	1.955	2.985
			0.423	0.494	0.334	0.66	0.253	0.399	0.391	0.717	0.667	0.565	0.473	0.378	0.106	0.366	0.308	3.094	0.6	1.198	2.117	4.031
			0.441	0.747	0.291	0.431	0.252	0.509	0.621	0.686	0.692	0.601	0.414	0.353	0.112	0.923	1.645	2.671	0.488	1.011	3.324	4.511
			0.589	0.629	0.157	0.364	0.436	0.548	0.279	0.448	0.62	0.556	0.428	0.496	0.523	1.107	0.082	0.502	0.831	1.416	2.828	1.84
			0.701	0.719	0.317	0.43	0.454	0.526	0.539	0.547	0.607	0.53	0.404	0.426	0.58	0.868	0.931	0.924	0.853	1.49	3.304	2.94
			0.601	0.677	0.405	0.521	0.371	0.578	0.613	0.677	0.704	0.515	0.392	0.378	0.335	1.371	1.42	2.252	0.473	1.694	3.603	3.826
			0.576	0.614	0.429	0.58	0.426	0.442	0.432	0.586	0.699	0.578	0.434	0.434	0.466	0.517	0.46	1.382	0.469	0.997	2.688	2.894
			0.456	0.821	0.293	0.448	0.331	0.693	0.578	0.73	0.647	0.447	0.391	0.333	0.24	2.76	1.126	3.363	0.706	2.35	3.54	5.221
			0.491	0.777	0.456	0.641	0.296	0.517	0.632	0.67	0.635	0.596	0.43	0.444	0.141	0.897	1.812	2.396	0.798	1.031	2.919	2.686
			0.595	0.561	0.409	0.594	0.426	0.498	0.52	0.665	0.679	0.558	0.451	0.421	0.491	0.757	0.801	2.203	0.572	1.154	2.384	2.94
			0.565	0.752	0.383	0.453	0.327	0.581	0.44	0.633	0.647	0.52	0.473	0.414	0.219	1.244	0.477	1.676	0.731	1.682	2.129	3.375
			0.721	0.747	0.389	0.454	0.406	0.56	0.415	0.593	0.831	0.56	0.459	0.432	0.426	1.192	0.418	1.422	0.144	1.215	2.318	2.82
			0.537	0.757	0.112	0.561	0.357	0.643	0.487	0.625	0.699	0.528	0.443	0.447	0.285	2.005	0.571	1.832	0.479	1.453	2.513	2.604
			0.559	0.611	0.346	0.527	0.458	0.43	0.449	0.602	0.587	0.558	0.452	0.424	0.469	0.45	0.466	1.457	1.014	1.224	2.352	2.868
			0.461	0.622	0.358	0.526	0.293	0.57	0.52	0.655	0.659	0.475	0.399	0.416	0.135	1.189	0.745	2.094	0.624	1.985	3.445	3.076
			0.479	0.648	0.399	0.567	0.304	0.448	0.527	0.737	0.664	0.643	0.457	0.364	0.168	0.573	0.927	3.796	0.594	0.728	2.382	4.737
			0.606	0.653	0.389	0.557	0.366	0.531	0.442	0.613	0.617	0.597	0.482	0.476	0.277	1.043	0.475	1.699	0.802	0.942	2.116	2.243
			0.587	0.74	0.362	0.589	0.368	0.503	0.378	0.59	0.572	0.562	0.5	0.442	0.298	0.839	0.296	1.416	1.186	1.289	1.894	2.556
			0.623	0.697	0.347	0.585	0.451	0.537	0.366	0.596	0.622	0.6	0.53	0.448	0.593	1.092	0.326	1.456	0.872	0.965	1.487	2.485
			0.653	0.777	0.249	0.439	0.418	0.509	0.516	0.61	0.67	0.613	0.369	0.434	0.425	0.763	0.716	1.693	0.626	0.832	4.392	2.845
			0.404	0.485	0.374	0.607	0.287	0.429	0.568	0.681	0.653	0.548	0.41	0.366	0.148	0.489	1.168	2.5	0.674	1.253	3.16	4.536
			0.668	0.748	0.392	0.57	0.42	0.552	0.453	0.666	0.743	0.56	0.506	0.425	0.492	1.102	0.504	2.233	0.339	1.132	1.698	2.846
			0.536	0.677	0.497	0.389	0.367	0.53	0.5	0.612	0.575	0.578	0.487	0.426	0.262	1.038	0.771	1.653	1.026	1.105	1.991	3.093
			0.451	0.567	0.465	0.434	0.3	0.326	0.563	0.574	0.636	0.634	0.432	0.429	0.185	0.2	1.208	1.136	0.811	0.764	3.054	2.836
			0.656	0.721	0.347	0.481	0.443	0.399	0.514	0.62	0.713	0.644	0.394	0.382	0.548	0.407	0.715	1.653	0.431	0.741	3.393	3.822
			0.491	0.772	0.401	0.392	0.371	0.64	0.549	0.78	0.576	0.487	0.422	0.31	0.309	1.787	0.908	4.965	1.138	1.796	3.034	6.546
			0.526	0.739	0.411	0.513	0.362	0.603	0.48	0.607	0.627	0.476	0.479	0.435	0.293	1.543	0.593	1.563	0.785	1.99	2.016	2.596
			0.683	0.647	0.4	0.478	0.337	0.505	0.417	0.739	0.744	0.563	0.53	0.364	0.237	0.81	0.334	4.275	0.384	1.194	1.407	5.018
			0.463	0.699	0.365	0.31	0.349	0.567	0.524	0.434	0.557	0.62	0.418	0.452	0.236	1.262	0.798	0.471	1.191	0.871	2.988	2.405
			0.678	0.626	0.387	0.64	0.437	0.457	0.392	0.512	0.707	0.587	0.549	0.554	0.521	0.514	0.362	0.809	0.483	1.004	1.248	1.273
			0.534	0.773	0.374	0.462	0.322	0.561	0.648	0.643	0.669	0.586	0.366	0.386	0.196	1.24	1.917	1.754	0.6	1.047	4.151	3.832
			0.79	0.688	0.392	0.669	0.392	0.584	0.45	0.664	0.721	0.434	0.464	0.403	0.289	1.304	0.458	2.129	0.415	2.655	2.143	3.516
			0.487	0.771	0.359	0.636	0.289	0.536	0.644	0.548	0.69	0.61	0.385	0.508	0.165	1.003	1.899	1.03	0.555	0.834	4.079	1.81
			0.494	0.672	0.35	0.508	0.326	0.636	0.502	0.572	0.696	0.469	0.399	0.467	0.205	1.853	0.688	1.286	0.491	2.157	3.364	2.214
			0.535	0.778	0.405	0.274	0.454	0.555	0.503	0.591	0.53	0.576	0.462	0.397	0.531	1.188	0.766	1.297	1.393	1.126	2.355	3.617
			0.783	0.718	0.354	0.58	0.444	0.586	0.564	0.63	0.76	0.564	0.477	0.43	0.57	1.343	1.291	1.837	0.28	1.16	2.33	2.784
			0.563	0.586	0.484	0.588	0.346	0.488	0.586	0.597	0.702	0.531	0.451	0.459	0.239	0.659	1.456	1.459	0.509	1.419	2.472	2.401
			0.529	0.614	0.288	0.552	0.351	0.571	0.494	0.604	0.687	0.468	0.427	0.442	0.258	1.22	0.661	1.509	0.568	2.061	2.912	2.612
			0.581	0.585	0.337	0.519	0.327	0.48	0.467	0.578	0.722	0.585	0.449	0.471	0.232	0.702	0.546	1.334	0.392	1.092	2.54	2.241
			0.572	0.688	0.421	0.639	0.426	0.572	0.42	0.643	0.683	0.504	0.498	0.439	0.478	1.256	0.436	2.122	0.534	1.743	1.819	2.706
			0.421	0.673	0.331	0.582	0.285	0.481	0.628	0.651	0.573	0.562	0.418	0.411	0.135	0.657	1.765	1.982	1.103	1.161	3.037	2.924
			0.615	0.73	0.269	0.61	0.312	0.595	0.348	0.656	0.755	0.519	0.494	0.42	0.184	1.375	0.167	2.188	0.324	1.543	2.045	3.043
			0.589	0.747	0.404	0.687	0.412	0.548	0.442	0.661	0.657	0.622	0.479	0.453	0.448	1.132	0.514	2.183	0.62	0.745	2.034	2.298
			0.398	0.708	0.372	0.479	0.338	0.511	0.533	0.688	0.576	0.652	0.443	0.379	0.234	0.849	1.005	2.692	1.121	0.7	3.082	4.053
			0.662	0.755	0.336	0.354	0.481	0.549	0.575	0.611	0.592	0.637	0.416	0.396	0.677	1.079	1.106	1.536	0.967	0.738	3.118	3.415
			0.586	0.725	0.347	0.632	0.482	0.471	0.643	0.67	0.552	0.578	0.373	0.414	0.692	0.624	1.676	2.393	1.267	1.058	4.274	3.134
			0.534	0.741	0.448	0.407	0.433	0.53	0.545	0.601	0.612	0.609	0.445	0.391	0.51	0.998	0.962	1.431	0.863	0.89	2.802	3.552
			0.502	0.827	0.278	0.548	0.356	0.548	0.619	0.659	0.651	0.582	0.383	0.415	0.264	1.144	1.549	2.06	0.714	1.145	3.79	3.192
			0.543	0.615	0.613	0.62	0.335	0.528	0.638	0.673	0.722	0.55	0.412	0.416	0.223	0.998	1.941	2.389	0.422	1.312	3.24	3.031
			0.46	0.624	0.279	0.3	0.282	0.46	0.395	0.489	0.683	0.585	0.449	0.418	0.123	0.606	0.354	0.563	0.535	1.035	2.694	2.945
			0.563	0.786	0.513	0.571	0.42	0.536	0.542	0.53	0.685	0.617	0.452	0.517	0.472	1.007	0.93	0.969	0.555	0.855	2.452	1.558
			0.486	0.678	0.297	0.461	0.236	0.496	0.297	0.741	0.721	0.597	0.434	0.352	0.071	0.768	0.131	3.782	0.425	0.949	2.688	5.015
			0.488	0.478	0.407	0.718	0.352	0.524	0.5	0.708	0.588	0.46	0.431	0.399	0.264	0.856	0.717	3.028	1.012	2.315	2.788	3.486
			0.595	0.755	0.287	0.584	0.319	0.61	0.447	0.702	0.63	0.512	0.43	0.393	0.181	1.608	0.406	2.924	0.686	1.683	2.757	3.601
			0.547	0.75	0.361	0.66	0.355	0.498	0.488	0.731	0.697	0.665	0.444	0.345	0.285	0.793	0.584	3.638	0.512	0.661	2.559	5.243
			0.447	0.719	0.529	0.598	0.302	0.557	0.535	0.67	0.661	0.528	0.532	0.426	0.179	1.128	0.945	2.312	0.645	1.445	1.457	2.819
			0.685	0.692	0.454	0.502	0.434	0.547	0.529	0.537	0.637	0.51	0.414	0.453	0.469	1.045	0.872	0.978	0.701	1.706	3.039	2.39
			0.586	0.731	0.416	0.569	0.324	0.501	0.527	0.723	0.697	0.624	0.457	0.383	0.195	0.826	0.813	3.515	0.489	0.826	2.381	4.097
			0.524	0.713	0.346	0.74	0.31	0.582	0.324	0.672	0.696	0.545	0.555	0.497	0.179	1.397	0.177	2.478	0.488	1.257	1.209	1.867
			0.456	0.814	0.447	0.469	0.29	0.565	0.527	0.699	0.675	0.578	0.483	0.37	0.127	1.159	0.928	2.668	0.565	1.009	2.107	4.032
			0.319	0.577	0.319	0.651	0.244	0.437	0.504	0.659	0.562	0.575	0.41	0.447	0.083	0.481	0.724	2.111	1.163	1.106	3.243	2.491
			0.574	0.636	0.342	0.61	0.354	0.484	0.514	0.692	0.714	0.552	0.419	0.388	0.253	0.705	0.74	2.616	0.423	1.262	2.942	3.824
			0.498	0.608	0.485	0.398	0.355	0.525	0.592	0.5	0.617	0.555	0.447	0.445	0.27	0.956	1.42	0.756	0.827	1.272	2.5	2.573
			0.586	0.747	0.496	0.545	0.402	0.589	0.601	0.727	0.603	0.532	0.406	0.353	0.432	1.409	1.433	3.906	0.887	1.445	3.251	4.991
			0.465	0.777	0.418	0.677	0.292	0.535	0.388	0.679	0.652	0.588	0.505	0.431	0.146	1.016	0.307	2.559	0.658	0.995	1.807	2.899
			0.463	0.693	0.477	0.523	0.385	0.463	0.61	0.611	0.584	0.618	0.456	0.431	0.377	0.632	1.647	1.598	1.056	0.842	2.447	2.808
			0.468	0.616	0.412	0.497	0.324	0.528	0.556	0.664	0.607	0.551	0.418	0.376	0.202	0.956	1.057	2.15	0.97	1.258	3.211	3.868
			0.704	0.761	0.492	0.627	0.359	0.516	0.539	0.671	0.681	0.646	0.473	0.414	0.299	0.86	1.014	2.327	0.539	0.716	2.159	3.093
			0.574	0.812	0.394	0.514	0.372	0.562	0.564	0.669	0.691	0.619	0.431	0.414	0.316	1.28	1.138	2.437	0.503	0.804	2.832	3.298
			0.533	0.738	0.287	0.606	0.309	0.551	0.57	0.58	0.734	0.574	0.396	0.496	0.171	1.154	1.235	1.287	0.402	1.1	3.69	1.94
			0.676	0.869	0.472	0.433	0.437	0.599	0.426	0.594	0.734	0.618	0.548	0.442	0.545	1.503	0.412	1.386	0.365	0.782	1.335	2.638
			0.598	0.648	0.298	0.569	0.413	0.464	0.522	0.696	0.654	0.618	0.4	0.373	0.473	0.567	0.872	2.743	0.667	0.881	3.478	4.071
			0.577	0.772	0.439	0.699	0.41	0.509	0.449	0.588	0.646	0.664	0.531	0.573	0.426	0.803	0.496	1.434	0.771	0.596	1.469	1.092
			0.633	0.686	0.345	0.312	0.411	0.524	0.483	0.65	0.624	0.499	0.524	0.377	0.415	0.942	0.633	1.88	0.768	1.823	1.603	4.22
			0.53	0.744	0.354	0.576	0.306	0.571	0.493	0.698	0.672	0.579	0.435	0.382	0.163	1.271	0.718	2.776	0.627	1.064	2.841	3.778
			0.456	0.709	0.626	0.539	0.285	0.417	0.534	0.703	0.635	0.619	0.534	0.391	0.134	0.433	0.996	2.773	0.725	0.836	1.376	3.596
			0.565	0.625	0.405	0.417	0.378	0.563	0.446	0.797	0.677	0.571	0.528	0.322	0.315	1.24	0.479	5.811	0.588	1.219	1.673	6.059
			0.555	0.722	0.317	0.493	0.401	0.571	0.461	0.589	0.622	0.579	0.444	0.426	0.37	1.344	0.523	1.252	0.835	1.216	2.532	2.724
			0.625	0.773	0.486	0.622	0.438	0.647	0.659	0.625	0.64	0.529	0.387	0.406	0.524	2.103	2.113	1.653	0.723	1.57	3.804	3.11
			0.662	0.64	0.316	0.385	0.412	0.502	0.562	0.605	0.671	0.571	0.432	0.423	0.377	0.784	1.022	1.331	0.531	1.095	2.875	3.088
			0.555	0.51	0.373	0.592	0.404	0.337	0.538	0.725	0.638	0.618	0.453	0.372	0.395	0.213	0.858	3.563	0.804	0.868	2.539	4.719
			0.637	0.788	0.372	0.576	0.413	0.565	0.45	0.648	0.678	0.567	0.459	0.41	0.42	1.253	0.514	1.98	0.59	1.16	2.405	3.103
			0.573	0.771	0.426	0.618	0.325	0.61	0.472	0.732	0.762	0.584	0.522	0.348	0.226	1.623	0.606	3.458	0.333	1.085	1.593	4.858
			0.652	0.817	0.393	0.659	0.364	0.549	0.398	0.604	0.729	0.606	0.552	0.511	0.31	1.042	0.342	1.525	0.399	0.885	1.321	1.834
			0.484	0.668	0.427	0.463	0.351	0.418	0.535	0.666	0.626	0.64	0.486	0.387	0.212	0.425	1.098	2.597	0.774	0.711	2.2	3.802
			0.594	0.756	0.431	0.636	0.363	0.572	0.495	0.678	0.652	0.555	0.462	0.479	0.328	1.294	0.708	2.415	0.66	1.33	2.221	1.985
			0.564	0.686	0.326	0.59	0.358	0.51	0.595	0.679	0.656	0.524	0.388	0.4	0.235	0.806	1.259	2.535	0.623	1.477	3.7	3.394
			0.67	0.725	0.278	0.577	0.398	0.493	0.479	0.593	0.765	0.66	0.373	0.453	0.377	0.73	0.566	1.394	0.285	0.606	4.206	2.39
			0.506	0.836	0.355	0.562	0.305	0.555	0.416	0.735	0.673	0.716	0.455	0.369	0.139	1.136	0.381	3.74	0.559	0.431	2.313	4.265
			0.61	0.803	0.336	0.616	0.39	0.523	0.595	0.638	0.682	0.609	0.417	0.453	0.405	0.933	1.362	1.897	0.568	0.9	3.021	2.414
			0.468	0.809	0.33	0.351	0.336	0.546	0.523	0.692	0.641	0.565	0.437	0.385	0.226	1.086	0.72	2.851	0.812	1.131	2.7	3.899
			0.508	0.685	0.419	0.436	0.353	0.532	0.428	0.682	0.662	0.575	0.498	0.379	0.238	0.942	0.448	2.446	0.634	1.12	1.777	3.999
			0.504	0.574	0.213	0.41	0.335	0.672	0.551	0.657	0.67	0.398	0.373	0.356	0.23	2.279	0.723	1.94	0.589	3.319	4.487	4.483
			0.301	0.547	0.341	0.691	0.258	0.426	0.392	0.66	0.58	0.56	0.444	0.449	0.113	0.419	0.326	2.302	1.037	1.23	2.539	2.559
			0.64	0.64	0.355	0.47	0.426	0.463	0.522	0.636	0.669	0.561	0.411	0.378	0.411	0.596	0.872	1.383	0.612	1.19	3.184	3.838
			0.502	0.582	0.333	0.497	0.307	0.464	0.481	0.613	0.663	0.573	0.402	0.446	0.175	0.694	0.582	1.549	0.675	1.166	3.126	2.502
			0.423	0.661	0.397	0.509	0.354	0.489	0.455	0.569	0.491	0.593	0.485	0.45	0.255	0.683	0.523	1.238	1.956	1.012	2.014	2.391
			0.523	0.818	0.511	0.494	0.349	0.677	0.544	0.577	0.706	0.493	0.458	0.42	0.275	2.499	1.061	1.246	0.493	1.716	2.294	3.033
			0.518	0.806	0.36	0.782	0.401	0.564	0.421	0.691	0.518	0.627	0.5	0.458	0.366	1.205	0.461	2.615	1.589	0.773	1.842	2.116
			0.748	0.584	0.273	0.629	0.422	0.411	0.493	0.614	0.74	0.588	0.445	0.459	0.432	0.384	0.723	1.722	0.322	1.055	2.592	2.508
			0.545	0.716	0.472	0.336	0.374	0.485	0.565	0.741	0.632	0.689	0.415	0.338	0.303	0.757	1.217	3.599	0.76	0.503	3.085	5.509
			0.417	0.699	0.356	0.454	0.26	0.468	0.481	0.684	0.701	0.595	0.437	0.408	0.131	0.657	0.637	2.724	0.502	0.969	2.822	3.477
			0.491	0.686	0.359	0.582	0.353	0.419	0.505	0.764	0.599	0.661	0.424	0.344	0.268	0.454	0.73	4.31	0.935	0.629	2.811	5.228
			0.55	0.784	0.395	0.37	0.335	0.64	0.466	0.634	0.706	0.552	0.432	0.402	0.237	2.081	0.507	1.755	0.444	1.394	2.826	3.335
			0.486	0.65	0.383	0.571	0.343	0.405	0.434	0.544	0.645	0.679	0.481	0.453	0.252	0.389	0.483	1.045	0.726	0.593	2.019	2.362
			0.399	0.617	0.291	0.572	0.37	0.431	0.389	0.612	0.534	0.587	0.461	0.451	0.31	0.506	0.272	1.697	1.424	1.024	2.145	2.726
			0.643	0.725	0.306	0.475	0.401	0.556	0.558	0.63	0.653	0.528	0.375	0.404	0.416	1.114	1.043	1.672	0.638	1.446	4.176	3.246
[truncated: 8,923 more rows]

## Sheet: Fig 4bcd
Fig 4b, c, d
[truncated: 40,005 more rows]

## Sheet: Fig 4fgh
Fig 4f, g, h
[truncated: 40,005 more rows]

[truncated: 19 more sheets: Fig 5b, Fig 5cd, Fig 5ef, Fig 5gh, Fig 6, Fig 7bc, Fig 7d-g, Fig 8bc, Fig 8d-i, Sup Fig 1b, Sup Fig 1cd, Sup Fig 2b, Sup Fig 2cd, Sup Fig 3abc, Sup Fig 3d-i, Sup Fig 4, Sup Fig 5, Sup Fig 7, Sup Fig 8]
